# Supplementary material for: Quantitative redox proteomics revealed molecular mechanisms of salt tolerance in the roots of sugar beet monomeric addition line M14
Source: Bot Stud. 2022 Mar 5;63:5. doi: 10.1186/s40529-022-00337-w (PMC8898211; doi:10.1186/s40529-022-00337-w)
Supplement: Supplementary file 4 — Additional file 4: Table S3. List of redox proteins identified using iodoTMTRAQ in BvM14 roots under control and 200 mM NaCl treatment. [file 40529_2022_337_MOESM4_ESM.xlsx]

## Sheet: PeptideGroups
Checked	Confidence	PSM Ambiguity	Sequence	Annotated Sequence	Modifications	Modifications (all possible sites)	Modifications in Master Proteins	Modifications in Master Proteins (all Sites)	Qvality PEP	Qvality q-value	SVM_Score	# Protein Groups	# Proteins	# PSMs	Master Protein Accessions	Protein Accessions	Positions in Master Proteins	# Missed Cleavages	Theo. MH+ [Da]	Sequence Length	Abundance Ratio: (F1, 127) / (F1, 126)	Abundance Ratio: (F1, 128) / (F1, 126)	Abundance Ratio: (F1, 129) / (F1, 126)	Abundance Ratio: (F1, 130) / (F1, 126)	Abundance Ratio: (F1, 131) / (F1, 126)	Abundance Ratio (log2): (F1, 127) / (F1, 126)	Abundance Ratio (log2): (F1, 128) / (F1, 126)	Abundance Ratio (log2): (F1, 129) / (F1, 126)	Abundance Ratio (log2): (F1, 130) / (F1, 126)	Abundance Ratio (log2): (F1, 131) / (F1, 126)	Abundances (Scaled): F1: 126, Control	Abundances (Scaled): F1: 127, Sample	Abundances (Scaled): F1: 128, Sample	Abundances (Scaled): F1: 129, Sample	Abundances (Scaled): F1: 130, Sample	Abundances (Scaled): F1: 131, Sample	Abundances (Normalized): F1: 126, Control	Abundances (Normalized): F1: 127, Sample	Abundances (Normalized): F1: 128, Sample	Abundances (Normalized): F1: 129, Sample	Abundances (Normalized): F1: 130, Sample	Abundances (Normalized): F1: 131, Sample	Abundance: F1: 126, Control	Abundance: F1: 127, Sample	Abundance: F1: 128, Sample	Abundance: F1: 129, Sample	Abundance: F1: 130, Sample	Abundance: F1: 131, Sample	Abundances Count: F1: 126, Control
FALSE	High	Unambiguous	SQLNDDFCDCADGSDEPGTSACPNGR	[R].SQLNDDFCDCADGSDEPGTSACPNGR.[F]	3xiodoTMT6plex [C8; C10; C22]	3xiodoTMT6plex [C8; C10; C22]			0.0171187	0	0.41	1	1	1	731315515	731315515	731315515 [60-85]	0	3661.69	26	4.644	3.086	3.143	3.68	7.115	2.22	1.63	1.65	1.88	2.83	26.5	122.9	81.7	83.2	97.4	188.3	103	478.4	317.9	323.7	379.1	732.9	60.1	455.3	238.8	300.5	379.1	449.5	1
FALSE	High	Unambiguous	TDNYCCNSGSCGPTDYSR	[K].TDNYCCNSGSCGPTDYSR.[Y]	3xiodoTMT6plex [C5; C6; C11]	3xiodoTMT6plex [C5; C6; C11]			0.00061901	0	0.944	1	1	4	731331163	731331163	731331163 [175-192]	0	2930.38	18	3.402	1.081	3.369	3.586	1.738	1.77	0.11	1.75	1.84	0.8	42.3	144	45.8	142.6	151.8	73.5	1633.9	5558.1	1766.1	5504.9	5858.7	2839.1	953.3	5289.5	1326.8	5110	5858.7	1741.3	4
FALSE	High	Unambiguous	FGFCGSTDAYCGEGCR	[R].FGFCGSTDAYCGEGCR.[E]	3xiodoTMT6plex [C4; C11; C15]	3xiodoTMT6plex [C4; C11; C15]			0.0269506	0	0.337	1	1	1	Q9XFW7	Q9XFW7	Q9XFW7 [38-53]	0	2660.3	16	0.995	0.525	1.937	0.75	1.651	-0.01	-0.93	0.95	-0.42	0.72	87.5	87.1	45.9	169.5	65.6	144.4	423.7	421.8	222.3	820.9	317.6	699.5	247.2	401.4	167	762	317.6	429	1
FALSE	High	Unambiguous	SGCLAFNTDEFCCR	[K].SGCLAFNTDEFCCR.[N]	3xiodoTMT6plex [C3; C12; C13]	3xiodoTMT6plex [C3; C12; C13]			0.00265147	0	0.71	1	1	3	731349050	731349050	731349050 [185-198]	0	2553.3	14	4.263	1.375	2.264	3.025	2.339	2.09	0.46	1.18	1.6	1.23	42.1	179.3	57.8	95.2	127.2	98.4	301	1283.1	413.7	681.5	910.5	703.9	175.6	1221.1	310.8	632.6	910.5	431.7	3
FALSE	High	Unambiguous	MHDYGHMCGPVLDDVR	[K].MHDYGHMCGPVLDDVR.[V]	2xOxidation [M1; M7]; 1xiodoTMT6plex [C8]	2xOxidation [M1; M7]; 1xiodoTMT6plex [C8]			0.0737837	0.00111286	0.175	1	1	1	A0A2K1XB80	A0A2K1XB80	A0A2K1XB80 [412-427]	0	2206	16	0.334	0.638	0.471	0.446	0.421	-1.58	-0.65	-1.09	-1.16	-1.25	181.3	60.5	115.6	85.4	80.9	76.3	164.7	55	105	77.6	73.5	69.3	96.1	52.3	78.9	72	73.5	42.5	1
FALSE	High	Unambiguous	NQYGWTAFCGPAGPTGQASCGR	[R].NQYGWTAFCGPAGPTGQASCGR.[C]	2xiodoTMT6plex [C9; C20]	2xiodoTMT6plex [C9; C20]			0.000122183	0	1.205	1	1	3	731329194	731329194	731329194 [64-85]	0	2887.41	22	1.815	1.536	1.435	2.131	2.336	0.86	0.62	0.52	1.09	1.22	58.5	106.2	89.9	84	124.7	136.7	638.5	1158.9	980.5	916.4	1360.3	1491.5	372.5	1102.9	736.6	850.7	1360.3	914.8	3
FALSE	High	Unambiguous	VKTAVEFWCPGVVSCADIVVLAAR	[R].VKTAVEFWCPGVVSCADIVVLAAR.[D]	2xiodoTMT6plex [C9; C15]	2xiodoTMT6plex [C9; C15]			0.00280405	0	0.701	1	1	1	D8SVA9	D8SVA9	D8SVA9 [84-107]	1	3191.78	24	0.208	0.85	0.482	0.958	0.82	-2.27	-0.24	-1.05	-0.06	-0.29	139	28.9	118.1	67	133.1	114	353.8	73.6	300.6	170.5	338.9	290.2	206.4	70	225.8	158.3	338.9	178	1
FALSE	High	Unambiguous	FSSSEATCLNNCAQR	[K].FSSSEATCLNNCAQR.[Y]	2xiodoTMT6plex [C8; C12]	2xiodoTMT6plex [C8; C12]			0.000783963	0	0.906	1	1	1	731334573	731334573	731334573 [48-62]	0	2289.15	15	3.5	2.721	2.832	3.755	3.936	1.81	1.44	1.5	1.91	1.98	33.8	118.3	92	95.8	127	133.1	171.7	601	467.3	486.4	644.9	676	100.2	572	351.1	451.5	644.9	414.6	1
FALSE	High	Unambiguous	ASVEAVCPGVVSCADILAITAR	[K].ASVEAVCPGVVSCADILAITAR.[D]	2xiodoTMT6plex [C7; C13]	2xiodoTMT6plex [C7; C13]			0.0343452	0.000626162	0.298	1	4	1	A0A287X935	A0A287X935; F2DVY5; M0VBL3; A0A287X9B0	A0A287X935 [105-126]	0	2803.56	22	0.132	0.6	0.2	0.464	0.276	-2.93	-0.74	-2.33	-1.11	-1.86	224.6	29.6	134.9	44.8	104.1	62	183.6	24.2	110.2	36.6	85.1	50.7	107.1	23	82.8	34	85.1	31.1	1
FALSE	High	Unambiguous	SAVEAACPGVVSCADILAISAR	[K].SAVEAACPGVVSCADILAISAR.[D]	2xiodoTMT6plex [C7; C13]	2xiodoTMT6plex [C7; C13]			0.0135168	0	0.448	1	1	1	I3SMB4	I3SMB4	I3SMB4 [110-131]	0	2761.51	22	0.138	0.983	0.182	0.508	0.256	-2.85	-0.02	-2.46	-0.98	-1.96	195.5	27.1	192.2	35.7	99.4	50.1	199.7	27.6	196.3	36.4	101.5	51.2	116.5	26.3	147.5	33.8	101.5	31.4	1
FALSE	High	Unambiguous	AAVENACPGVVSCADILTLAAR	[K].AAVENACPGVVSCADILTLAAR.[D]	2xiodoTMT6plex [C7; C13]	2xiodoTMT6plex [C7; C13]			0.0339208	0.000626162	0.3	1	5	3	A0A1J3EH71	Q42517; Q39034; A0A1J3EH71; A0A1J3JZX7; A0A178UQK5	A0A1J3EH71 [110-131]	0	2802.54	22	0.197	0.623	0.185	0.457	0.192	-2.34	-0.68	-2.43	-1.13	-2.38	226	44.6	140.9	41.8	103.3	43.4	1195.3	236	745.1	221.1	546.4	229.6	697.4	224.6	559.8	205.2	546.4	140.8	3
FALSE	High	Unambiguous	QAVEAQCPGVVSCADILAIATR	[K].QAVEAQCPGVVSCADILAIATR.[D]	2xiodoTMT6plex [C7; C13]	2xiodoTMT6plex [C7; C13]			0.0278015	0	0.332	1	3	2	A0A151RV45	M1BT03; A0A151RV45; K4BDL3	A0A151RV45 [111-132]	0	2873.57	22	1.415	0.62	1.458	1.274	0.653	0.5	-0.69	0.54	0.35	-0.62	93.5	132.2	57.9	136.3	119	61	226.8	320.8	140.6	330.7	288.8	148	132.3	305.3	105.6	307	288.8	90.8	1
FALSE	High	Unambiguous	AAVEQACPHTVSCADILALTAR	[K].AAVEQACPHTVSCADILALTAR.[D]	2xiodoTMT6plex [C7; C13]	2xiodoTMT6plex [C7; C13]			0.103862	0.00220207	0.12	1	2	2	731337443	731337441; 731337443	731337443 [114-135]	0	2898.57	22	0.271	0.641	0.394	0.497	0.469	-1.88	-0.64	-1.34	-1.01	-1.09	183.4	49.8	117.5	72.3	91.1	85.9	103	28	66	40.6	51.2	48.3	60.1	26.6	49.6	37.7	51.2	29.6	2
FALSE	High	Unambiguous	SDLENACPSTVSCADILTLAAR	[K].SDLENACPSTVSCADILTLAAR.[ED]	2xiodoTMT6plex [C7; C13]	2xiodoTMT6plex [C7; C13]			0.0261257	0	0.342	1	2	2	A0A1S2YYJ3	A0A1S2YYJ3; G7K821	A0A1S2YYJ3 [110-131]	0	2908.53	22	0.041	0.337	0.047	0.169	0.071	-4.61	-1.57	-4.42	-2.56	-3.82	360.4	14.8	121.5	16.8	61.1	25.5	2610.7	107.1	879.8	121.9	442.4	184.6	1523.2	101.9	661	113.2	442.4	113.2	2
FALSE	High	Unambiguous	SYRVTCVSGTNQGVPQPCR	[R].SYRVTCVSGTNQGVPQPCR.[G]	2xiodoTMT6plex [C6; C18]	2xiodoTMT6plex [C6; C18]			0.00637059	0	0.569	1	1	2	731352762	731352762	731352762 [90-108]	1	2710.43	19	2.899	1.032	2.443	1.125	1.591	1.54	0.05	1.29	0.17	0.67	59.5	172.4	61.4	145.3	66.9	94.6	482.5	1398.6	498	1178.5	542.7	767.8	281.5	1331	374.1	1094	542.7	470.9	2
FALSE	High	Unambiguous	VTDFCASCAGDLNLSQQAFNQIADTR	[R].VTDFCASCAGDLNLSQQAFNQIADTR.[A]	2xiodoTMT6plex [C5; C8]	2xiodoTMT6plex [C5; C8]			0.000462168	0	0.991	1	1	2	731353627	731353627	731353627 [90-115]	0	3446.72	26	1.703	0.561	0.942	0.904	0.665	0.77	-0.83	-0.09	-0.15	-0.59	103.9	176.9	58.3	97.9	93.9	69.1	322.7	549.7	181.2	304	291.6	214.7	188.3	523.1	136.1	282.2	291.6	131.7	2
FALSE	High	Unambiguous	VTDLCDSCAGDLNLSQEAFNVIADTR	[R].VTDLCDSCAGDLNLSQEAFNVIADTR.[A]	2xiodoTMT6plex [C5; C8]	2xiodoTMT6plex [C5; C8]			0.00352926	0	0.664	1	1	1	731339890	731339890	731339890 [91-116]	0	3428.72	26	1.374	0.738	0.749	0.499	0.696	0.46	-0.44	-0.42	-1	-0.52	118.7	163.1	87.6	88.8	59.2	82.6	37.7	51.8	27.8	28.2	18.8	26.2	22	49.3	20.9	26.2	18.8	16.1	1
FALSE	High	Unambiguous	MDNLCCFSSVSQIVGGR	[-].MDNLCCFSSVSQIVGGR.[S]	2xiodoTMT6plex [C5; C6]; 1xAcetyl [N-Term]	2xiodoTMT6plex [C5; C6]; 1xAcetyl [N-Term]	731357976 1xAcetyl [N-Term]	731357976 1xAcetyl [N-Term]	0.000111998	0	1.219	1	1	1	731357976	731357976	731357976 [1-17]	0	2516.28	17	0.794	0.656	1.134	0.688	1.506	-0.33	-0.61	0.18	-0.54	0.59	103.8	82.4	68.1	117.8	71.4	156.4	472.5	375.1	309.9	535.9	325	711.7	275.7	357	232.8	497.5	325	436.5	1
FALSE	High	Unambiguous	IKTMCPGAAVSCADILALAAR	[R].IKTMCPGAAVSCADILALAAR.[D]	2xiodoTMT6plex [C5; C12]	2xiodoTMT6plex [C5; C12]			0.0266176	0	0.339	1	4	1	A0A2G2WVY9	A0A2G3CK96; K4BE93; A0A2G2WVY9; M1A251	A0A2G2WVY9 [123-143]	1	2733.53	21	1.129	1.138	4.801	1.147	4.325	0.17	0.19	2.26	0.2	2.11	44.3	50	50.4	212.7	50.8	191.7	101.3	114.3	115.3	486.3	116.2	438.1	59.1	108.8	86.6	451.4	116.2	268.7	1
FALSE	High	Unambiguous	LEAACPKTVSCADILALAAR	[R].LEAACPKTVSCADILALAAR.[D]	2xiodoTMT6plex [C5; C11]	2xiodoTMT6plex [C5; C11]			0.00323508	0	0.678	1	1	5	J3L3F3	J3L3F3	J3L3F3 [148-167]	1	2674.51	20	0.65	0.444	1.123	0.774	1.594	-0.62	-1.17	0.17	-0.37	0.67	107.4	69.8	47.7	120.7	83.1	171.2	1023.4	665.2	454.4	1149.6	792	1631.4	597.1	633.1	341.4	1067.1	792	1000.6	5
FALSE	High	Unambiguous	VHAACGATVSCADIIALATR	[K].VHAACGATVSCADIIALATR.[D]	2xiodoTMT6plex [C5; C11]	2xiodoTMT6plex [C5; C11]			0.134851	0.00559854	0.078	1	7	1	M7YYH6	W5AAH8; M7YYH6; R7W0B2; W5ANF5; A0A1D5SK37; W4ZY90; A0A1D5S2L6	M7YYH6 [180-199]	0	2601.44	20	5.922	2.732	4.242	2.739	1.509	2.57	1.45	2.08	1.45	0.59	33.1	195.8	90.3	140.3	90.6	49.9	34.8	206.1	95	147.6	95.3	52.5	20.3	196.1	71.4	137	95.3	32.2	1
FALSE	High	Unambiguous	LEVACPGIVSCADILALATR	[K].LEVACPGIVSCADILALATR.[Y]	2xiodoTMT6plex [C5; C11]	2xiodoTMT6plex [C5; C11]			0.00509309	0	0.605	1	1	1	A0A0K9PW25	A0A0K9PW25	A0A0K9PW25 [113-132]	0	2673.52	20	0.805	0.523	0.959	1.117	1.143	-0.31	-0.94	-0.06	0.16	0.19	108.2	87.1	56.6	103.7	120.8	123.7	146.9	118.3	76.8	140.8	164.1	167.9	85.7	112.6	57.7	130.7	164.1	103	1
FALSE	High	Unambiguous	LENACPGIVSCADILALAAR	[R].LENACPGIVSCADILALAAR.[E]	2xiodoTMT6plex [C5; C11]	2xiodoTMT6plex [C5; C11]			0.00101787	0	0.864	1	1	1	731344680	731344680	731344680 [115-134]	0	2658.48	20	0.058	0.384	0.116	0.371	0.191	-4.11	-1.38	-3.1	-1.43	-2.39	282.9	16.4	108.7	32.9	105.1	54.1	545.7	31.6	209.6	63.5	202.7	104.3	318.4	30.1	157.5	58.9	202.7	64	1
FALSE	High	Unambiguous	LENLCPGTVSCADILAYAAR	[R].LENLCPGTVSCADILAYAAR.[D]	2xiodoTMT6plex [C5; C11]	2xiodoTMT6plex [C5; C11]			0.00430608	0	0.632	1	2	1	A0A0J8CS88	A0A0J8CS88; 731321372	A0A0J8CS88 [119-138]	0	2738.47	20	0.604	0.782	1.195	1.175	1.926	-0.73	-0.35	0.26	0.23	0.95	89.8	54.3	70.2	107.3	105.5	172.9	594.4	359.3	464.9	710.6	698.6	1144.7	346.8	341.9	349.3	659.6	698.6	702.1	1
FALSE	High	Unambiguous	TVSCSANINAQCPQR	[R].TVSCSANINAQCPQR.[W]	2xiodoTMT6plex [C4; C12]	2xiodoTMT6plex [C4; C12]			0.000139222	0	1.184	1	1	10	731331149	731331149	731331149 [147-161]	0	2250.18	15	6.974	1.159	4.234	1.569	0.869	2.8	0.21	2.08	0.65	-0.2	38	264.7	44	160.7	59.6	33	3526.5	24594.5	4085.9	14932.7	5532.8	3066.2	2057.5	23406.1	3069.6	13861.5	5532.8	1880.6	10
FALSE	High	Unambiguous	GITCSSDLNGPCPGPLR	[R].GITCSSDLNGPCPGPLR.[V]	2xiodoTMT6plex [C4; C12]	2xiodoTMT6plex [C4; C12]			0.010282	0	0.492	2	2	1	731331163; 731331155	731331163; 731331155	731331163 [145-161]; 731331155 [202-218]	0	2345.25	17	1.02	1.091	0.955	1.341	0.661	0.03	0.13	-0.07	0.42	-0.6	98.9	100.9	107.9	94.4	132.6	65.4	464.3	473.5	506.5	443.2	622.5	306.8	270.9	450.6	380.5	411.4	622.5	188.2	1
FALSE	High	Unambiguous	GPCLNAPVCAMR	[R].GPCLNAPVCAMR.[V]	2xiodoTMT6plex [C3; C9]	2xiodoTMT6plex [C3; C9]			0.00204215	0	0.752	1	1	4	731338906	731338906	731338906 [92-103]	0	1890.03	12	1.329	1.071	0.777	1.094	1.131	0.41	0.1	-0.36	0.13	0.18	93.7	124.5	100.4	72.9	102.5	106	1601.2	2127.6	1714.7	1244.8	1751	1810.4	934.2	2024.8	1288.2	1155.5	1751	1110.4	4
FALSE	High	Unambiguous	NMCGVATCASYPVVA	[K].NMCGVATCASYPVVA.[-]	2xiodoTMT6plex [C3; C8]	2xiodoTMT6plex [C3; C8]			0.0554323	0.000626162	0.221	1	50	4	A0A2P5RCS1	A0A2J6JSH7; B9RRA4; A0A1U8PG75; A0A0J8B8R9; A0A2P5YQB0; A0A0D2SIH7; A0A1J3HR59; V5N8E0; A0A0B0NTM4; A0A087GCH0; A0A0D2TCZ4; A0A2R6Q574; A0A2G2WCI0; A0A0D2RTJ0; A0A151SSL6; A0A1R3JAI3; A8J6X3; A0A2N9HDZ3; A0A2P5VRG2; A0A068CNX1; A0A022QM18; A0A1S3UWZ9; A0A0S3R8T0; A0A151RWE0; J3MXV5; A0A1D6ER43; A0A1R3H9Z0; A0A059CLY8; A0A067KCP8; A0A2P6RKQ5; A0A1U8JHL5; A0A0D2RTJ6; B1NC19; A0A1J3CZ40; A0A059CMD2;…	A0A2P5RCS1 [354-368]	0	2144.11	15	1.87	1.055	1.797	1.567	2.372	0.9	0.08	0.85	0.65	1.25	62.1	116.2	65.5	111.6	97.3	147.3	1286.7	2406.7	1357.4	2312.6	2015.8	3052.3	750.7	2290.4	1019.8	2146.7	2015.8	1872.1	4
FALSE	High	Unambiguous	VTCVSGTNQGVPQPCR	[R].VTCVSGTNQGVPQPCR.[G]	2xiodoTMT6plex [C3; C15]	2xiodoTMT6plex [C3; C15]			0.000145415	0	1.177	1	1	12	731352762	731352762	731352762 [93-108]	0	2304.23	16	1.122	1.729	1.244	2.192	0.983	0.17	0.79	0.31	1.13	-0.02	72.6	81.4	125.4	90.2	159	71.4	4659.8	5226.1	8055.8	5796.4	10214.9	4582.8	2718.7	4973.6	6052.1	5380.6	10214.9	2810.8	12
FALSE	High	Unambiguous	LECDATLYGGTCR	[K].LECDATLYGGTCR.[Q]	2xiodoTMT6plex [C3; C12]	2xiodoTMT6plex [C3; C12]			0.00767676	0	0.539	1	1	1	731350087	731350087	731350087 [95-107]	0	2060.07	13	1.51	1.417	1.656	1.631	1.255	0.59	0.5	0.73	0.71	0.33	70.8	107	100.4	117.3	115.6	88.9	465.9	703.5	660.1	771.5	759.9	584.8	271.8	669.5	495.9	716.2	759.9	358.7	1
FALSE	High	Unambiguous	VDCTVQVDLCR	[K].VDCTVQVDLCR.[R]	2xiodoTMT6plex [C3; C10]	2xiodoTMT6plex [C3; C10]			0.054408	0.000626162	0.224	1	2	1	731364894	731364894; A0A0K9QZZ3	731364894 [204-214]	0	1909.04	11	0.566	0.799	0.934	0.919	1.066	-0.82	-0.32	-0.1	-0.12	0.09	113.5	64.3	90.7	106.1	104.4	121	437.7	247.8	349.8	408.9	402.4	466.5	255.4	235.8	262.8	379.6	402.4	286.1	1
FALSE	High	Unambiguous	VCPGVVSCADILAITAR	[K].VCPGVVSCADILAITAR.[D]	2xiodoTMT6plex [C2; C8]	2xiodoTMT6plex [C2; C8]			5.68743e-05	0	1.328	1	6	5	731316487	A0A218WCG3; A0A2H3Z9S8; A0A151TR07; 731316487; A0A0K9R0G7; A0A2I0I9E1	731316487 [115-131]	0	2346.34	17	1.062	1.11	1.303	2.367	1.925	0.09	0.15	0.38	1.24	0.94	68.4	72.7	76	89.2	162	131.7	715.9	760.2	794.9	932.9	1694.6	1377.9	417.7	723.5	597.2	866	1694.6	845.1	5
FALSE	High	Unambiguous	ECRGLVSCADILALATR	[K].ECRGLVSCADILALATR.[D]	2xiodoTMT6plex [C2; C8]	2xiodoTMT6plex [C2; C8]			0.0619957	0.000626162	0.203	1	1	1	A0A2H3ZWR0	A0A2H3ZWR0	A0A2H3ZWR0 [56-72]	1	2449.38	17	0.486	0.498	3.004	0.811	1.167	-1.04	-1.01	1.59	-0.3	0.22	86.1	41.8	42.9	258.8	69.8	100.5	175.9	85.4	87.6	528.3	142.6	205.3	102.6	81.3	65.8	490.4	142.6	125.9	1
FALSE	High	Unambiguous	ACPGKVSCADIIALATR	[K].ACPGKVSCADIIALATR.[D]	2xiodoTMT6plex [C2; C8]	2xiodoTMT6plex [C2; C8]			0.0440417	0.000626162	0.258	1	2	1	A0A2K1K5Q1	A9RXZ4; A0A2K1K5Q1	A0A2K1K5Q1 [117-133]	1	2347.34	17	1.24	1.083	1.467	2.757	2.274	0.31	0.12	0.55	1.46	1.19	61.1	75.8	66.2	89.6	168.4	138.9	184.6	229	199.9	270.8	508.9	419.8	107.7	217.9	150.2	251.4	508.9	257.5	1
FALSE	High	Rejected	VCPGVVSCADILTLAAR	[RK].VCPGVVSCADILTLAAR.[D]	2xiodoTMT6plex [C2; C8]	2xiodoTMT6plex [C2; C8]			0.0471589	0.000626162	0.247	0	5	3		Q5QEB4; A0A0A0KHH0; A0A2G9GLB5; A0A2G9HQU5; O49192		0	2346.34	17
FALSE	High	Rejected	VCPGVVSCADIIIAATR	[R].VCPGVVSCADIIIAATR.[D]	2xiodoTMT6plex [C2; C8]	2xiodoTMT6plex [C2; C8]			0.0440417	0.000626162	0.258	0	2	2		K7VGN6; A0A1B6QLT8		0	2346.34	17
FALSE	High	Unambiguous	GCVGCGSALFGSER	[K].GCVGCGSALFGSER.[S]	2xiodoTMT6plex [C2; C5]	2xiodoTMT6plex [C2; C5]			0.0216805	0	0.372	1	1	1	731319852	731319852	731319852 [129-142]	0	2001.04	14	0.724	0.76	1.293	0.702	0.584	-0.47	-0.4	0.37	-0.51	-0.78	118.5	85.8	90.1	153.2	83.2	69.2	596.8	431.9	453.8	771.7	418.9	348.7	348.2	411	340.9	716.3	418.9	213.9	1
FALSE	High	Unambiguous	VCECPLVDGVQFR	[R].VCECPLVDGVQFR.[G]	2xiodoTMT6plex [C2; C4]	2xiodoTMT6plex [C2; C4]			0.0619957	0.000626162	0.203	1	2	1	A0A061E090	A0A061E0G4; A0A061E090	A0A061E090 [444-456]	0	2123.15	13	0.679	1.07	0.77	1.339	1.202	-0.56	0.1	-0.38	0.42	0.27	99	67.2	105.9	76.3	132.5	119	448.5	304.6	480	345.5	600.5	539.3	261.7	289.9	360.6	320.7	600.5	330.8	1
FALSE	High	Unambiguous	YCADFGVAPGDNLTC	[K].YCADFGVAPGDNLTC.[-]	2xiodoTMT6plex [C2; C15]	2xiodoTMT6plex [C2; C15]			0.0118625	0	0.469	1	4	1	731323203	731323203; Q9S9H9; Q7M1Q9; P42820	731323203 [274-288]	0	2204.09	15	0.896	0.945	0.816	0.604	0.686	-0.16	-0.08	-0.29	-0.73	-0.54	121.3	108.7	114.6	99	73.2	83.2	139	124.5	131.4	113.4	83.9	95.4	81.1	118.5	98.7	105.3	83.9	58.5	1
FALSE	High	Unambiguous	TGTTVEGQPQYAVTITNNCPCAQSR	[R].TGTTVEGQPQYAVTITNNCPCAQSR.[V]	2xiodoTMT6plex [C19; C21]	2xiodoTMT6plex [C19; C21]			0.000910112	0	0.882	1	1	1	731337809	731337809	731337809 [39-63]	0	3297.67	25	0.634	0.574	1.136	0.596	1.598	-0.66	-0.8	0.18	-0.75	0.68	108.3	68.7	62.2	123.1	64.5	173.1	219.6	139.1	126.1	249.5	130.8	350.9	128.1	132.4	94.7	231.6	130.8	215.2	1
FALSE	High	Unambiguous	LVSLSEQQLVDCDHECDPEER	[K].LVSLSEQQLVDCDHECDPEER.[N]	2xiodoTMT6plex [C12; C16]	2xiodoTMT6plex [C12; C16]			0.00177007	0	0.775	1	2	3	731312054	A0A0K9QR55; 731312054	731312054 [186-206]	0	3102.52	21	1.726	1.444	2.259	3.151	3.108	0.79	0.53	1.18	1.66	1.64	47.3	81.6	68.3	106.8	149	147	485.4	838	701.1	1096.7	1529.4	1508.5	283.2	797.5	526.7	1018	1529.4	925.2	3
FALSE	High	Unambiguous	AQNYVATAVQPCCQGISDAINNER	[K].AQNYVATAVQPCCQGISDAINNER.[S]	2xiodoTMT6plex [C12; C13]	2xiodoTMT6plex [C12; C13]			0.000336591	0	1.042	1	2	2	731341540	731341542; 731341540	731341540 [41-64]	0	3223.64	24	0.467	2.088	1.47	4.814	5.863	-1.1	1.06	0.56	2.27	2.55	38.2	17.8	79.8	56.2	183.9	224	378.3	176.6	789.7	556.2	1821	2217.9	220.7	168.1	593.3	516.3	1821	1360.3	2
FALSE	High	Unambiguous	CFTDCVDSFR	[RK].CFTDCVDSFR.[R]	2xiodoTMT6plex [C1; C5]	2xiodoTMT6plex [C1; C5]			0.0108736	0	0.483	1	8	11	731334059	Q9XGX8; A0A200Q685; A0A022S3B2; S8EDL1; 731334059; A0A087SDK6; A0A1D2AGB9; A0A0K9QGR1	731334059 [43-52]	0	1850.93	10	4.714	1.404	2.843	2.732	3.502	2.24	0.49	1.51	1.45	1.81	37	174.6	52	105.3	101.2	129.8	1200.1	5657.3	1685.4	3411.4	3278.4	4203.4	700.2	5383.9	1266.2	3166.7	3278.4	2578.1	11
FALSE	High	Unambiguous	CTNVAFDYSGRC	[R].CTNVAFDYSGRC.[-]	2xiodoTMT6plex [C1; C12]	2xiodoTMT6plex [C1; C12]			0.0020295	0	0.753	1	1	2	A0A0J8B6Z7	A0A0J8B6Z7	A0A0J8B6Z7 [78-89]	1	1994	12	3.653	1.538	3.032	2.011	5.689	1.87	0.62	1.6	1.01	2.51	35.5	129.5	54.5	107.5	71.3	201.7	643.6	2351.3	989.8	1951.6	1294.2	3661.1	375.5	2237.7	743.6	1811.6	1294.2	2245.5	2
FALSE	High	Unambiguous	CRANLDIPPEICR	[R].CRANLDIPPEICR.[L]	2xiodoTMT6plex [C1; C12]	2xiodoTMT6plex [C1; C12]			0.0647532	0.00111286	0.196	1	1	3	A0A2G2YVJ9	A0A2G2YVJ9	A0A2G2YVJ9 [620-632]	1	2158.2	13	0.808	0.996	0.874	0.792	0.657	-0.31	-0.01	-0.19	-0.34	-0.61	117.1	94.6	116.6	102.3	92.7	76.9	428.3	346	426.5	374.2	339.2	281.2	249.9	329.3	320.4	347.4	339.2	172.5	3
FALSE	High	Unambiguous	CAGLVQSYQDCVR	[K].CAGLVQSYQDCVR.[R]	2xiodoTMT6plex [C1; C11]	2xiodoTMT6plex [C1; C11]			8.78846e-05	0	1.258	1	1	2	731364845	731364845	731364845 [153-165]	0	2100.11	13	1.93	1.241	1.582	1.573	1.937	0.95	0.31	0.66	0.65	0.95	64.8	125	80.4	102.5	101.9	125.4	636.1	1227.8	789.6	1006.4	1000.5	1232	371.1	1168.5	593.2	934.2	1000.5	755.6	2
FALSE	High	Unambiguous	NATNEAVQMSIGR	[R].NATNEAVQMSIGR.[K]	1xOxidation [M9]	1xOxidation [M9]			0.079006	0.00111286	0.164	1	1	1	731320692	731320692	731320692 [156-168]	0	1406.67	13
FALSE	High	Unambiguous	LVSAGIVQMR	[K].LVSAGIVQMR.[-]	1xOxidation [M9]	1xOxidation [M9]			0.0347749	0.000626162	0.296	1	35	1	731330539	A0A1D6HEP1; B4FQT3; A0A1U8L5G3; J3LF94; B6U6S4; A0A1S3THD3; A0A0B0NC41; A0A0D9VIV0; A0A2P5WXA1; A0A0A9NIY1; A0A2H3YCU4; A0A0A9NXD3; A0A059CHJ9; A0A1E5WBA4; A0A0A9K660; A0A0S3T5G9; A0A0A9R8D7; 731330539; C5XS48; C4J4W3; A0A0P0VM71; A0A0A9P5P0; A0A151TJH1; A0A0E0K2Y7; A0A2I0B8R3; A0A0D3F859; M0TPL8; M0RP52; A0A1D1YTQ5; I1P2K0; B4FA63; K3YR55; A0A1U8JCI9; A0A0D2P1P4; A0A1D6HEP0	731330539 [571-580]	0	1089.61	10
FALSE	High	Unambiguous	IGTGSYISMAPHPDGSNR	[K].IGTGSYISMAPHPDGSNR.[A]	1xOxidation [M9]	1xOxidation [M9]			0.00559088	0	0.59	1	2	1	A0A0K9QSQ2	731344233; A0A0K9QSQ2	A0A0K9QSQ2 [220-237]	0	1875.87	18
FALSE	High	Unambiguous	NVGLEYCMSGLTGNTIDSHR	[K].NVGLEYCMSGLTGNTIDSHR.[L]	1xOxidation [M8]; 1xiodoTMT6plex [C7]	1xOxidation [M8]; 1xiodoTMT6plex [C7]			0.0222264	0	0.368	1	1	1	A0A1S3TTL2	A0A1S3TTL2	A0A1S3TTL2 [89-108]	0	2512.21	20	0.433	0.883	0.542	0.588	0.486	-1.21	-0.18	-0.88	-0.77	-1.04	152.5	66.1	134.7	82.7	89.7	74.1	102.3	44.3	90.4	55.5	60.2	49.7	59.7	42.2	67.9	51.5	60.2	30.5	1
FALSE	High	Rejected	SVCTEAGMFAIR	[RK].SVCTEAGMFAIR.[AES]	1xOxidation [M8]; 1xiodoTMT6plex [C3]	1xOxidation [M8]; 1xiodoTMT6plex [C3]			0.0861904	0.00111286	0.15	1	43	2	A0A0K9QG12	A0A1U8AME2; A0A0K9QG12; A0A1U8AQV7; V4SSD5; A0A2G9HUP9; W1NVS3; A0A2H5PSX9; D7TC80; V4SHG7; A0A2N9G596; A0A199UHD9; A0A061GE31; A0A2P4KWV3; M0TR36; M0UCL4; A0A176VCD4; A0A2P2M6P8; A0A2P4JV89; A0A1R3HJK1; A0A1D1Z087; A0A067ERB5; A0A067L7Y9; A0A061GCV2; A0A2C9W2S8; A0A2G9H892; A0A2P2M6U6; A0A2P4KZF4; D7KFD4; A0A2N9HV18; I0Z3C1; B9MUK8; A0A061S9M8; A0A2R6XR78; S8CZZ2; A0A2I0A7D2; A0A2P6QLC1; B9T505;…	A0A0K9QG12 [359-370]	0	1629.83	12
FALSE	High	Unambiguous	CALVYGQMNEPPGAR	[K].CALVYGQMNEPPGAR.[A]	1xOxidation [M8]; 1xiodoTMT6plex [C1]	1xOxidation [M8]; 1xiodoTMT6plex [C1]			0.00902354	0	0.513	3	251	2	M0UCJ4; 731341013; A0A175YRR8	A0A287GJ54; A0A0A0KTA5; F2D5B2; O82722; D7M1G9; W5DDM7; A0A0D2VYM2; A0A1J7HJE4; A0A061E5Q6; A0A0A0KPJ2; A0A2H3XR79; A9NUR7; A0A1U8FHC9; A0A0K9NYL5; A0A1D5VBW3; A0A2P4LXF3; A0A0D2S1Z3; A0A059BEJ4; A0A2I0KLL8; A0A287LBT9; D8QQX5; A0A2I0XEZ3; A0A1U8EIM6; A0A1E5WI54; A0A0D2V4L6; A0A0D2VYM6; A0A0V0IJL8; A0A1J6K2R3; B8A7M8; A0A0E0L5G3; A0A1U8FNM3; P19023; A0A2G5F6M9; A0A0D3EGT2; A0A0S3SM21; A0A1U8F1W2;…	M0UCJ4 [319-333]; 731341013 [289-303]; A0A175YRR8 [155-169]	0	1950.97	15	1.566	1.501	0.777	1.211	0.679	0.65	0.59	-0.36	0.28	-0.56	89.1	139.5	133.7	69.2	107.9	60.5	744.9	1166.6	1117.8	578.7	902.4	505.8	434.6	1110.2	839.8	537.2	902.4	310.2	2
FALSE	High	Unambiguous	NAGMSVVMVPDPR	[K].NAGMSVVMVPDPR.[L]	1xOxidation [M8]	1xOxidation [M8]			0.143501	0.00655545	0.068	1	39	1	A0A2P5WDN3	A0A2H3XD26; A0A0B2QMS0; B6THA2; A0A251UNS9; A0A067E5I1; A0A2P6QTB1; A0A2P5RMK2; A0A162AAG2; C0HER9; V7CBN7; A0A2P4LUW7; A0A2P2JVJ4; A0A068U494; A0A2H5NAC8; C6TH89; A0A2I0A5Q7; A0A0D2TGQ5; A0A2J6LJJ5; S8CZS5; B6E208; A0A2G9H5Q0; A0A0D2TAR5; I1LVR2; A0A061GR58; V4U193; A0A0A9DV18; A0A251QUE8; A0A103YMG1; 731354258; A0A1D1Y5V3; A0A2I0W0C9; A0A0B0N427; A0A1U8MYR5; A0A2P4KSL9; A0A151SRL8; A0A2P5WDN3; …	A0A2P5WDN3 [421-433]	0	1388.67	13
FALSE	High	Unambiguous	IGGYSEGMGVPVR	[K].IGGYSEGMGVPVR.[Q]	1xOxidation [M8]	1xOxidation [M8]			0.11544	0.00316334	0.103	1	1	1	731359796	731359796	731359796 [378-390]	0	1337.65	13
FALSE	High	Unambiguous	TGGPFGTMR	[KR].TGGPFGTMR.[FCLHYQKI]	1xOxidation [M8]	1xOxidation [M8]			0.0900241	0.00111286	0.143	6	180	2	R0GR27; 731359393; A0A2G2WJ41; Q1W397; 731355965; A0A220QKD0	Q9SMD3; K6ZYP6; Q5JBR8; M9V4H8; A0A0D3MWN6; A0A2C9V196; Q96399; A0A060N2B3; M9V5V2; A0A0D3MW78; A0A1S3WYG6; A0A166DFE9; R0GR27; A0A2H3Y2C6; A0A0D3MX97; A0A2K1Z169; A0A2R6PXQ9; A0A2R6QT82; A0A291NVZ6; A0A2L0RIT9; A0A067G3X2; A0A2K1Z165; A0A1U8GX01; A0A251VGB9; I2FJZ6; A0A078H5T6; C0KKH6; C3VQ49; A0A2H3XH20; A9P9V0; A0A022PVQ5; A1BQI2; V4SGF2; Q1W3C7; A0A087HLV2; A0A1D1XU38; K7AFX9; Q8W3J5; O22323;…	R0GR27 [131-139]; 731359393 [53-61]; A0A2G2WJ41 [53-61]; Q1W397 [16-24]; 731355965 [53-61]; A0A220QKD0 [53-61]	0	939.435	9
FALSE	High	Rejected	NVFGATMGLGDKEIVALSGAHTLGR	[R].NVFGATMGLGDKEIVALSGAHTLGR.[C]	1xOxidation [M7]	1xOxidation [M7]			0.0114994	0	0.474	0	2	1		A0A2G5D7F1; A0A2G5D7D8		1	2530.31	25
FALSE	High	Unambiguous	NNAFIDMSNTTR	[R].NNAFIDMSNTTR.[A]	1xOxidation [M7]	1xOxidation [M7]			0.0440417	0.000626162	0.258	1	1	1	731312253	731312253	731312253 [18-29]	0	1399.63	12
FALSE	High	Unambiguous	EVFVKQMGLSDKDIVALSGGHTLGR	[R].EVFVKQMGLSDKDIVALSGGHTLGR.[C]	1xOxidation [M7]	1xOxidation [M7]			0.0285015	0	0.328	1	2	1	A0A220QKD0	A0A290GMQ5; A0A220QKD0	A0A220QKD0 [143-167]	2	2673.4	25
FALSE	High	Unambiguous	LINPQTMMLGQEPR	[R].LINPQTMMLGQEPR.[Q]	1xOxidation [M7]	1xOxidation [M7]			0.154616	0.00737875	0.056	1	166	1	A0A251RXW2	I1M8K7; B9MVM3; I1MEX1; A0A151RDL9; A0A2G3CJF8; A0A200PQG6; K4BV04; A9S453; A0A0D2URC5; A0A2P6Q0E9; D8QSH5; A9T0I0; S8C240; J3KYL8; A0A199VJB3; A0A1S3BU02; A0A2K3LFE3; A0A0D2S5E1; I1M8K6; A0A1D5RWF3; A0A059B9C3; A0A1U8MUL2; I0YS92; A0A2H3ZBN9; A0A1S2X9Z7; A0A0D2TT71; A0A0E0DQQ5; A0A151S7Y5; A0A0D2SL29; M0VU98; A0A2G5CTE2; I1HK41; I6VUF1; A0A2K2BI02; A0A2H3ZC04; M7Z728; A0A068U150; A0A2I0HNX0; A0A…	A0A251RXW2 [538-551]	0	1643.82	14
FALSE	High	Unambiguous	FGEQAMVDAGNEAEGCR	[K].FGEQAMVDAGNEAEGCR.[M]	1xOxidation [M6]; 1xiodoTMT6plex [C16]	1xOxidation [M6]; 1xiodoTMT6plex [C16]			0.0100294	0	0.496	1	1	1	731348205	731348205	731348205 [134-150]	0	2128.96	17	0.656	1	0.76	0.811	0.912	-0.61	0	-0.4	-0.3	-0.13	116.8	76.6	116.7	88.8	94.7	106.5	170.2	111.7	170.1	129.4	138	155.2	99.3	106.3	127.8	120.1	138	95.2	1
FALSE	High	Unambiguous	DVFNRMGLDDKEIVALSGAHTLGR	[R].DVFNRMGLDDKEIVALSGAHTLGR.[S]	1xOxidation [M6]	1xOxidation [M6]			0.013433	0	0.449	1	2	1	A0A022Q5V0	A0A022Q923; A0A022Q5V0	A0A022Q5V0 [230-253]	2	2630.34	24
FALSE	High	Unambiguous	IASISMMSQEELGAAREER	[R].IASISMMSQEELGAAREER.[Q]	1xOxidation [M6]	1xOxidation [M6]			0.0130219	0	0.454	1	1	1	731334119	731334119	731334119 [280-298]	1	2124.01	19
FALSE	High	Unambiguous	LVELLMHPAPSVLIPALR	[R].LVELLMHPAPSVLIPALR.[T]	1xOxidation [M6]	1xOxidation [M6]			0.016492	0	0.416	1	3	1	731320622	731320622; A0A1S3BY20; A0A0A0LJV2	731320622 [290-307]	0	1985.16	18
FALSE	High	Unambiguous	DSTLIMQLLR	[KR].DSTLIMQLLR.[D-]	1xOxidation [M6]	1xOxidation [M6]			0.0900241	0.00111286	0.143	7	260	3	731339703; 731315739; 731356855; 731312715; 731339792; 731367897; A0A2G9H6C3	P93206; A0A067JBE6; A0A2H5PPI6; A0A2I4DN63; A0A1D5XX39; A0A2G2ZQP9; A0A2G9HW85; A0A1U8JB18; Q9S9Z8; A0A1U8GDE6; A0A067LBG5; Q0J5J5; A0A1S2XIL3; A0A0E0MG68; A3BU62; A0A1D5WBE0; A0A1U7Y5B1; A0A251VGX1; A0A2G9H1S0; 731312607; A0A067K8G8; A0A067L2F2; 731339703; P93207; A0A0C9QVE2; A0A1U8L0Q2; 731315739; J3MTV8; A0A0C9S501; A0A1U8ENV7; P42643; A0A2G3A4B6; A0A2I4DZ42; A0A1U8EF24; A0A2I4FFS9; A0A1J6L7W0…	731339703 [221-230]; 731315739 [221-230]; 731356855 [219-228]; 731312715 [221-230]; 731339792 [222-231]; 731367897 [222-231]; A0A2G9H6C3 [219-228]	0	1205.66	10
FALSE	High	Unambiguous	LGEAMGLAVTGEGATSTER	[K].LGEAMGLAVTGEGATSTER.[S]	1xOxidation [M5]	1xOxidation [M5]			0.00633111	0	0.57	1	1	1	731350661	731350661	731350661 [188-206]	0	1865.89	19
FALSE	High	Unambiguous	TVTAMDVVYALK	[K].TVTAMDVVYALK.[RL-]	1xOxidation [M5]	1xOxidation [M5]			0.052091	0.000626162	0.231	1	250	10	A0A1Y5I0Z4	A0A1D5RVA6; A0A287GFE9; A0A251UP18; Q14TA7; B6T275; A0A1Q3AL67; A0A2K2DI93; A0A176VSH8; Q948T8; A0A287IZC1; A0A0D3DSU9; A0A022RPE5; A8JIN9; A0A0E0DSL2; A0A1U7Y5U1; A0A0D2UZS2; A0A1Y5I0Z4; A0A2K3L1G1; A0A0Q3G634; A0A1S3Y8K5; A0A1D5RU96; A0A2I0WLR7; D0EX72; A0A1D5WHJ9; A0A2P5Q8P9; A0A287S5M0; A0A251S7R1; A0A287TR56; J3M0Q9; A0A2P5DQT2; A0A0E0NNW7; A0A1J3K639; A0A251UR62; A6N0V4; A0A199UU96; Q41811;…	A0A1Y5I0Z4 [229-240]	0	1326.7	12
FALSE	High	Unambiguous	VFFDMEVGNQPAGR	[R].VFFDMEVGNQPAGR.[I]	1xOxidation [M5]	1xOxidation [M5]			0.00673719	0	0.56	1	1	7	731357859	731357859	731357859 [6-19]	0	1582.73	14
FALSE	High	Unambiguous	LHFFMPGFAPLTSR	[R].LHFFMPGFAPLTSR.[G]	1xOxidation [M5]	1xOxidation [M5]			0.00734985	0	0.546	1	3	7	A0A1D1YXI3	A0A0K0VH35; A0A1D1YXI3; A0A1J3FXN1	A0A1D1YXI3 [59-72]	0	1636.83	14
FALSE	High	Unambiguous	VQTAMASIAAAAEADANAMR	[R].VQTAMASIAAAAEADANAMR.[M]	1xOxidation [M5]	1xOxidation [M5]			0.0719715	0.00111286	0.179	1	1	1	731322154	731322154	731322154 [41-60]	0	1978.93	20
FALSE	High	Selected	MTQIMFETFNVPAMYVNIQAVLSLYASGR	[R].MTQIMFETFNVPAMYVNIQAVLSLYASGR.[T]	1xOxidation [M5]	1xOxidation [M5]			0.0480467	0.000626162	0.244	1	1	1	Q0MTA7	Q0MTA7	Q0MTA7 [39-67]	0	3310.63	29
FALSE	High	Unambiguous	IAVSMDPISPR	[R].IAVSMDPISPR.[I]	1xOxidation [M5]	1xOxidation [M5]			0.0318762	0.000626162	0.31	1	1	1	731337097	731337097	731337097 [241-251]	0	1201.62	11
FALSE	High	Unambiguous	SGGMSNELYNTVAR	[K].SGGMSNELYNTVAR.[V]	1xOxidation [M4]	1xOxidation [M4]			0.0187919	0	0.395	1	7	2	731322146	M5XNZ7; A0A2I4F1Y7; 731322146; A0A2I4HPL3; A0A0K9RSM1; A0A1U8AY07; C0PRY4	731322146 [176-189]	0	1514.69	14
FALSE	High	Unambiguous	TIAMDGTEGLVR	[R].TIAMDGTEGLVR.[G]	1xOxidation [M4]	1xOxidation [M4]			0.0158881	0	0.422	3	248	4	A0A1D1YVH1; M0UCJ4; 731341013	A0A2N9FMY0; M7Y940; A0A0A0KTA5; F2D5B2; O82722; D7M1G9; A0A0D2VYM2; A0A1D1YVH1; A0A061E5Q6; A0A2I0KLQ5; A0A0A0KPJ2; A0A2H3XR79; A0A1U8FHC9; A0A0K9NYL5; A0A1D1Z6V8; A0A0D2S1Z3; K3Z538; A0A059BEJ4; A0A287LBT9; P37399; A0A2I0XEZ3; A0A1D5SCJ1; A0A1E5WI54; A0A0D2V4L6; A0A0D2VYM6; A0A1D6NFC0; A0A0V0IJL8; A0A1J6K2R3; B8A7M8; A0A0E0L5G3; A0A1U8FNM3; P19023; A0A2G5F6M9; A0A0D3EGT2; A0A1U8F1W2; A0A0D3B0C3;…	A0A1D1YVH1 [114-125]; M0UCJ4 [135-146]; 731341013 [132-143]	0	1278.64	12
FALSE	High	Unambiguous	MAAMIDQLQIR	[RK].MAAMIDQLQIR.[D]	1xOxidation [M4]	1xOxidation [M4]			0.0856563	0.00111286	0.151	1	9	1	731334059	A0A2G2VXD4; K4AH70; 731334059; A0A1S3ZIV3; A0A2G3BK60; A0A1U8EGY2; B4FU14; A0A0K9QGR1; B6U5W6	731334059 [20-30]	0	1305.67	11
FALSE	High	Unambiguous	LKLMIWDTAGQER	[R].LKLMIWDTAGQER.[F]	1xOxidation [M4]	1xOxidation [M4]			0.139977	0.00559854	0.072	1	2	1	A0A0C9S9I0	A0A0C9S9I0; A0A0D6R8M3	A0A0C9S9I0 [61-73]	1	1576.82	13
FALSE	High	Selected	LISMLDWTGR	[R].LISMLDWTGR.[N]	1xOxidation [M4]	1xOxidation [M4]			0.118347	0.00316334	0.099	1	2	1	A0A0D9X2C0	A0A0D9X2B9; A0A0D9X2C0	A0A0D9X2C0 [449-458]	0	1207.61	10
FALSE	High	Unambiguous	VTNMATGAQVTVR	[R].VTNMATGAQVTVR.[I]	1xOxidation [M4]	1xOxidation [M4]			0.00449761	0	0.625	1	1	7	731329194	731329194	731329194 [89-101]	0	1363.7	13
FALSE	High	Unambiguous	VSGMLPSQGFGDFDRR	[R].VSGMLPSQGFGDFDRR.[Q]	1xOxidation [M4]	1xOxidation [M4]			0.139109	0.00559854	0.073	1	2	1	731344460	A0A0K9R8R0; 731344460	731344460 [63-78]	1	1784.84	16
FALSE	High	Unambiguous	MDMGSDFDRLLFFEHAR	[-].MDMGSDFDRLLFFEHAR.[K]	1xOxidation [M3]; 1xAcetyl [N-Term]	1xOxidation [M3]; 1xAcetyl [N-Term]	731338086 1xAcetyl [N-Term]	731338086 1xAcetyl [N-Term]	0.022365	0	0.367	1	1	1	731338086	731338086	731338086 [1-17]	1	2144.95	17
FALSE	High	Unambiguous	RQMMLAQILSSEAR	[R].RQMMLAQILSSEAR.[E]	1xOxidation [M3]	1xOxidation [M3]			0.00837486	0	0.525	1	39	1	I1PXM1	A0A0J8B7X8; I1PXM1; Q6ITC5; Q7XJ37; A0A0K9S2G8; A0A0D3GAF1; T1LRV2; K3ZAR3; I1HGW1; A0A0E0HHQ3; M0VX98; A0A1D6MBN3; N1R1T7; A0A0E0HHQ1; A0A0E0DUE7; J3M9D7; F2DF61; A0A0E0PQS5; B6SJN6; A0A0A9CMU4; A0A0D9V113; A0A287GDK1; A0A0E0HHQ2; A0A0E0A2C8; A0A287GDN2; A0A287GDK2; A0A0E0L5A9; A0A0D9WJB9; I1HGV9; A0A1D5SSX4; A0A0D3GAF2; I1HGW0; A0A1D6FJH2; A0A0A9EC72; A0A0E0DUE8; W5AHK7; B4FN06; C5YUX9; B8AWA0	I1PXM1 [45-58]	1	1649.85	14
FALSE	High	Selected	QQMSQQPTLPPPPPLSNPPQAR	[R].QQMSQQPTLPPPPPLSNPPQAR.[E]	1xOxidation [M3]	1xOxidation [M3]			0.0867279	0.00111286	0.149	1	1	1	731338962	731338962	731338962 [639-660]	0	2425.23	22
FALSE	High	Unambiguous	LYMEARPMEEGLAEAIDEGR	[R].LYMEARPMEEGLAEAIDEGR.[IV]	1xOxidation [M3]	1xOxidation [M3]			4.92967e-05	0	1.351	1	15	1	A0A251STB4	B9SD38; A0A1D1Z1H1; K4CL74; A0A2J6LVB1; A0A2G2W631; A0A0J8BGW2; A0A0E0KM97; A0A199V0A3; A0A2P2MJI9; O23755; A0A2P5FD05; M0SK19; A0A103Y4H2; K4CL75; A0A251STB4	A0A251STB4 [1001-1020]	0	2296.06	20
FALSE	High	Unambiguous	TGQALVIGLYDEPVTPGQCNMIVER	[K].TGQALVIGLYDEPVTPGQCNMIVER.[L]	1xOxidation [M21]; 1xiodoTMT6plex [C19]	1xOxidation [M21]; 1xiodoTMT6plex [C19]			0.0018488	0	0.768	1	2	2	731317399	731317401; 731317399	731317399 [99-123]	0	3048.57	25	0.758	1.105	1.001	1.008	1.156	-0.4	0.14	0	0.01	0.21	99.5	75.5	110	99.6	100.3	115.1	404.7	306.8	447.1	405.1	407.9	467.9	236.1	292	335.9	376	407.9	287	2
FALSE	High	Unambiguous	QMNSGSTWTVTANPGQQGAR	[K].QMNSGSTWTVTANPGQQGAR.[I]	1xOxidation [M2]	1xOxidation [M2]			1.33607e-05	0	1.561	1	1	1	731331155	731331155	731331155 [108-127]	0	2106.96	20
FALSE	High	Rejected	FMVIQGEPGAVIR	[K].FMVIQGEPGAVIR.[G]	1xOxidation [M2]	1xOxidation [M2]			0.00472696	0	0.617	0	5	1		A0A1U8JHY4; Q7Y253; G9B5N7; A0A2P5R9P0; G9B5W4		0	1432.76	13
FALSE	High	Unambiguous	TMLTYTPLISNPVR	[R].TMLTYTPLISNPVR.[T]	1xOxidation [M2]	1xOxidation [M2]			0.0702038	0.00111286	0.183	1	1	1	731333104	731333104	731333104 [244-257]	0	1621.86	14
FALSE	High	Unambiguous	IMNVIGEPIDHR	[R].IMNVIGEPIDHR.[G]	1xOxidation [M2]	1xOxidation [M2]			0.0303296	0	0.318	2	12	1	731341013; A0A175YRR8	A0A2G5F6M9; G1JSJ8; A0A2P6R1E7; A0A2G5F6L1; A0A0K9QAM7; A0A2P6P210; A0A2G5F6R8; 731341013; A0A2G5F6N3; A0A0K9RQ86; A0A175YRR8; A0A175YHH7	731341013 [166-177]; A0A175YRR8 [32-43]	0	1409.72	12
FALSE	High	Unambiguous	QMGLTDKDIVALSGGHTLGR	[K].QMGLTDKDIVALSGGHTLGR.[A]	1xOxidation [M2]	1xOxidation [M2]			0.00806822	0	0.531	1	1	1	Q1W397	Q1W397	Q1W397 [111-130]	1	2085.08	20
FALSE	High	Unambiguous	YMVLQGEPGAVIR	[K-].YMVLQGEPGAVIR.[GLRV]	1xOxidation [M2]	1xOxidation [M2]			0.00827137	0	0.527	1	255	16	731317399	731317401; A0A1J6I2I5; A0A2R6PUW2; Q9SNW5; A0A067ED73; A0A251V400; A0A0D3A3I1; J3N1Q9; V4TVJ4; A0A1Z5R3G7; A1Z294; A0A2P6RJY2; A0A1J7FZD4; A0A0K9QL47; A4KA53; Q9M7N0; A0A2R6Q509; A0A1J7HB80; A0A2G2VGU3; A0A0K9QD73; A4KA61; A0A0D3DWF5; A0A151TKB0; A0A2C9UAN5; G9B5V0; A5H0M3; P35082; A0A1U8PW33; B9RKF5; A0A0D3E3J2; A0A078IFC4; A0A022PZT8; A1KXK0; A0A2K2C067; Q9M7M8; A0A1S4AK54; A0A1U8MUB3; D3K177; …	731317399 [74-86]	0	1448.76	13
FALSE	High	Unambiguous	QMGLTDQDIVALSGGHTLGR	[K].QMGLTDQDIVALSGGHTLGR.[C]	1xOxidation [M2]	1xOxidation [M2]			1.09504e-05	0	1.593	1	6	2	731355965	Q42459; A0A022RBB3; Q94CF7; 731355965; A0A0K9RD46; A0A022R876	731355965 [148-167]	0	2085.04	20
FALSE	High	Unambiguous	QMGLNDQDIVALSGGHTLGR	[K].QMGLNDQDIVALSGGHTLGR.[C]	1xOxidation [M2]	1xOxidation [M2]			1.04841e-05	0	1.6	1	1	6	731359393	731359393	731359393 [148-167]	0	2098.03	20
FALSE	High	Unambiguous	FMDKGLSVRELVALSGAHSIGR	[K].FMDKGLSVRELVALSGAHSIGR.[A]	1xOxidation [M2]	1xOxidation [M2]			0.0411306	0.000626162	0.269	1	1	2	A0A251RZM7	A0A251RZM7	A0A251RZM7 [159-180]	2	2359.26	22
FALSE	High	Selected	NNCPYTVWGAAVPGGGQQMNSGSTWTVTANPGQQGAR	[K].NNCPYTVWGAAVPGGGQQMNSGSTWTVTANPGQQGAR.[I]	1xOxidation [M19]; 1xiodoTMT6plex [C3]	1xOxidation [M19]; 1xiodoTMT6plex [C3]			0.000113399	0	1.217	1	1	1	731331163	731331163	731331163 [34-70]	0	4107.94	37	1.872	1.627	0.718	1.108	1.148	0.9	0.7	-0.48	0.15	0.2	80.3	150.3	130.6	57.6	89	92.2	29	54.2	47.1	20.8	32.1	33.3	16.9	51.6	35.4	19.3	32.1	20.4	1
FALSE	High	Rejected	NNCPYTVWGAAVPGGGKQMNSGSTWTVTANPGQQGAR	[K].NNCPYTVWGAAVPGGGKQMNSGSTWTVTANPGQQGAR.[I]	1xOxidation [M19]; 1xiodoTMT6plex [C3]	1xOxidation [M19]; 1xiodoTMT6plex [C3]			0.000167768	0	1.154	1	1	1	731331155	731331155	731331155 [91-127]	1	4107.97	37
FALSE	High	Unambiguous	VTGANVQDIPGLNTLGVSMAR	[RK].VTGANVQDIPGLNTLGVSMAR.[VI]	1xOxidation [M19]	1xOxidation [M19]			0.0181039	0	0.401	2	3	1	731368278; 731322509	731329309; 731368278; 731322509	731368278 [77-97]; 731322509 [78-98]	0	2129.1	21
FALSE	High	Unambiguous	QVKAMQDPEIQNILSDPIMR	[R].QVKAMQDPEIQNILSDPIMR.[Q]	1xOxidation [M19]	1xOxidation [M19]			0.0411306	0.000626162	0.269	1	1	1	A0A1U8ABL7	A0A1U8ABL7	A0A1U8ABL7 [518-537]	1	2342.18	20
FALSE	High	Unambiguous	LQQQCPQGSASTLVVPMDTR	[R].LQQQCPQGSASTLVVPMDTR.[T]	1xOxidation [M17]; 1xiodoTMT6plex [C5]	1xOxidation [M17]; 1xiodoTMT6plex [C5]			0.00189535	0	0.764	1	1	1	731321380	731321380	731321380 [230-249]	0	2504.28	20	0.415	0.857	0.544	0.856	0.7	-1.27	-0.22	-0.88	-0.22	-0.52	137.2	57	117.6	74.6	117.5	96	143.8	59.7	123.3	78.2	123.1	100.6	83.9	56.8	92.6	72.6	123.1	61.7	1
FALSE	High	Unambiguous	VQTLQTEATNLSAQLTMLQR	[KR].VQTLQTEATNLSAQLTMLQR.[D]	1xOxidation [M17]	1xOxidation [M17]			0.148955	0.00695637	0.062	1	10	1	K7MHS5	A0A1S3U9R1; Q0GPF5; A0A0B2SAJ1; V7C427; A0A1J7HN25; A0A0S3TAP2; A4ZGT5; I1JDF7; K7MHS5; A0A151S234	K7MHS5 [297-316]	0	2262.18	20
FALSE	High	Unambiguous	TLISSFSGKGLSASDMAALSGAHTIGQAR	[R].TLISSFSGKGLSASDMAALSGAHTIGQAR.[C]	1xOxidation [M16]	1xOxidation [M16]			0.0619957	0.000626162	0.203	1	1	1	M0RE56	M0RE56	M0RE56 [149-177]	1	2850.44	29
FALSE	High	Unambiguous	DLYANTVLSGGTTMYPGIADR	[K].DLYANTVLSGGTTMYPGIADR.[M]	1xOxidation [M14]	1xOxidation [M14]			0.10781	0.00268941	0.114	1	3	1	A0A2H3X9F7	S8DD77; F2D4P0; A0A2H3X9F7	A0A2H3X9F7 [244-264]	0	2231.06	21
FALSE	High	Unambiguous	VIHDNFGIVEGLMTTVHAITATQK	[K].VIHDNFGIVEGLMTTVHAITATQK.[T]	1xOxidation [M13]	1xOxidation [M13]			0.0036634	0	0.658	1	7	2	C4JBS8	J3MQ06; A0A1D6PWR7; K7UBU0; C4JBS8; C0PC38; P08735; A0A1D6PWS2	C4JBS8 [165-188]	0	2611.35	24
FALSE	High	Unambiguous	VSSGVNQAAGFMGR	[R].VSSGVNQAAGFMGR.[S]	1xOxidation [M12]	1xOxidation [M12]			0.0264526	0	0.34	1	1	1	731322733	731322733	731322733 [113-126]	0	1396.66	14
FALSE	High	Unambiguous	FNTIGVSDAISMGTR	[R].FNTIGVSDAISMGTR.[G]	1xOxidation [M12]	1xOxidation [M12]			0.0492565	0.000626162	0.24	1	72	1	A0A1J7G652	A0A1D1YZH9; A0A1J3ET87; A0A1U8EW31; A0A2C9UE54; W9R9B5; A0A2R6S0S6; A0A2P2JPR8; A0A118JU55; A0A2K2B8Q8; A0A1J3K3C9; A0A2P5DHU7; B9H085; A0A0K9NLI2; A0A0A0L6U0; G7IRL3; A0A067JC64; M4DEV1; M4EHV2; A0A251SF80; A0A022QV93; B9GMG3; K4C234; A0A078I644; A0A2R6R970; S8CBL9; A0A2J6K9P4; A0A078FY76; A0A1S3ZK66; K4DF90; A0A2G2Y9A0; A0A2G3B349; A0A1S3VKE4; A0A2G9HGU1; D7L507; A0A1S2XCF6; A0A0L9VFM8; A0A0V0H…	A0A1J7G652 [122-136]	0	1584.77	15
FALSE	High	Unambiguous	SFSDQGLSTTDMVALSGAHTIGQAR	[K].SFSDQGLSTTDMVALSGAHTIGQAR.[C]	1xOxidation [M12]	1xOxidation [M12]			0.0216805	0	0.372	1	2	2	731316489	731316489; O81266	731316489 [178-202]	0	2566.22	25
FALSE	High	Unambiguous	LAYVALDFEEEMATSQSSSSIEK	[K].LAYVALDFEEEMATSQSSSSIEK.[S]	1xOxidation [M12]	1xOxidation [M12]			0.161493	0.00870229	0.049	1	1	1	A0A096P7W5	A0A096P7W5	A0A096P7W5 [218-240]	0	2551.18	23
FALSE	High	Unambiguous	AFVHWYVGEGMEEGEFSEAR	[R].AFVHWYVGEGMEEGEFSEAR.[E]	1xOxidation [M11]	1xOxidation [M11]			0.00978309	0	0.5	4	255	8	731379850; A0A2G2V8B9; A0A251T4H2; A0A1Y1I1D7	P14640; A0A1D5SQY7; A0A251V7F1; A0A0D2PSZ0; B9SHE7; A0A059T4Y0; A6MZU0; A0A1S3BZT0; A0A0K9RUV8; A0A1D5SQY5; A0A1D5SH31; A0A0D2T2R1; A0A0D2TBH6; R0FBY0; A0A1D2A0Y0; 731339295; A0A2G3D9Q8; Q70ZL4; P14641; A0A2H5PZQ2; A0A2I4HD86; A0A1P8FAN9; A0A2G2Y9E2; A0A2R6RKU7; A0A1J6JNW3; A4K4Y7; A0A0S3T5B1; J3LSD9; P33629; A0A0A0KIM4; A0A2G9GQS8; A0A060ID32; A6YIK6; A0A0D5MER0; B2BGT6; A0A1J6KAT7; A0A0D3B200; …	731379850 [235-254]; A0A2G2V8B9 [403-422]; A0A251T4H2 [403-422]; A0A1Y1I1D7 [368-387]	0	2346.01	20
FALSE	High	Unambiguous	LDVAPSSNYTMDPITR	[K].LDVAPSSNYTMDPITR.[S]	1xOxidation [M11]	1xOxidation [M11]			0.0197502	0	0.387	1	2	1	731322090	731322090; 731322094	731322090 [157-172]	0	1795.85	16
FALSE	High	Unambiguous	FARKGLSLDEMVTLSGAHSIGR	[R].FARKGLSLDEMVTLSGAHSIGR.[S]	1xOxidation [M11]	1xOxidation [M11]			0.0398717	0.000626162	0.274	1	1	1	A0A2P4HUZ7	A0A2P4HUZ7	A0A2P4HUZ7 [164-185]	2	2361.23	22
FALSE	High	Unambiguous	SGAIMLMSDGMQNAGGDAR	[R].SGAIMLMSDGMQNAGGDAR.[D]	1xOxidation [M11]	1xOxidation [M11]			0.00555623	0	0.591	1	1	1	731329875	731329875	731329875 [170-188]	0	1897.82	19
FALSE	High	Unambiguous	LGFSEVELVQMVVDGVK	[R].LGFSEVELVQMVVDGVK.[L]	1xOxidation [M11]	1xOxidation [M11]			0.124382	0.00364951	0.091	1	1	2	C0PBJ3	C0PBJ3	C0PBJ3 [342-358]	0	1864.97	17
FALSE	High	Unambiguous	TTLVANTSNMPVAAR	[R].TTLVANTSNMPVAAR.[E]	1xOxidation [M10]	1xOxidation [M10]			0.00522133	0	0.601	2	246	1	A0A176W0V3; Q39442	A0A067DVI5; O04054; A0A151SGF9; A0A1D6CRA6; A0A087SME3; C0PHC0; Q38676; A0A1D6SC42; E1ZT42; A9RGW5; R0GDS5; B3SGC7; A0A2H3XCP3; I0YKZ3; A0A0A7LU40; A0A0E0Q163; A0A022PZI2; A0A061G8X4; A0A1Y1I8P3; A0A2P5W5A3; Q39291; M1CTC4; W9S238; A0A061RM85; A0A0V0IQG7; A0A287XSJ3; A0A0P0AE40; A0A1J7IEI4; M8A7G5; M0RYR1; A0A2P6VKQ0; A0A2R6XJY8; A0A061QJE9; C1MIH4; A0A1J3DEQ8; A0A166EQ15; M4CHF0; A5BYV7; A0A1Y5I…	A0A176W0V3 [312-326]; Q39442 [312-326]	0	1561.8	15
FALSE	High	Unambiguous	FGWIVPAYTMPADAEHVAVLR	[R].FGWIVPAYTMPADAEHVAVLR.[VI]	1xOxidation [M10]	1xOxidation [M10]			0.0495637	0.000626162	0.239	1	28	1	731351879	J3MTN5; A0A1D5VZC0; A0A1D5VZC2; K3YH94; I0JTT9; 731351879; A0A287JYD0; F2DC47; Q5EXM3; A0A1D5WTH3; D8L9S2; Q7XZU7; I1I7Q1; A0A1D6KL60; A0A287JYC4; A0A1D6RR59; C4J3Y5; A0A1D5VZC3; N1QU42; A0A287JY46; A0A1D6RR58; M0TST4; A0A1D6RR56; A0A1D5WTH5; K3YHA5; B6TT27; B9TST3; A0A1D6RR57	731351879 [400-420]	0	2359.19	21
FALSE	High	Unambiguous	NAIENYAYNMR	[KR].NAIENYAYNMR.[N]	1xOxidation [M10]	1xOxidation [M10]			0.057539	0.000626162	0.215	2	253	4	A0A1D5XLU8; 731318762	F6HLD8; A0A1D5W3T1; A0A1J6KP74; A0A199W1V6; A0A1J6IP41; A0A151S7R0; A0A1Y1IIH5; A0A1U8IVE8; A0A1R3JR04; A0A1U8PHA9; A0A140CZC8; A0A1J6J259; P27322; A0A2J6KN06; A0A2I4FI38; A0A1D5Y2X9; I1R2A1; A0A2I4EV32; A0A2G3BK04; A0A2R6P7V0; I1PWC2; A0A172C1A5; M1CSI8; A0A2R6PF91; A0A2P5RBH9; A0A0F7CS07; A0A1B6PKD4; A0A1S2XU44; O48563; A0A0E0J5I6; A0A1J6LB17; Q84QJ3; A0A0D3BQP4; A7Y7I0; A0A1U7ZN79; V7BFT8; A0A…	A0A1D5XLU8 [546-556]; 731318762 [546-556]; [1421-1431]	0	1374.61	11
FALSE	High	Selected	AGAGSATLSMAYAAAR	[K].AGAGSATLSMAYAAAR.[FM]	1xOxidation [M10]	1xOxidation [M10]			0.0139435	0	0.443	2	215	1	A0A1Y5IBW1; 1108808470	A0A0U2KWW3; A0A176VFG8; I1NSZ6; A0A1J3ECY7; B9RLY1; J3L5G2; A0A1D5RTS1; A0A2K1J2Y5; A0A1D5ZGS0; Q5QLS8; I1QIY2; A0A0D2JNJ0; A0A078IB61; A0A0E0QJF1; D8U848; Q09HE0; W5FPD7; A0A1U8B2I0; B9N7N3; A0A1S3BXM3; A0A087SLQ1; A0A1U8NZE2; E1Z349; A0A0D9X871; A0A2C9UJZ5; A0A0L9TS09; I1I7H2; F6GT74; A0A0D3H0K5; O81278; A0A0A0KAR9; O81609; A0A287XB71; A0A199VQ85; K7P1U7; W5A4W9; A0A1S3UVZ0; M1CDX2; A0A059D071;…	A0A1Y5IBW1 [266-281]; 1108808470 [314-329]	0	1484.72	16
FALSE	High	Selected	MTQIMFEFSNVPAMYVAIQAVLSLYASGR	[K].MTQIMFEFSNVPAMYVAIQAVLSLYASGR.[T]	1xOxidation [M1]	1xOxidation [M1]			0.0702038	0.00111286	0.183	1	1	1	C8CHT3	C8CHT3	C8CHT3 [121-149]	0	3253.61	29
FALSE	High	Unambiguous	MGTDESALTR	[K].MGTDESALTR.[V]	1xOxidation [M1]	1xOxidation [M1]			0.0408757	0.000626162	0.27	1	2	2	731338882	731338882; A0A0K9RLZ2	731338882 [257-266]	0	1096.49	10
FALSE	High	Unambiguous	MTDAEELTVEER	[K].MTDAEELTVEER.[N]	1xOxidation [M1]	1xOxidation [M1]			0.00762918	0	0.54	1	2	1	731315739	731315739; A0A0K9RJW8	731315739 [36-47]	0	1438.64	12
FALSE	High	Rejected	MANIGVLTGTQGEIR	[K].MANIGVLTGTQGEIR.[T]	1xOxidation [M1]	1xOxidation [M1]			0.0316787	0.000626162	0.311	0	1	1		A0A1Q3D311		0	1575.82	15
FALSE	High	Unambiguous	MGTPALTSR	[R].MGTPALTSR.[GC]	1xOxidation [M1]	1xOxidation [M1]			0.0702038	0.00111286	0.183	1	252	1	M4CI95	A0A2I0A263; A0A0D3FNU0; B8LLV3; A0A2G3A5D2; A0A067LAI0; A0A151RHY4; A0A0L9TN39; A0A087SKJ2; A0A0D3CXC7; A0A061DI13; R0HF33; R0GYN7; A0A2G2XGW4; A0A1U8GD35; A0A0A0KLP6; M5XYL0; B9FBQ3; M0SJ90; A0A078IJU5; A0A2C9UQU6; G7K5Z4; C6ZJY8; A0A1Q3C3D7; A0A059BRH6; A0A078JCB8; P49357; A0A1J6HU64; M5VXS4; P50433; A9NUX0; A0A2I4DVQ0; M4CI95; A0A0C9S539; A0A0D2RIB9; A0A2G2ZR28; A0A1J3HHQ9; A0A0K9S0X5; A0A2P6P…	M4CI95 [1027-1035]	0	949.477	9
FALSE	High	Rejected	MAATFIGNSTSIQEMFR	[K].MAATFIGNSTSIQEMFR.[R]	1xOxidation [M1]	1xOxidation [M1]			0.0123133	0	0.463	0	7	1		A0A1R3IAG1; A0A0K9PIJ4; A0A1R3GKQ0; A0A1D1XZR8; V4LX88; J3LTD7; A0A251LXD5		0	1919.9	17
FALSE	High	Unambiguous	MGQLGVLTGTQGEIR	[K].MGQLGVLTGTQGEIR.[TR]	1xOxidation [M1]	1xOxidation [M1]			0.000539882	0	0.966	1	5	16	731313637	A0A0K9QLA8; A0A0K9RJU8; A0A1E5V0N4; 731313637; K3Y890	731313637 [307-321]	0	1575.82	15
FALSE	High	Unambiguous	MGAFTLGVNR	[R].MGAFTLGVNR.[V]	1xOxidation [M1]	1xOxidation [M1]			0.0582589	0.000626162	0.213	1	251	1	A0A1J7FNP9	A0A067EPB7; A0A2I0V6S0; A0A0D9VIY6; A0A067EPJ5; A0A2K3NRV7; Q7XN06; A0A2C9VRX4; M4EIT2; K4D297; M0S7G3; A0A1S4DEV2; R0FEW3; A0A161YME1; A0A0B0Q018; A0A068VGY0; M1CN04; A0A0D2U745; E7ECW5; A0A078GLF9; A0A1J3DSE3; A0A2P4KYD7; A0A2H9ZRA4; A7YVW3; A0A0A0KYN6; A0A1S3XIE3; A0A118K536; A0A151S9L4; A0A0D9W7S0; A0A161WVU9; A0A2K2CHS8; E9NX12; A0A1D5ZWQ6; A0A1S3UN44; A0A0A0KWC7; A0A1J7FNP9; A0A0E0P2G3; A0A…	A0A1J7FNP9 [400-409]	0	1081.55	10
FALSE	High	Unambiguous	MGNIAPLTGSR	[K].MGNIAPLTGSR.[G]	1xOxidation [M1]	1xOxidation [M1]			0.0733264	0.00111286	0.176	1	4	3	731337449	A0A199UT12; 731337449; Q9M4Z4; A0A0K9RHJ5	731337449 [320-330]	0	1132.58	11
FALSE	High	Unambiguous	MGLNDRDIVVLSGSHSLGR	[R].MGLNDRDIVVLSGSHSLGR.[A]	1xOxidation [M1]	1xOxidation [M1]			0.00767676	0	0.539	1	2	7	731337647	1108929373; 731337647	731337647 [146-164]	1	2042.04	19
FALSE	High	Rejected	MTQIMFESFNVPAMYVAIQAVLSLYASGR	[K-].MTQIMFESFNVPAMYVAIQAVLSLYASGR.[T]	1xOxidation [M1]	1xOxidation [M1]			0.0702038	0.00111286	0.183	0	10	1		A0A0E0F9S5; M0RUX6; A0A0E0RE67; A0A0E0MJY5; A0A250X5J3; Q5EDD3; I1R4C2; Q0IPW3; Q2QXA9; A0A059LSL6		0	3253.61	29
FALSE	High	Unambiguous	MSTGYNILTR	[R-].MSTGYNILTR.[DE]	1xOxidation [M1]	1xOxidation [M1]			0.0406223	0.000626162	0.271	1	69	2	731361266	731361266; V7C6J2; A0A2P5RIT3; A0A1J6J974; A0A1S4BQK3; A0A1S3EBV0; A0A1U8FPN0; A0A2G2XB06; A0A1U8P381; K7MS03; A0A1S3T9S2; A0A0B0MCL4; A0A0D2P6E6; A0A0V0HHA6; A9PHU5; C1E420; S8D985; M1C263; A0A2G9I4H2; A0A2K1XRM3; A0A0B2R464; I1KXF0; A0A2P5Q759; A0A2C9DNP5; A0A2G3A416; A0A1S3UIY7; I3S798; I3SNG7; H2D5S7; I3SL66; A0A2G3D1R5; G7IUC0; I1KXF3; A0A1U8B8F4; W9QSD8; A0A151TBQ9; O82531; A9PD57; A0A1S3Y1…	731361266 [35-44]	0	1171.58	10
FALSE	High	Unambiguous	MGQLGVLTGSQGEIR	[K].MGQLGVLTGSQGEIR.[A]	1xOxidation [M1]	1xOxidation [M1]			0.000839451	0	0.895	1	1	8	731313641	731313641	731313641 [308-322]	0	1561.8	15
FALSE	High	Rejected	MLAPHILGEEHYNTAR	[R].MLAPHILGEEHYNTAR.[G]	1xOxidation [M1]	1xOxidation [M1]			0.00120391	0	0.837	0	2	12		A0A2P2L6D7; A0A2P2L699		0	1867.91	16
FALSE	High	Unambiguous	MQAGATVTLR	[K].MQAGATVTLR.[N]	1xOxidation [M1]	1xOxidation [M1]			0.052091	0.000626162	0.231	1	1	1	731342761	731342761	731342761 [78-87]	0	1063.56	10
FALSE	High	Unambiguous	MLGGGGVDGAIHR	[R-K].MLGGGGVDGAIHR.[TA]	1xOxidation [M1]	1xOxidation [M1]			0.0269506	0	0.337	1	51	1	D8UFN4	A0A0E0GM31; B8AUA7; E1ZEJ1; A0A1D1ZZX5; B8AP03; A0A0Q3JWT9; A0A1D2AC09; K4AED8; A0A0A9L9A9; A0A199VSI8; A0A2J8A0B2; A0A0E0KDF7; A0A0A9DPJ4; A0A0D9Z700; B9FZ02; B8AUA9; A0A1B6QND3; A0A250XK20; A0A0P0VY29; I1QFI8; A0A2I0BHE5; A0A1U7ZVN4; A0A200R3I4; A0A0E0NUQ1; I1H5R1; A0A0E0D055; A0A2P6TU41; J3LNJ8; A0A2K3DK97; M0S977; A0A0P0XBR6; D8UFN4; 731320101; I1PB36; A0A0P0X0G3; A0A2I0WTD6; A0A0A9RLG6; A0A0…	D8UFN4 [1696-1708]	0	1255.62	13
FALSE	High	Unambiguous	MLSPHILGEEHYNTAR	[R-].MLSPHILGEEHYNTAR.[G]	1xOxidation [M1]	1xOxidation [M1]			0.000574511	0	0.956	2	98	8	731341013; A0A175YRR8	D7M1G9; A0A0D2VYM2; A0A061E5Q6; A0A1U8FHC9; A0A0K9NYL5; A0A0D2S1Z3; A0A1U8EIM6; A0A0D2V4L6; A0A0D3EGT2; A0A0D3AH59; A0A0D3B0C3; A0A1S3CT27; A0A1U7Z806; C6GFP3; M4CP75; R0H666; Q8H135; F6HFL0; M4EIN3; G1JSJ8; A0A2P5S6E2; A0A087G5U2; A0A0D2TNE4; S8DTS7; A0A2R6QQP9; A0A2H5PRB4; M4EIN4; P29685; A0A0D3AI87; B9HWA2; F6GTT2; A0A078HSM2; A0A078GA38; S8C857; A0A0D3EGT1; A0A067LEH6; A0A067FNL4; A0A0B0MTN9;…	731341013 [431-446]; A0A175YRR8 [297-312]	0	1883.91	16
FALSE	High	Unambiguous	MGQLGVLSGNQGEIR	[K].MGQLGVLSGNQGEIR.[A]	1xOxidation [M1]	1xOxidation [M1]			0.000434311	0	1.001	1	1	6	731313639	731313639	731313639 [306-320]	0	1574.8	15
FALSE	High	Unambiguous	MSQLSVLTGSQGEIR	[K].MSQLSVLTGSQGEIR.[A]	1xOxidation [M1]	1xOxidation [M1]			0.00228395	0	0.734	2	2	4	731313633; 731313635	731313633; 731313635	731313633 [304-318]; 731313635 [307-321]	0	1621.82	15
FALSE	High	Unambiguous	MGQVEVLTGSAGQIR	[K].MGQVEVLTGSAGQIR.[K]	1xOxidation [M1]	1xOxidation [M1]			0.0905855	0.00111286	0.142	1	1	1	A0A0J8B6A2	A0A0J8B6A2	A0A0J8B6A2 [309-323]	0	1561.8	15
FALSE	High	Unambiguous	IIGNMGDQWSDLIGDHPGMR	[R].IIGNMGDQWSDLIGDHPGMR.[T]	1xOxidation [M]	1xOxidation [M5; M19]			0.00350739	0	0.665	1	1	2	731357328	731357328	731357328 [235-254]	0	2228.02	20
FALSE	High	Unambiguous	RGGGAPVQQSQQPIPMMQPQMLPR	[R].RGGGAPVQQSQQPIPMMQPQMLPR.[G]	1xOxidation [M]	1xOxidation [M16; M17]			0.000448023	0	0.996	1	1	2	731360293	731360293	731360293 [492-515]	1	2648.32	24
FALSE	High	Unambiguous	QLTDNVYVCR	[-].QLTDNVYVCR.[S]	1xiodoTMT6plex [C9]	1xiodoTMT6plex [C9]			0.0154979	0	0.426	1	2	1	A0A287HDI6	A0A287HDI6; A0A287HDM0	A0A287HDI6 [1-10]	0	1539.82	10	1.196	0.979	0.967	1.066	1.295	0.26	-0.03	-0.05	0.09	0.37	92.3	110.4	90.3	89.2	98.4	119.5	395.2	472.8	386.8	382.1	421.4	512	230.6	450	290.6	354.7	421.4	314	1
FALSE	High	Unambiguous	NQGGFDMLCSGR	[R].NQGGFDMLCSGR.[D]	1xiodoTMT6plex [C9]	1xiodoTMT6plex [C9]			0.0214126	0	0.374	1	198	2	731350936	A0A2P2JS00; A9P9M1; A0A2G2WD23; A0A287W624; A0A1J3GI63; A0A1J3E960; A0A2G9GM62; A0A103Y3V4; A0A2G2XFR3; A0A199UDM7; A0A067JMI1; A0A287W699; U5QUH1; A0A0D3D5Y7; A0A0D2VGQ4; R0GTR0; A0A1D6D1Q3; A9YVC9; A0A059CBA3; C0P567; A0A2P5YBQ1; V7BRN7; A0A2P5SBM9; A0A1S3YUZ1; A0A1J3F494; V4UL30; A0A0V0IHP3; A0A058ZYU3; A0A078GX24; R0IRV4; Q0MRD3; V4L759; A0A1J3FD85; A0A1J3ILE8; A0A2G5D3L7; W5HEW7; M0SCS1; C5Z…	731350936 [157-168]	0	1613.77	12	0.277	0.783	0.521	0.608	0.562	-1.85	-0.35	-0.94	-0.72	-0.83	159.9	44.3	125.3	83.3	97.2	89.9	744.4	206.3	583.1	387.6	452.5	418.5	434.3	196.3	438.1	359.8	452.5	256.7	1
FALSE	High	Unambiguous	TSPFVYTQCQAIHAR	[K].TSPFVYTQCQAIHAR.[S]	1xiodoTMT6plex [C9]	1xiodoTMT6plex [C9]			0.0471589	0.000626162	0.247	1	2	1	731362823	731362823; A0A0K9R3N2	731362823 [121-135]	0	2051.07	15	1.059	0.942	1.175	0.705	0.656	0.08	-0.09	0.23	-0.5	-0.61	108.4	114.8	102.1	127.3	76.4	71.1	471.2	499	443.9	553.6	332.2	309.1	274.9	474.9	333.5	513.9	332.2	189.6	1
FALSE	High	Unambiguous	LAPSVSYACAR	[R].LAPSVSYACAR.[A]	1xiodoTMT6plex [C9]	1xiodoTMT6plex [C9]			0.134016	0.00559854	0.079	1	2	1	731318268	731318268; A0A0K9QIN3	731318268 [384-394]	0	1466.8	11	0.898	1.142	1.046	1.214	1.7	-0.16	0.19	0.07	0.28	0.77	85.7	76.9	97.9	89.7	104.1	145.7	229.3	205.8	261.8	239.9	278.4	389.8	133.8	195.9	196.7	222.7	278.4	239.1	1
FALSE	High	Unambiguous	FVNSGTEACMGVLR	[R].FVNSGTEACMGVLR.[L]	1xiodoTMT6plex [C9]	1xiodoTMT6plex [C9]			0.00657172	0	0.564	1	102	2	A0A0K9RN52	B9SLG6; P42799; A0A1S3C0V8; A0A022Q7P9; A0A2P5FD46; A0A067FAU3; A0A103XWC9; A0A2P5QPI8; A0A1U8LDA9; A0A067FAN6; A0A1J3HHY8; A0A1P8BGJ8; V4NHK7; A0A2C9VRN2; A0A178UF15; 731334556; M1D5Y8; A0A1U8FYQ4; D7LS04; S8CLD8; A0A200R3Z0; A0A2P2K2X8; B9IFG3; A0A161YDY7; Q40147; Q9AVF5; A0A2G3CEM8; A0A0A0K488; A0A1U8HHQ1; A0A2P5SPD1; M0T543; M4F436; W9R5H4; A0A1S4D6G2; A0A2G9H458; A0A2P4KFN8; A0A1J3G333; A0A2…	A0A0K9RN52 [164-177]	0	1812.93	14	1.064	0.855	1.019	0.842	1.007	0.09	-0.23	0.03	-0.25	0.01	103.7	110.3	88.6	105.6	87.3	104.4	722.4	768.6	617.6	736.1	608.1	727.7	421.5	731.5	464	683.3	608.1	446.3	1
FALSE	High	Unambiguous	FGDEIYTICESTGR	[R].FGDEIYTICESTGR.[L]	1xiodoTMT6plex [C9]	1xiodoTMT6plex [C9]			0.0278015	0	0.332	1	1	1	A0A0J8B5I8	A0A0J8B5I8	A0A0J8B5I8 [13-26]	0	1919.94	14	0.574	0.971	0.781	1.037	1.104	-0.8	-0.04	-0.36	0.05	0.14	109.7	63	106.6	85.7	113.8	121.1	277.7	159.4	269.7	217	288	306.5	162	151.7	202.6	201.4	288	188	1
FALSE	High	Unambiguous	VGEGPAAQCISGFTALDVPPPR	[K].VGEGPAAQCISGFTALDVPPPR.[G]	1xiodoTMT6plex [C9]	1xiodoTMT6plex [C9]			0.0073043	0	0.547	1	1	1	731351009	731351009	731351009 [464-485]	0	2511.32	22	0.285	1.633	0.503	1.719	0.73	-1.81	0.71	-0.99	0.78	-0.45	102.2	29.1	166.9	51.4	175.7	74.6	137.6	39.2	224.7	69.3	236.6	100.4	80.3	37.3	168.8	64.3	236.6	61.6	1
FALSE	High	Unambiguous	ILNYANELCER	[R].ILNYANELCER.[L]	1xiodoTMT6plex [C9]	1xiodoTMT6plex [C9]			0.00128912	0	0.826	1	4	9	731376286	A0A2C9UDV2; 731376286; Q94KV2; A0A2C9UDI6	731376286 [410-420]	0	1666.88	11	0.807	1.323	1.046	1.117	0.993	-0.31	0.4	0.06	0.16	-0.01	95.5	77.1	126.3	99.8	106.6	94.8	3257.4	2629.8	4308.2	3405.9	3638.2	3234.3	1900.5	2502.7	3236.6	3161.6	3638.2	1983.7	9
FALSE	High	Unambiguous	YAGRLQQQCPQGSASTLVVPMDTR	[R].YAGRLQQQCPQGSASTLVVPMDTR.[T]	1xiodoTMT6plex [C9]	1xiodoTMT6plex [C9]			0.00186033	0	0.767	1	1	2	731321380	731321380	731321380 [226-249]	1	2935.51	24	2.204	1.028	1.327	0.76	1.264	1.14	0.04	0.41	-0.4	0.34	79.1	174.4	81.4	105	60.1	100	214.6	472.8	220.7	284.7	163	271.3	125.2	450	165.8	264.3	163	166.4	2
FALSE	High	Unambiguous	ADGLGVSSCIER	[R].ADGLGVSSCIER.[SC]	1xiodoTMT6plex [C9]	1xiodoTMT6plex [C9]			0.111907	0.00268941	0.108	1	34	1	A0A2P5R6U5	Q41135; A0A067KSG7; A0A218VU33; A0A061GD13; D7MRY8; F4KHF4; A0A0K9QZ99; A0A2K1YH41; A0A1R3FVQ2; A0A2P5R6U5; A0A0D2Q6E2; B8LS12; 731373256; A0A1U8PRS3; A0A2P2LT33; A0A1U8ND02; A0A1R3H8A4; R0G9Q4; A0A176WKY2; M4QUT0; A0A2I0KHL7; A0A2K2ATX7; A0A061GDU8; P52410; A0A059CDF1; A0A0D6QW60; A0A059CCR5; Q000L3; A0A2C9UGA7; A0A2P5XM64; B9H3Z7; A0A2R6PY47; B9I105; A0A0B0PD43	A0A2P5R6U5 [433-444]	0	1535.8	12	0.351	0.942	0.617	0.797	0.895	-1.51	-0.09	-0.7	-0.33	-0.16	130.4	45.8	122.8	80.4	104	116.7	298.1	104.7	280.7	183.9	237.7	266.7	173.9	99.6	210.9	170.7	237.7	163.6	1
FALSE	High	Unambiguous	IGAINVVCSSADAATR	[R].IGAINVVCSSADAATR.[VS]	1xiodoTMT6plex [C8]	1xiodoTMT6plex [C8]			0.00118903	0	0.839	1	20	2	731316797	V4LTS4; A0A1J3ICV7; M4E5B5; M4D4B0; A0A078FKE4; A0A166HSV2; A0A0D3A2Q4; R0F5A4; Q56WQ1; B9DG21; V4MMH1; A0A1J3E9H9; 731316797; D7MAT0; P46248; A0A0D3DGZ9; F4JTH0; U6JMB1; A0A0D3DHA7; A0A1J3FER2	731316797 [313-328]	0	1877.01	16	0.365	0.767	0.928	0.635	0.943	-1.46	-0.38	-0.11	-0.65	-0.08	129.4	47.2	99.2	120	82.2	122	987.6	360.2	757.4	916.2	627.2	931.5	576.2	342.8	569	850.5	627.2	571.3	2
FALSE	High	Unambiguous	MTPTTLACIGAAAETALPPTHPLR	[-].MTPTTLACIGAAAETALPPTHPLR.[R]	1xiodoTMT6plex [C8]	1xiodoTMT6plex [C8]			0.0235055	0	0.359	1	1	1	M8AU58	M8AU58	M8AU58 [1-24]	0	2762.49	24	0.666	0.835	0.673	0.627	0.579	-0.59	-0.26	-0.57	-0.67	-0.79	137	91.2	114.4	92.2	85.8	79.4	127.2	84.7	106.2	85.6	79.7	73.7	74.2	80.6	79.8	79.5	79.7	45.2	1
FALSE	High	Unambiguous	LINDAMACDAR	[KR].LINDAMACDAR.[MLVN]	1xiodoTMT6plex [C8]	1xiodoTMT6plex [C8]			0.00925074	0	0.509	1	13	1	A0A068VB86	R4JS68; B9HR14; A0A068VB86; R4JQV6; R9UQF4; R4JXN3; A0A0K9QAW2; F6I0W5; R9UPW6; A0A2R6QQD9; A0A2J6L861; A0A2J6L8K0; 731357599	A0A068VB86 [331-341]	0	1521.77	11	0.88	1.002	0.963	0.796	0.98	-0.18	0	-0.05	-0.33	-0.03	106.7	93.9	107	102.8	84.9	104.6	450.3	396.2	451.4	433.6	358.3	441.2	262.7	377.1	339.1	402.5	358.3	270.6	1
FALSE	High	Unambiguous	VGYYTQYCQQLGVSPGNNLR	[R].VGYYTQYCQQLGVSPGNNLR.[C]	1xiodoTMT6plex [C8]	1xiodoTMT6plex [C8]			0.000956521	0	0.874	1	2	1	Q9XFW7	Q9XFW7; 731352263	Q9XFW7 [245-264]	0	2589.31	20	0.274	0.433	0.397	0.356	0.36	-1.87	-1.21	-1.33	-1.49	-1.47	212.8	58.4	92.1	84.4	75.7	76.6	250.1	68.6	108.2	99.2	88.9	90	145.9	65.3	81.3	92.1	88.9	55.2	1
FALSE	High	Unambiguous	IISHGINCFVNR	[K].IISHGINCFVNR.[Q]	1xiodoTMT6plex [C8]	1xiodoTMT6plex [C8]			0.0631628	0.000626162	0.2	1	20	1	A0A2G2WNP9	A0A1S4B696; A0A2G2WNJ9; 731323478; A0A2G2ZDT3; A0A2G3CAS2; A0A0K9NS58; A0A2G2ZDI8; A0A0K9NMM9; A0A2G2YHG6; A0A2G2WNP9; A0A1U7VB79; A0A0V0IJZ4; A0A1J6JZG5; A0A1S4AA99; M1BQG8; A0A1U8EV57; K4DA57; A0A1S4D3T4; A0A1S4C1H8; M1AYP8	A0A2G2WNP9 [684-695]	0	1701.94	12	0.969	0.957	1.237	0.805	0.863	-0.05	-0.06	0.31	-0.31	-0.21	102.9	99.7	98.5	127.3	82.8	88.8	572	554	547.2	707.6	460.3	493.7	333.7	527.2	411.1	656.8	460.3	302.8	1
FALSE	High	Unambiguous	LGSVSDYCVR	[RK].LGSVSDYCVR.[H]	1xiodoTMT6plex [C8]	1xiodoTMT6plex [C8]			0.0266176	0	0.339	1	59	3	A0A0J8BEJ7	A0A1U7WGT9; A0A0V0HSF1; A0A2G9HGA3; A0A0V0HMM4; A0A2G2WW51; A0A2R6PUB9; A0A251T8Y0; A0A290YXS6; M1BP29; A0A1S4BIX5; A0A0K9P512; A0A165ZEI2; M1CCB4; A0A251RSN3; G7IRL4; A0A1U8EDL5; A0A2G3CK94; A0A2G2Y4J8; M1A221; S8ED92; A0A1U8H6U5; A0A1S4DAF5; A9NNA0; A0A0K9RQ02; A0A1S4BYU5; A0A103Y7X1; A0A068CDE2; A0A1U7W5G4; A0A161ZR62; K4CXK7; A0A1S4BYU3; A0A2G2XZH7; A0A1S2XF60; A0A2J6MI88; A0A068UC39; A0A1S4A…	A0A0J8BEJ7 [206-215]	0	1427.75	10	0.82	1.121	0.998	0.686	1.168	-0.29	0.16	0	-0.54	0.22	103.6	85	116.1	103.3	71	121	1571.7	1289.1	1761.2	1568	1077.6	1835.7	917	1226.8	1323.1	1455.5	1077.6	1125.9	3
FALSE	High	Unambiguous	NSFYASTCPGVEGIVR	[R].NSFYASTCPGVEGIVR.[S]	1xiodoTMT6plex [C8]	1xiodoTMT6plex [C8]			0.00531962	0	0.598	1	1	2	731353308	731353308	731353308 [24-39]	0	2029.04	16	0.939	1.184	0.984	1.168	1.959	-0.09	0.24	-0.02	0.22	0.97	82.9	77.9	98.2	81.6	96.9	162.5	758.8	712.8	898.2	746.8	886.1	1486.1	442.7	678.4	674.8	693.2	886.1	911.5	2
FALSE	High	Unambiguous	IGETVPGCDER	[KR].IGETVPGCDER.[V]	1xiodoTMT6plex [C8]	1xiodoTMT6plex [C8]			0.0281493	0	0.33	1	18	1	731363127	A0A2I4E3K5; G7L217; A0A1Q3C0I2; G7KKX1; A0A072U7C6; A0A1S2XK21; A0A2I4EKQ6; A0A2I4E3K3; A0A2I4EKP9; A0A1S3DXB3; G7KKX0; A0A2I4EKP8; A0A2H3ZI88; V7BZ92; A0A2H3ZI84; A0A2I4EKQ1; A0A0A7LU74; 731363127	731363127 [75-85]	0	1504.76	11	0.618	0.995	0.767	0.927	0.742	-0.69	-0.01	-0.38	-0.11	-0.43	118.8	73.5	118.2	91.2	110.1	88.1	630.4	389.8	627.2	483.6	584.2	467.4	367.8	371	471.2	448.9	584.2	286.7	1
FALSE	High	Rejected	SATPEPLCQVMLR	[R].SATPEPLCQVMLR.[V]	1xiodoTMT6plex [C8]	1xiodoTMT6plex [C8]			0.0177693	0	0.404	0	3	1		F2ZC03; A9SF88; A0A2K1KI99		0	1773.96	13
FALSE	High	Unambiguous	AGATLMLCR	[K].AGATLMLCR.[T]	1xiodoTMT6plex [C8]	1xiodoTMT6plex [C8]			0.0571824	0.000626162	0.216	1	1	1	731348810	731348810	731348810 [131-139]	0	1264.71	9	1.693	1.346	1.436	1.426	1.664	0.76	0.43	0.52	0.51	0.73	70.1	118.6	94.3	100.6	99.9	116.5	282.5	478.2	380.2	405.7	402.8	469.9	164.8	455.1	285.6	376.6	402.8	288.2	1
FALSE	High	Unambiguous	YSGLTPQCAIVVATVR	[R].YSGLTPQCAIVVATVR.[A]	1xiodoTMT6plex [C8]	1xiodoTMT6plex [C8]			0.0946147	0.00111286	0.135	1	13	1	731325461	A0A1J3CDW4; A0A078GDS5; 731325461; M4DQQ8; A0A0K9RF80; A0A087H1D8; P28723; A0A1J3J6M6; D7KG02; V4KGU8; Q9SPK5; A0A078HJV7; A0A178WCW8	731325461 [388-403]	0	2007.13	16	0.632	0.802	0.699	1.321	0.686	-0.66	-0.32	-0.52	0.4	-0.54	116.7	73.8	93.6	81.6	154.2	80	120.3	76.1	96.5	84.1	158.9	82.5	70.2	72.4	72.5	78.1	158.9	50.6	1
FALSE	High	Unambiguous	VYYNEASCGR	[-].VYYNEASCGR.[F]	1xiodoTMT6plex [C8]	1xiodoTMT6plex [C8]			0.0309006	0.000626162	0.315	1	4	1	Q56RZ9	A0A2K3JQM5; Q56RZ8; B1P768; Q56RZ9	Q56RZ9 [1-10]	0	1490.73	10	0.913	0.569	0.965	0.712	1.458	-0.13	-0.81	-0.05	-0.49	0.54	106.8	97.6	60.8	103.1	76	155.7	617	563.5	351.1	595.6	439.2	899.5	360	536.3	263.8	552.9	439.2	551.7	1
FALSE	High	Unambiguous	TIAPFNVCVDPSTFPASR	[K].TIAPFNVCVDPSTFPASR.[G]	1xiodoTMT6plex [C8]	1xiodoTMT6plex [C8]			0.00183734	0	0.769	1	1	1	731375712	731375712	731375712 [322-339]	0	2251.17	18	3.24	0.619	6.56	0.403	7.187	1.7	-0.69	2.71	-1.31	2.85	31.6	102.3	19.5	207.1	12.7	226.9	98.6	319.3	61	646.5	39.7	708.3	57.5	303.9	45.8	600.1	39.7	434.4	1
FALSE	High	Unambiguous	ADGFGILCGPVLDEVR	[RK].ADGFGILCGPVLDEVR.[V]	1xiodoTMT6plex [C8]	1xiodoTMT6plex [C8]			0.0867279	0.00111286	0.149	1	2	1	731316328	A0A0K9RAE5; 731316328	731316328 [348-363]	0	1990.06	16	0.157	0.703	0.306	0.644	0.379	-2.67	-0.51	-1.71	-0.64	-1.4	188.2	29.5	132.2	57.7	121.1	71.3	198	31	139.1	60.7	127.4	75	115.5	29.5	104.5	56.3	127.4	46	1
FALSE	High	Selected	ASTPEPLCQVMLR	[R].ASTPEPLCQVMLR.[V]	1xiodoTMT6plex [C8]	1xiodoTMT6plex [C8]			0.0177693	0	0.404	1	25	1	A0A2P5YWM9	D2D330; A0A1R3I2L5; B4UWA1; A0A1S4B721; A0A2K3JKA7; A0A1S2XAA5; I3T6L8; A0A072V507; A0A1J7G5P0; A0A1J6ILE9; A0A1U8PTT6; I3S2W4; A0A2P5YWM9; A0A1U7V151; B7FF87; A0A061GNQ3; A0A166F496; A0A0D2SUX5; A0A2K3N5V3; A0A0D2UEK0; 731351034; A0A1J7GBZ8; A0A151T6U3; A0A0B0PDR6; A0A2P5SFH3	A0A2P5YWM9 [148-160]	0	1773.96	13	0.324	0.686	0.467	0.565	0.527	-1.62	-0.54	-1.1	-0.82	-0.92	168.1	54.5	115.3	78.5	95	88.6	421.1	136.6	288.8	196.6	238	222.1	245.7	130	217	182.5	238	136.2	1
FALSE	High	Unambiguous	LGDNLPCAQDVVNLYESNQIGAMR	[R].LGDNLPCAQDVVNLYESNQIGAMR.[L]	1xiodoTMT6plex [C7]	1xiodoTMT6plex [C7]			0.000626755	0	0.942	1	1	2	731325803	731325803	731325803 [39-62]	0	2949.48	24	1.309	0.733	0.504	0.72	0.667	0.39	-0.45	-0.99	-0.47	-0.59	121.6	159.3	89.2	61.2	87.6	81.1	92.2	120.7	67.6	46.4	66.4	61.5	53.8	114.9	50.8	43.1	66.4	37.7	2
FALSE	High	Unambiguous	FFASYNCDR	[R].FFASYNCDR.[TAI]	1xiodoTMT6plex [C7]	1xiodoTMT6plex [C7]			0.0240973	0	0.355	1	43	1	A0A0K9QSQ2	A0A1D6A2E8; Q15MQ3; A0A0E0RKJ4; Q5IUP5; N1QTG9; A0A1D5YV03; Q5IUU8; A0A1D6MV21; Q5IUU4; M7ZN32; Q5URV9; C3TX93; C5YT19; A0A0E0JCV4; A3CJV0; A0A096UTI5; Q5IUU9; H2KWT0; A0A1D5YV02; Q2QLJ8; Q5IUV7; Q5IUP0; Q5IUR3; J3NFD6; A0A0E0DNS3; K3Z4A7; I1R897; I1IG10; C3TX91; Q5IUR5; B4G154; Q5IUW4; A0A0D9Y1W2; A0A0E0BVR7; 731344233; W5FMK7; Q5IUQ9; A0A1D5YV01; A0A0E0JCV5; A0A1D5ZGC1; A0A1E5W7B7; A0A0K9QSQ2; …	A0A0K9QSQ2 [299-307]	0	1451.69	9	0.46	1.342	0.724	1.35	1.264	-1.12	0.42	-0.47	0.43	0.34	97.7	44.9	131.2	70.7	131.9	123.5	503	231.3	675.1	364.1	679.2	635.7	293.5	220.1	507.2	338	679.2	389.9	1
FALSE	High	Unambiguous	LYVTYYCPFAQR	[R].LYVTYYCPFAQR.[A]	1xiodoTMT6plex [C7]	1xiodoTMT6plex [C7]			0.004968	0	0.609	1	1	3	731349336	731349336	731349336 [30-41]	0	1852.96	12	1.163	1.014	0.974	0.944	1.029	0.22	0.02	-0.04	-0.08	0.04	98	113.9	99.3	95.5	92.5	100.8	814.1	946.4	825.4	793.1	768.4	837.9	475	900.7	620.1	736.2	768.4	513.9	3
FALSE	High	Unambiguous	TDSGGECGVPTQTMFYVPVENR	[K].TDSGGECGVPTQTMFYVPVENR.[D]	1xiodoTMT6plex [C7]	1xiodoTMT6plex [C7]			0.00475644	0	0.616	1	2	1	731333730	1108923113; 731333730	731333730 [388-409]	0	2716.29	22	0.186	1.043	0.446	0.735	0.633	-2.43	0.06	-1.17	-0.45	-0.66	148.5	27.6	154.8	66.2	109	94	43	8	44.9	19.2	31.6	27.2	25.1	7.6	33.7	17.8	31.6	16.7	1
FALSE	High	Unambiguous	WAALGECTR	[R].WAALGECTR.[N]	1xiodoTMT6plex [C7]	1xiodoTMT6plex [C7]			0.166592	0.00870229	0.044	1	2	2	731364088	A0A2H3Y8N0; 731364088	731364088 [269-277]	0	1335.7	9	0.742	1.633	1.021	1.722	1.511	-0.43	0.71	0.03	0.78	0.6	78.6	58.4	128.4	80.3	135.4	118.9	892.8	662.6	1457.7	911.5	1537.3	1349.3	520.9	630.6	1095.1	846.1	1537.3	827.6	2
FALSE	High	Unambiguous	TEIIFFCSPNNPTGAAATR	[K].TEIIFFCSPNNPTGAAATR.[E]	1xiodoTMT6plex [C7]	1xiodoTMT6plex [C7]			0.00397176	0	0.645	1	2	4	731317741	A0A0K9QWE6; 731317741	731317741 [238-256]	0	2339.2	19	0.29	0.997	0.503	0.822	0.607	-1.78	0	-0.99	-0.28	-0.72	142.2	41.3	141.8	71.5	117	86.3	478.7	138.9	477.3	240.7	393.7	290.4	279.3	132.2	358.6	223.4	393.7	178.1	2
FALSE	High	Unambiguous	SLGLIVCR	[R].SLGLIVCR.[G]	1xiodoTMT6plex [C7]	1xiodoTMT6plex [C7]			0.0747068	0.00111286	0.173	1	13	6	A0A1D1Z0S0	731332670; A0A1U8E6T1; 731344499; A0A1S2Z6Y4; A8IFM6; A0A1D1Z0S0; K4CQZ3; G7L5K6; A0A2R6QKU7; A0A2P5FFD8; A0A2G3BIF2; I3SC15; A0A2G2YPD2	A0A1D1Z0S0 [95-102]	0	1189.73	8	1.807	1.395	1.385	1.39	1.97	0.85	0.48	0.47	0.48	0.98	67.1	121.2	93.5	92.9	93.2	132.1	641.4	1158.8	894.5	888.3	891.6	1263.4	374.2	1102.8	672	824.6	891.6	774.9	3
FALSE	High	Unambiguous	FDNLYGCR	[K-R].FDNLYGCR.[HE]	1xiodoTMT6plex [C7]	1xiodoTMT6plex [C7]			0.10781	0.00268941	0.114	1	253	2	A0A0J8CM32	A0A1S2YCQ2; A0A251U8U5; A0A075C9J8; R0GZH8; A0A1D5U4G9; A0A075TMU8; A0A0D2PM16; Q2XTD0; Q4LB20; A0A2P5WML2; A0A075TR86; A0A151SQA1; C0IV09; A0A0D2RN09; Q9SWF5; A0A176W2L4; A0A1U8G475; A0A2P5YRK1; A0A078ID72; A0A0D2UUJ6; W8NQ01; A0A0N7KSW1; A0A075TR90; A0A0K9S094; A0A0D9XRV3; A0A075TY20; A0A2G2ZTN5; A0A2G9HN05; A0A075CC67; A0A075C9K2; M4EVB7; B8LLT6; Q9SDP1; B8LNU2; A0A075TR53; A0A022QVC8; K4DHM3;…	A0A0J8CM32 [240-247]	0	1316.66	8	0.421	0.435	0.693	0.362	0.548	-1.25	-1.2	-0.53	-1.47	-0.87	173.5	73.1	75.4	120.2	62.8	95	682.2	287.2	296.6	472.5	246.8	373.5	398	273.3	222.8	438.6	246.8	229.1	1
FALSE	High	Unambiguous	AINGIECNGGNSAAVTAR	[R].AINGIECNGGNSAAVTAR.[V]	1xiodoTMT6plex [C7]	1xiodoTMT6plex [C7]			0.00296541	0	0.692	1	3	1	Q9XFW7	Q9XFW7; 731352263; 731352265	Q9XFW7 [227-244]	0	2047.06	18	0.689	0.723	0.626	0.614	0.763	-0.54	-0.47	-0.68	-0.7	-0.39	135.9	93.7	98.2	85.1	83.5	103.7	312.6	215.5	226	195.7	192	238.5	182.4	205.1	169.8	181.7	192	146.3	1
FALSE	High	Unambiguous	LENSGNCSYDVDYETR	[R].LENSGNCSYDVDYETR.[A]	1xiodoTMT6plex [C7]	1xiodoTMT6plex [C7]			0.00837486	0	0.525	1	1	2	731332586	731332586	731332586 [170-185]	0	2193.99	16	0.327	0.978	0.392	0.671	0.976	-1.61	-0.03	-1.35	-0.57	-0.04	138.1	45.2	135.1	54.1	92.7	134.8	687.5	224.8	672.2	269.3	461.5	670.9	401.1	213.9	505	250	461.5	411.5	2
FALSE	High	Unambiguous	AINGGECGGGNTPAVNAR	[R].AINGGECGGGNTPAVNAR.[V]	1xiodoTMT6plex [C7]	1xiodoTMT6plex [C7]			0.00211977	0	0.746	1	2	1	731352251	731352251; 731352261	731352251 [226-243]	0	1987	18	1.102	2.674	0.912	1.767	1.82	0.14	1.42	-0.13	0.82	0.86	64.7	71.3	173	59	114.3	117.7	387	426.6	1035	353	684	704.2	225.8	406	777.6	327.7	684	431.9	1
FALSE	High	Unambiguous	MNEAQVCVSTTNR	[R].MNEAQVCVSTTNR.[N]	1xiodoTMT6plex [C7]	1xiodoTMT6plex [C7]			0.00811853	0	0.53	1	19	1	A0A022RUV0	A0A0D2NN49; A0A0B0NMZ6; A0A0D2RYL4; A0A1U8I236; A0A022RUV0; M1B1N3; A0A1U8GPD4; A0A1D2AEH5; A0A1U8HXI0; A0A1U8I250; A0A1U7Z286; A0A0A0LEJ4; A0A1U8HRM6; A0A061EN00; A0A0D2Q523; 731374883; K4BDZ7; A0A0V0IEW2; A0A087SJV4	A0A022RUV0 [504-516]	0	1781.88	13	1.392	1.111	1.056	1.125	1.192	0.48	0.15	0.08	0.17	0.25	87.3	121.5	96.9	92.1	98.2	104	373.8	520.3	415.2	394.6	420.7	445.4	218.1	495.2	311.9	366.3	420.7	273.2	1
FALSE	High	Unambiguous	QDDQLFCESWR	[R].QDDQLFCESWR.[F]	1xiodoTMT6plex [C7]	1xiodoTMT6plex [C7]			0.0184447	0	0.398	1	1	2	731354034	731354034	731354034 [39-49]	0	1755.83	11	1.561	1.165	1.119	1.071	1.998	0.64	0.22	0.16	0.1	1	75.8	118.3	88.3	84.8	81.2	151.5	817.7	1276.5	952.9	915	875.7	1634	477.1	1214.8	715.9	849.4	875.7	1002.2	2
FALSE	High	Unambiguous	SLVAQNCDVPAEQQR	[K].SLVAQNCDVPAEQQR.[L]	1xiodoTMT6plex [C7]	1xiodoTMT6plex [C7]			0.00189535	0	0.764	1	1	1	731357482	731357482	731357482 [46-60]	0	1987.02	15	0.993	1.21	0.926	1.348	1.633	-0.01	0.27	-0.11	0.43	0.71	84.4	83.8	102.1	78.1	113.7	137.8	450.8	447.6	545.2	417.3	607.5	736.1	263	426	409.6	387.4	607.5	451.5	1
FALSE	High	Unambiguous	LYTAFTCPYAQR	[R].LYTAFTCPYAQR.[A]	1xiodoTMT6plex [C7]	1xiodoTMT6plex [C7]			0.00806822	0	0.531	1	1	8	731360550	731360550	731360550 [30-41]	0	1762.91	12	2.161	1.011	1.232	0.965	0.928	1.11	0.02	0.3	-0.05	-0.11	82.2	177.7	83.1	101.3	79.4	76.3	1826.1	3945.3	1845.8	2249	1762.3	1694.5	1065.4	3754.7	1386.7	2087.7	1762.3	1039.3	8
FALSE	High	Unambiguous	YTGESPCLLTIR	[R].YTGESPCLLTIR.[A]	1xiodoTMT6plex [C7]	1xiodoTMT6plex [C7]			0.0398717	0.000626162	0.274	1	1	1	731364888	731364888	731364888 [172-183]	0	1681.91	12	0.344	0.751	0.658	0.626	1.14	-1.54	-0.41	-0.6	-0.68	0.19	132.8	45.7	99.7	87.3	83.1	151.3	869.8	299.6	653.3	572.2	544.7	991.3	507.5	285.1	490.8	531.2	544.7	608	1
FALSE	High	Unambiguous	IGVLTGCHGEIR	[R].IGVLTGCHGEIR.[K]	1xiodoTMT6plex [C7]	1xiodoTMT6plex [C7]			0.0419049	0.000626162	0.266	1	1	1	731349429	731349429	731349429 [308-319]	0	1583.89	12	1.298	1.02	0.935	0.805	0.764	0.38	0.03	-0.1	-0.31	-0.39	103	133.8	105.1	96.4	83	78.7	524.8	681.4	535.2	490.9	422.5	401.1	306.2	648.5	402.1	455.7	422.5	246	1
FALSE	High	Unambiguous	GPEGYACRDPATLTTDDFVYTGFR	[R].GPEGYACRDPATLTTDDFVYTGFR.[G]	1xiodoTMT6plex [C7]	1xiodoTMT6plex [C7]			0.000520115	0	0.972	1	10	1	731345483	731345483; 731320499; Q9FPQ1; 731345487; 731320513; 731345501; 731320497; 731345503; 731320507; Q84V63	731345483 [34-57]	1	2981.43	24	0.268	1.278	0.6	0.799	0.941	-1.9	0.35	-0.74	-0.32	-0.09	122.8	32.9	156.9	73.7	98.1	115.6	195.9	52.5	250.4	117.6	156.6	184.4	114.3	50	188.1	109.2	156.6	113.1	1
FALSE	High	Unambiguous	QEEVICPGVNSGFFDTMR	[K].QEEVICPGVNSGFFDTMR.[A]	1xiodoTMT6plex [C6]	1xiodoTMT6plex [C6]			0.00791914	0	0.534	1	1	1	731352863	731352863	731352863 [290-307]	0	2358.14	18	0.626	1.073	0.711	0.987	0.737	-0.68	0.1	-0.49	-0.02	-0.44	116.9	73.1	125.4	83.1	115.3	86.2	345.9	216.5	371.1	246	341.4	255	201.8	206	278.8	228.4	341.4	156.4	1
FALSE	High	Unambiguous	STFSYCLPSFR	[KR].STFSYCLPSFR.[ST]	1xiodoTMT6plex [C6]	1xiodoTMT6plex [C6]			0.0156918	0	0.424	1	24	12	731319852	D7LZW7; A0A0K9QTC7; A9P9A2; A0A0B0N5X7; A0A2C9W531; Q9FL43; A0A0D3EH13; B9GWZ3; F4K5B9; A0A2P5YIF4; U5GV71; A0A2P5SRF2; A0A1U8LHI8; A0A0D2V0N9; R0H6Y1; A0A0K9R7P7; A0A2K2BRH7; M4CYK1; A0A2I0KJN3; 731319852; A0A218WZY4; A0A1U8IPS7; A9PBM7; A0A1D1Z0V6	731319852 [237-247]	0	1636.84	11	0.55	0.403	0.722	0.479	0.68	-0.86	-1.31	-0.47	-1.06	-0.56	156.5	86	63.1	113	74.9	106.5	4198.5	2307.4	1691.7	3030.3	2010.2	2857	2449.6	2195.9	1270.9	2812.9	2010.2	1752.3	12
FALSE	High	Unambiguous	MGVITCTLADFTSPVAPAR	[-].MGVITCTLADFTSPVAPAR.[L]	1xiodoTMT6plex [C6]	1xiodoTMT6plex [C6]			0.00361813	0	0.66	1	1	15	A0A0J8ES22	A0A0J8ES22	A0A0J8ES22 [1-19]	0	2279.21	19	0.766	0.742	0.737	0.5	0.611	-0.39	-0.43	-0.44	-1	-0.71	137.7	105.5	102.2	101.5	68.9	84.1	1892.9	1449.3	1405.1	1395.4	947.3	1156.1	1104.4	1379.3	1055.6	1295.3	947.3	709.1	15
FALSE	High	Unambiguous	VVSAACEGEELTVEER	[K].VVSAACEGEELTVEER.[N]	1xiodoTMT6plex [C6]	1xiodoTMT6plex [C6]			0.00669544	0	0.561	1	2	3	731339703	731339703; 731339701	731339703 [33-48]	0	2050.03	16	0.249	0.775	0.528	0.593	0.7	-2.01	-0.37	-0.92	-0.75	-0.51	156	38.9	120.9	82.4	92.6	109.2	1830.7	455.9	1418.9	966.6	1086.5	1281.7	1068.1	433.9	1066	897.3	1086.5	786.1	3
FALSE	High	Unambiguous	NPELPCPYYITR	[K].NPELPCPYYITR.[D]	1xiodoTMT6plex [C6]	1xiodoTMT6plex [C6]			0.0155945	0	0.425	1	1	2	731364471	731364471	731364471 [62-73]	0	1794.94	12	0.208	1.135	0.441	0.84	0.618	-2.27	0.18	-1.18	-0.25	-0.69	141.4	29.4	160.6	62.4	118.8	87.4	1135.7	236.2	1289.6	501.1	953.7	701.6	662.6	224.8	968.8	465.2	953.7	430.3	2
FALSE	High	Unambiguous	NNGNPCDGDVLTDVTR	[K].NNGNPCDGDVLTDVTR.[Y]	1xiodoTMT6plex [C6]	1xiodoTMT6plex [C6]			0.0337106	0.000626162	0.301	1	3	1	731336868	A0A2I4DV02; 731336868; A0A2I4HH71	731336868 [349-364]	0	2018.98	16	0.56	1.068	0.734	0.987	0.96	-0.84	0.09	-0.45	-0.02	-0.06	113	63.3	120.7	82.9	111.6	108.5	218.4	122.2	233.2	160.2	215.6	209.7	127.4	116.3	175.2	148.7	215.6	128.6	1
FALSE	High	Selected	TLLPSCNVR	[R].TLLPSCNVR.[Y]	1xiodoTMT6plex [C6]	1xiodoTMT6plex [C6]			0.142612	0.00655545	0.069	1	1	1	731351281	731351281	731351281 [234-242]	0	1331.77	9	0.673	1.75	1.215	1.567	1.4	-0.57	0.81	0.28	0.65	0.49	78.9	53.1	138.1	95.8	123.6	110.5	218.4	147	382.2	265.2	342.2	305.7	127.4	139.9	287.1	246.2	342.2	187.5	1
FALSE	High	Unambiguous	VASAQCLSGTGSLR	[R].VASAQCLSGTGSLR.[V]	1xiodoTMT6plex [C6]	1xiodoTMT6plex [C6]			0.000107229	0	1.226	1	1	4	731353768	731353768	731353768 [99-112]	0	1678.91	14	0.288	0.644	0.45	0.424	0.46	-1.79	-0.63	-1.15	-1.24	-1.12	183.6	52.9	118.3	82.6	77.9	84.5	4182.1	1205.8	2694.8	1881.7	1774	1925.4	2440	1147.5	2024.5	1746.7	1774	1180.9	4
FALSE	High	Unambiguous	VVYSSCFVR	[R].VVYSSCFVR.[Y]	1xiodoTMT6plex [C6]	1xiodoTMT6plex [C6]			0.157527	0.00785889	0.053	1	1	1	A0A0J8B3K4	A0A0J8B3K4	A0A0J8B3K4 [227-235]	0	1388.76	9	0.722	1.799	0.605	1.461	0.799	-0.47	0.85	-0.72	0.55	-0.32	93.9	67.8	169	56.9	137.3	75.1	313	225.9	563	189.5	457.3	250.1	182.6	215	423	175.9	457.3	153.4	1
FALSE	High	Unambiguous	MGVTTCTLADFTSPVAPAR	[-].MGVTTCTLADFTSPVAPAR.[L]	1xiodoTMT6plex [C6]	1xiodoTMT6plex [C6]			0.057539	0.000626162	0.215	1	1	2	731351891	731351891	731351891 [1-19]	0	2267.17	19	0.588	0.803	0.531	0.591	0.516	-0.77	-0.32	-0.91	-0.76	-0.95	148.9	87.6	119.6	79	88	76.9	114.3	67.2	91.8	60.7	67.6	59	66.7	64	69	56.3	67.6	36.2	2
FALSE	High	Unambiguous	IRNIQCQVDLTKQSSK	[K].IRNIQCQVDLTKQSSK.[R]	1xiodoTMT6plex [C6]	1xiodoTMT6plex [C6]			0.119828	0.00316334	0.097	1	1	1	A0A0A9P9I1	A0A0A9P9I1	A0A0A9P9I1 [53-68]	2	2190.22	16	0.687	1.259	1.102	0.829	0.87	-0.54	0.33	0.14	-0.27	-0.2	104.4	71.8	131.4	115	86.6	90.8	67.9	46.7	85.5	74.8	56.3	59	39.6	44.4	64.2	69.4	56.3	36.2	1
FALSE	High	Unambiguous	QTVSCADIITLATR	[R].QTVSCADIITLATR.[D]	1xiodoTMT6plex [C5]	1xiodoTMT6plex [C5]			0.0517682	0.000626162	0.232	1	1	1	731367295	731367295	731367295 [116-129]	0	1821.01	14	0.339	0.813	0.672	0.923	1.126	-1.56	-0.3	-0.57	-0.12	0.17	123.1	41.8	100.1	82.7	113.7	138.7	291.5	98.9	237.1	195.8	269.2	328.4	170.1	94.1	178.1	181.8	269.2	201.4	1
FALSE	High	Unambiguous	LSLYCPGVGTR	[R].LSLYCPGVGTR.[W]	1xiodoTMT6plex [C5]	1xiodoTMT6plex [C5]			0.0198733	0	0.386	1	1	2	731342327	731342327	731342327 [466-476]	0	1494.83	11	0.21	0.493	0.309	0.374	0.351	-2.25	-1.02	-1.7	-1.42	-1.51	219.3	46	108	67.7	82	77	1582	332.1	779.5	488.2	591.4	555.6	923	316.1	585.6	453.2	591.4	340.8	2
FALSE	High	Unambiguous	KGVLCYGPPGTGKTLLAR	[R].KGVLCYGPPGTGKTLLAR.[A]	1xiodoTMT6plex [C5]	1xiodoTMT6plex [C5]			0.0100294	0	0.496	1	1	1	C6TCR9	C6TCR9	C6TCR9 [36-53]	2	2160.25	18	0.327	0.909	0.559	0.464	0.5	-1.61	-0.14	-0.84	-1.11	-1	159.6	52.2	145.1	89.2	74	79.8	43.4	14.2	39.4	24.2	20.1	21.7	25.3	13.5	29.6	22.5	20.1	13.3	1
FALSE	High	Unambiguous	LQQQCPQGSASTLVVPMDTR	[R].LQQQCPQGSASTLVVPMDTR.[T]	1xiodoTMT6plex [C5]	1xiodoTMT6plex [C5]			4.11641e-05	0	1.38	1	1	12	731321380	731321380	731321380 [230-249]	0	2488.28	20	0.617	0.742	0.807	0.821	0.951	-0.7	-0.43	-0.31	-0.28	-0.07	121.5	75	90.1	98	99.7	115.6	2135.1	1317.9	1583.9	1722.2	1752.7	2031.4	1245.7	1254.2	1189.9	1598.7	1752.7	1245.9	12
FALSE	High	Unambiguous	FLEECLASANR	[K].FLEECLASANR.[H]	1xiodoTMT6plex [C5]	1xiodoTMT6plex [C5]			0.166592	0.00870229	0.044	1	4	1	A0A0K9RCQ9	A0A0K9RUA7; A0A0K9RCQ9; 731377532; 731333999	A0A0K9RCQ9 [485-495]	0	1581.83	11	0.217	0.784	0.306	1.151	0.645	-2.21	-0.35	-1.71	0.2	-0.63	146.3	31.7	114.7	44.7	168.3	94.3	361.5	78.3	283.5	110.5	416	233	210.9	74.5	213	102.6	416	142.9	1
FALSE	High	Unambiguous	YAESCMYSPAYR	[K].YAESCMYSPAYR.[STQN]	1xiodoTMT6plex [C5]	1xiodoTMT6plex [C5]			0.161493	0.00870229	0.049	1	22	1	A0A0K9QX82	Q9M4Q9; V4SHQ1; A0A2I0B6H2; A0A067L0V8; A0A0J8B665; A0A059AJ14; A0A067ELH7; A0A0K9QX82; A0A2H5N207; A0A1R3HL27; A0A059AI03; A0A067E9B7; I4AXX7; G1DE54; A0A2C9UZ88; A0A1R3H887; A0A0K9RDB6; 731353916; A0A2P4L092; A0A067E9C1; A0A2I0KRC0; B9RQE8	A0A0K9QX82 [1589-1600]	0	1769.82	12	0.62	0.934	0.953	0.824	0.806	-0.69	-0.1	-0.07	-0.28	-0.31	116.8	72.4	109.1	111.3	96.2	94.1	630.2	390.5	588.5	600.6	519.2	507.7	367.7	371.6	442.1	557.5	519.2	311.4	1
FALSE	High	Unambiguous	AGQICGGFTAVER	[K].AGQICGGFTAVER.[R]	1xiodoTMT6plex [C5]	1xiodoTMT6plex [C5]			0.052091	0.000626162	0.231	1	2	1	731364809	731364811; 731364809	731364809 [72-84]	0	1637.86	13	1.222	0.92	0.824	0.666	0.647	0.29	-0.12	-0.28	-0.59	-0.63	113.7	138.9	104.5	93.7	75.7	73.5	685.9	838.3	630.8	565.2	457.1	443.5	400.2	797.8	473.9	524.7	457.1	272	1
FALSE	High	Unambiguous	ANGGCNNAYNYSYSR	[R].ANGGCNNAYNYSYSR.[F]	1xiodoTMT6plex [C5]	1xiodoTMT6plex [C5]			0.0207573	0	0.379	1	2	2	731331165	Q949L8; 731331165	731331165 [161-175]	0	1982.9	15	0.52	1.524	0.577	1.093	1.165	-0.94	0.61	-0.79	0.13	0.22	102.1	53.1	155.6	58.9	111.5	118.9	648.9	337.3	989.1	374.4	709	755.7	378.6	321	743.1	347.5	709	463.5	2
FALSE	High	Unambiguous	VIACVGETLEQR	[KR].VIACVGETLEQR.[ED-Q]	1xiodoTMT6plex [C4]	1xiodoTMT6plex [C4]			0.00665394	0	0.562	3	203	8	A0A1S4DK08; 731315260; 731348961	A0A2P6SKH4; A0A2J6JYU9; A0A287K580; A0A2G3C4U3; A0A067FPN0; A0A1U8GX82; D1LWT8; B3F2T4; A0A059U7E2; A0A2P6UZB2; A0A1X9Y0Q6; B6SIG5; A0A2J6MDU6; A0A2P4JR05; M1CNK1; M0RV17; A0A1J6JAH6; A0A2I0X4M6; A0A1X9Y148; A0A1D6MLF6; D7SKE9; A0A2K1YXD7; A9P8M1; I1VW02; A0A0D3BXQ9; D7TLU7; A0A1D5VIX2; A0A0C9QSE0; A0A1U7ZTN7; A0A1S4D3H6; A0A068TV19; A0A103YEQ4; A0A199UEZ4; A0A103Y9S7; I1VW35; A0A2I4E560; A0A1D1Y…	A0A1S4DK08 [124-135]; 731315260 [124-135]; 731348961 [124-135]	0	1646.91	12	1.075	1.473	1.275	1.569	0.795	0.1	0.56	0.35	0.65	-0.33	83.5	89.7	123	106.4	131	66.4	4437.8	4769.8	6536	5657.9	6962	3528.9	2589.2	4539.3	4910.3	5252	6962	2164.4	8
FALSE	High	Unambiguous	VVSCADLTALAAR	[R-].VVSCADLTALAAR.[DEQ]	1xiodoTMT6plex [C4]	1xiodoTMT6plex [C4]			0.00130524	0	0.824	1	26	27	731313639	Q94IQ1; A0A2I4GRR4; K4BTH7; A0A2I4GRS2; A0A0K9QU56; A0A2N9J1I4; A0A1U8AQM2; A0A2P5FEN0; 731313639; A0A2P5BV31; A0A0V0HSY9; A0A1S4C0F0; Q5PT37; Q43032; P84714; A0A2N9IZG7; I3T832; A0A068UT45; A0A1U7W0R4; V5T6X3; E2J5C4; M1CCJ9; P93547; A0A2R6R2Q5; C5XIN9; A0A166G7E2	731313639 [126-138]	0	1618.91	13	0.866	1.397	1.075	1.421	0.941	-0.21	0.48	0.1	0.51	-0.09	89.5	77.5	125.1	96.3	127.2	84.3	2778.2	2404.9	3881	2986.9	3947.7	2615.5	1620.9	2288.7	2915.7	2772.6	3947.7	1604.2	9
FALSE	High	Unambiguous	VVSCADITSLAAR	[R].VVSCADITSLAAR.[E]	1xiodoTMT6plex [C4]	1xiodoTMT6plex [C4]			0.00133811	0	0.82	1	1	11	731313635	731313635	731313635 [126-138]	0	1634.91	13	0.505	1.811	0.68	1.859	0.771	-0.98	0.86	-0.56	0.89	-0.37	90.5	45.8	164	61.5	168.4	69.8	3312.4	1673.8	5998	2251.6	6159	2554.9	1932.6	1592.9	4506.1	2090.1	6159	1567	11
FALSE	High	Unambiguous	NVVCGDLAPVYDR	[K].NVVCGDLAPVYDR.[R]	1xiodoTMT6plex [C4]	1xiodoTMT6plex [C4]			0.00224175	0	0.737	1	1	11	731344067	731344067	731344067 [205-217]	0	1749.92	13	1.004	1.265	0.953	1.091	1.547	0.01	0.34	-0.07	0.13	0.63	87.5	87.8	110.6	83.4	95.4	135.3	4359.1	4377.1	5514	4156.3	4755	6742.5	2543.3	4165.6	4142.5	3858.2	4755	4135.4	11
FALSE	High	Unambiguous	NVVCGDLAPVYDRR	[K].NVVCGDLAPVYDRR.[L]	1xiodoTMT6plex [C4]	1xiodoTMT6plex [C4]			0.0597258	0.000626162	0.209	1	1	4	731344067	731344067	731344067 [205-218]	1	1906.02	14	1.5	1.236	1.432	1.208	1.987	0.59	0.31	0.52	0.27	0.99	71.8	107.6	88.7	102.7	86.7	142.6	1196.9	1795.7	1478.8	1713.5	1445.5	2378	698.3	1708.9	1111	1590.6	1445.5	1458.5	4
FALSE	High	Unambiguous	VVSCADITTLAAR	[R].VVSCADITTLAAR.[E]	1xiodoTMT6plex [C4]	1xiodoTMT6plex [C4]			0.0173329	0	0.408	1	1	6	731313633	731313633	731313633 [123-135]	0	1648.93	13	0.445	1.05	0.628	0.801	0.801	-1.17	0.07	-0.67	-0.32	-0.32	127	56.5	133.3	79.8	101.7	101.7	2783.3	1238.2	2922.8	1749	2230.1	2230.4	1623.9	1178.4	2195.8	1623.5	2230.1	1368	6
FALSE	High	Rejected	VVSCADIATLAAR	[R].VVSCADIATLAAR.[E]	1xiodoTMT6plex [C4]	1xiodoTMT6plex [C4]			0.0312872	0.000626162	0.313	0	2	1		A0A0K9QRB9; P93545		0	1618.91	13
FALSE	High	Unambiguous	MTACQLAAVGPVPTSSTMVQPQQPMSEYTQR	[R].MTACQLAAVGPVPTSSTMVQPQQPMSEYTQR.[K]	1xiodoTMT6plex [C4]	1xiodoTMT6plex [C4]			0.000342927	0	1.039	1	1	2	731324950	731324950	731324950 [239-269]	0	3666.79	31	1.015	1.051	1.188	1.064	1.375	0.02	0.07	0.25	0.09	0.46	89.7	91	94.2	106.5	95.4	123.3	102.3	103.8	107.6	121.5	108.9	140.7	59.7	98.8	80.8	112.8	108.9	86.3	2
FALSE	High	Unambiguous	VSDCGLAQLANPSTTPNR	[R].VSDCGLAQLANPSTTPNR.[V]	1xiodoTMT6plex [C4]	1xiodoTMT6plex [C4]			0.00433294	0	0.631	1	1	1	731319183	731319183	731319183 [507-524]	0	2173.12	18	0.483	1.02	0.606	0.714	0.867	-1.05	0.03	-0.72	-0.49	-0.21	127.9	61.7	130.5	77.5	91.3	110.9	195.6	94.4	199.5	118.5	139.6	169.6	114.1	89.8	149.9	110	139.6	104	1
FALSE	High	Unambiguous	IALCSPSQDIFR	[R].IALCSPSQDIFR.[A]	1xiodoTMT6plex [C4]	1xiodoTMT6plex [C4]			0.0264526	0	0.34	1	3	1	1108865121	1108865121; A0A0J8B373; A0A0J8DX51	1108865121 [863-874]	0	1678.91	12	0.894	1.049	0.921	1.015	1.263	-0.16	0.07	-0.12	0.02	0.34	97.7	87.4	102.5	90	99.1	123.4	346.6	310	363.7	319.3	351.7	437.8	202.2	295	273.2	296.4	351.7	268.5	1
FALSE	High	Unambiguous	MLICGGSAYPR	[KR].MLICGGSAYPR.[ED]	1xiodoTMT6plex [C4]	1xiodoTMT6plex [C4]			0.0285015	0	0.328	1	13	2	731325199	I0Z1Y0; A0A1Z4EAY0; A0A0J8FG73; A0A1S3TQZ1; C1N3S0; T2DNH0; V7C610; A0A1J7J1X8; C1E3R7; A0A151SJ95; A0A0S3R1Q7; K8EGR8; 731325199	731325199 [248-258]	0	1496.79	11	0.401	1.234	0.763	1.012	0.739	-1.32	0.3	-0.39	0.02	-0.44	116.5	46.7	143.8	88.9	117.9	86.1	1051.7	421.8	1297.9	802.7	1064	777.4	613.6	401.4	975.1	745.1	1064	476.8	1
FALSE	High	Unambiguous	EANCPVVADITHSLQQPAGR	[R].EANCPVVADITHSLQQPAGR.[QK]	1xiodoTMT6plex [C4]	1xiodoTMT6plex [C4]			0.0170126	0	0.411	1	16	1	A0A2R6XBQ8	A0A1S3C5L9; A0A2G9GSS8; A0A2R6XBZ1; A0A2K2AJC7; A0A2K2AJB2; A0A061G825; A0A0D2QUU1; 731317255; B9H7Y4; A0A1U8KNS4; A0A1U8K6Q1; A0A0D2RWB0; A0A0D2P9B2; A0A2R6XBQ8; A0A022R4P7; A0A2P5YAP9	A0A2R6XBQ8 [187-206]	0	2435.27	20	0.708	0.851	0.778	0.692	0.81	-0.5	-0.23	-0.36	-0.53	-0.3	124	87.8	105.5	96.5	85.8	100.4	152.2	107.8	129.5	118.4	105.3	123.3	88.8	102.6	97.3	109.9	105.3	75.6	1
FALSE	High	Rejected	NNCPYTVWGAAVPGGGQQMNSGSTWTVTANPGQQGAR	[K].NNCPYTVWGAAVPGGGQQMNSGSTWTVTANPGQQGAR.[I]	1xiodoTMT6plex [C3]	1xiodoTMT6plex [C3]			4.36351e-06	0	1.741	1	1	3	731331163	731331163	731331163 [34-70]	0	4091.94	37
FALSE	High	Unambiguous	AYCQSAATLNLLR	[R].AYCQSAATLNLLR.[ASD]	1xiodoTMT6plex [C3]	1xiodoTMT6plex [C3]			0.0176592	0	0.405	1	136	1	M5XCR9	A0A218X869; B9T0A7; V4T255; A0A1U7XV16; A0A078G7H9; A0A2K2ACZ0; A0A0D6QVS2; D3YIJ4; A0A2G5E8H0; A0A2I0HU62; A0A067XH53; A0A2P6PIR9; A0A2P5R414; B9RJN2; R0IS21; A0A2K2AHK6; A0A2G5E8N8; H9C956; A0A2R6QYG0; A0A067F076; A0A1R3K2D8; A0A0K9R7P0; A0A0V0IHV9; A0A0D2S706; A0A103XX50; M0RMR2; A0A2K2ACX4; W9RWI1; A0A2J6LKY9; A0A2H5NEV2; A0A251TZC5; K4BTY6; A0A1J3FBQ6; A0A2H5NN99; G9BF70; A0A1Q3CSN6; A0A2R6R…	M5XCR9 [305-317]	0	1752.96	13	0.514	0.806	0.719	0.58	0.739	-0.96	-0.31	-0.47	-0.79	-0.44	137.7	70.7	110.9	99.1	79.9	101.7	342.3	175.8	275.8	246.3	198.6	252.9	199.7	167.3	207.2	228.6	198.6	155.1	1
FALSE	High	Selected	NNCPYTVWGAAVPGGGKQMNSGSTWTVTANPGQQGAR	[K].NNCPYTVWGAAVPGGGKQMNSGSTWTVTANPGQQGAR.[I]	1xiodoTMT6plex [C3]	1xiodoTMT6plex [C3]			1.09504e-05	0	1.593	1	1	3	731331155	731331155	731331155 [91-127]	1	4091.98	37	4.84	1.819	1.365	1.103	1.831	2.27	0.86	0.45	0.14	0.87	50.2	242.8	91.3	68.5	55.4	91.9	55	266.3	100.1	75.1	60.7	100.8	32.1	253.4	75.2	69.7	60.7	61.8	3
FALSE	High	Unambiguous	VMCGHAGANLVPLVASNR	[R].VMCGHAGANLVPLVASNR.[I]	1xiodoTMT6plex [C3]	1xiodoTMT6plex [C3]			0.00633111	0	0.57	1	2	1	I0YLL7	I0YLL7; I0YLL3	I0YLL7 [200-217]	0	2138.15	18	0.408	0.943	0.685	0.578	0.906	-1.29	-0.08	-0.55	-0.79	-0.14	132.8	54.1	125.2	91	76.7	120.2	150.3	61.3	141.8	103	86.9	136.1	87.7	58.3	106.5	95.6	86.9	83.5	1
FALSE	High	Unambiguous	HGCSNVVNLELLPQPPNSR	[R].HGCSNVVNLELLPQPPNSR.[A]	1xiodoTMT6plex [C3]	1xiodoTMT6plex [C3]			0.131539	0.00517521	0.082	1	3	1	731321657	731321663; 731321657; 731321661	731321657 [2006-2024]	0	2403.28	19	0.725	0.895	0.836	0.583	0.711	-0.46	-0.16	-0.26	-0.78	-0.49	126.3	91.6	113.1	105.5	73.7	89.8	29.1	21.1	26.1	24.3	17	20.7	17	20.1	19.6	22.6	17	12.7	1
FALSE	High	Unambiguous	VVCEADGYQPHLIAPEQGYRR	[R].VVCEADGYQPHLIAPEQGYRR.[L]	1xiodoTMT6plex [C3]	1xiodoTMT6plex [C3]			0.146203	0.00695637	0.065	1	1	1	A0A166F8C0	A0A166F8C0	A0A166F8C0 [366-386]	1	2730.4	21	0.413	0.717	0.563	0.644	0.649	-1.28	-0.48	-0.83	-0.63	-0.62	150.5	62.1	107.9	84.7	97	97.7	207.4	85.6	148.7	116.8	133.6	134.7	121	81.5	111.7	108.4	133.6	82.6	1
FALSE	High	Unambiguous	SICPSSGGDNNISPMDYATPR	[K].SICPSSGGDNNISPMDYATPR.[A]	1xiodoTMT6plex [C3]	1xiodoTMT6plex [C3]			0.00120391	0	0.837	1	1	2	731312143	731312143	731312143 [249-269]	0	2511.18	21	0.915	0.925	0.582	1.108	1.827	-0.13	-0.11	-0.78	0.15	0.87	94.4	86.3	87.3	54.9	104.6	172.5	291	266.2	269.1	169.3	322.6	531.8	169.8	253.3	202.2	157.2	322.6	326.2	2
FALSE	High	Unambiguous	TGCTVTGPNGLR	[R].TGCTVTGPNGLR.[C]	1xiodoTMT6plex [C3]	1xiodoTMT6plex [C3]			0.00677921	0	0.559	2	2	5	731331163; 731331155	731331163; 731331155	731331163 [75-86]; 731331155 [132-143]	0	1504.81	12	3.133	1.407	3.263	1.655	1.02	1.65	0.49	1.71	0.73	0.03	52.3	163.8	73.5	170.6	86.5	53.3	1408.4	4411.9	1981.2	4595.8	2330.9	1436.1	821.7	4198.7	1488.4	4266.1	2330.9	880.8	5
FALSE	High	Unambiguous	IVCENTLDAR	[KR].IVCENTLDAR.[L]	1xiodoTMT6plex [C3]	1xiodoTMT6plex [C3]			0.0804933	0.00111286	0.161	1	188	2	A0A0A7B1S3	A0A078JRB4; A0A078F1M7; A0A0V0HNB8; F6HMT9; A0A1J6I7D4; Q84T14; I3S5S1; A0A1U7YVS7; A0A0L9VQD9; I3RZI4; K3ZD99; A0A251NZ17; J3L2J5; I1KPH3; A0A2I4FLA8; A0A1J3CHC9; A0A1J3G1U8; A0A175YJB7; A0A0E0FIM5; A0A0D2Q1C8; A0A2G3ADM6; A9NNQ7; A0A0D2U984; V4N088; M4F2F0; A0A2I4EIU7; V4TM00; A0A178UT42; A0A1U8F810; 731344477; V4KKK0; A0A067G9Z2; A0A078JMF5; A0A0D9V3Q9; A0A0A7B1S3; R0GX67; A0A178VP35; A0A1U7ZR…	A0A0A7B1S3 [199-208]	0	1462.79	10	0.466	1.108	0.719	0.984	0.863	-1.1	0.15	-0.48	-0.02	-0.21	116.7	54.4	129.3	83.9	114.8	100.8	1056.8	492.7	1170.8	759.6	1039.8	912.6	616.6	468.9	879.6	705.1	1039.8	559.7	2
FALSE	High	Rejected	NNCPYTVWAGAVPGGGR	[R].NNCPYTVWAGAVPGGGR.[Q]	1xiodoTMT6plex [C3]	1xiodoTMT6plex [C3]			0.00869315	0	0.519	0	3	3		Q8LSM9; A0A118JW60; A0A2J6M866		0	2048.03	17
FALSE	High	Unambiguous	NNCPYTVWGAAVPGGGR	[KR].NNCPYTVWGAAVPGGGR.[Q]	1xiodoTMT6plex [C3]	1xiodoTMT6plex [C3]			0.000578094	0	0.955	1	3	15	731331165	Q6PP01; Q2A774; 731331165	731331165 [33-49]	0	2048.03	17	0.788	1.244	0.836	0.786	1.259	-0.34	0.32	-0.26	-0.35	0.33	101.5	80	126.2	84.8	79.7	127.8	2331.2	1837.3	2900	1948.5	1831.3	2935.4	1360.1	1748.5	2178.7	1808.7	1831.3	1800.4	15
FALSE	High	Selected	SVCTEAGMYAIR	[R].SVCTEAGMYAIR.[AS]	1xiodoTMT6plex [C3]	1xiodoTMT6plex [C3]			0.065157	0.00111286	0.195	1	189	1	C6TCR9	A0A1D6AAJ0; A0A287VYF0; I1JS66; A0A2J7ZQ42; A0A199VP89; A0A2J6L7E7; A0A287UY80; A0A2H3ZEQ4; A0A0D3BQH0; A0A103YB16; A0A1R3HJJ7; A0A0A9U6S2; A0A0D9VLW8; K4LJM0; C6TEK4; U5FHC0; M1A1A0; A0A2R6PV42; A0A1D6HME5; A0A2K3KV55; A0A1D6AAJ1; A0A2P5DYB7; A0A0D2UHX3; A0A067KG48; A0A1R3H6K3; A0A1U8PHA3; V4NWE6; A0A1U8FAJ3; A0A1J6J5T4; A0A287VYJ3; A0A218WND7; C6TCR9; K4C745; A0A2I0JTP5; A0A1D1ZVS8; K3XX43; M4C…	C6TCR9 [213-224]	0	1629.83	12	0.456	0.727	0.632	0.511	0.628	-1.13	-0.46	-0.66	-0.97	-0.67	151.7	69.2	110.3	96	77.5	95.3	607.1	276.7	441.4	383.9	310.1	381.2	354.2	263.3	331.6	356.4	310.1	233.8	1
FALSE	High	Unambiguous	LECDGGNPATVNAR	[R].LECDGGNPATVNAR.[I]	1xiodoTMT6plex [C3]	1xiodoTMT6plex [C3]			0.00337897	0	0.671	1	1	1	731352259	731352259	731352259 [239-252]	0	1745.88	14	0.687	1.607	0.583	1.185	0.858	-0.54	0.68	-0.78	0.25	-0.22	101.4	69.6	162.8	59.1	120.1	87	404	277.4	649	235.7	478.8	346.6	235.7	264	487.6	218.8	478.8	212.6	1
FALSE	High	Unambiguous	STCAYVGYNR	[R].STCAYVGYNR.[E]	1xiodoTMT6plex [C3]	1xiodoTMT6plex [C3]			0.163514	0.00870229	0.047	1	1	1	731357526	731357526	731357526 [304-313]	0	1462.73	10	0.54	1.251	0.597	1.594	0.893	-0.89	0.32	-0.74	0.67	-0.16	102.1	55.2	127.7	61	162.8	91.2	105.6	57.1	132	63	168.3	94.2	61.6	54.3	99.2	58.5	168.3	57.8	1
FALSE	High	Unambiguous	TDCPVTLPEPTR	[R].TDCPVTLPEPTR.[L]	1xiodoTMT6plex [C3]	1xiodoTMT6plex [C3]			0.0176592	0	0.405	1	1	2	731360652	731360652	731360652 [400-411]	0	1657.88	12	0.463	0.933	0.695	0.746	0.712	-1.11	-0.1	-0.52	-0.42	-0.49	131.9	61.1	123	91.7	98.4	93.9	734.3	340	684.8	510.4	548	522.6	428.4	323.6	514.5	473.8	548	320.5	2
FALSE	High	Unambiguous	SSCNSASSWMNQELDATSQR	[R].SSCNSASSWMNQELDATSQR.[R]	1xiodoTMT6plex [C3]	1xiodoTMT6plex [C3]			0.000340802	0	1.04	1	1	1	731312849	731312849	731312849 [228-247]	0	2531.15	20	0.89	1.051	0.737	0.743	1.034	-0.17	0.07	-0.44	-0.43	0.05	110	97.9	115.6	81.1	81.8	113.7	110	97.9	115.7	81.1	81.8	113.8	64.2	93.2	86.9	75.3	81.8	69.8	1
FALSE	High	Unambiguous	TIQHETVGAEAASAQPAPATSSAGDACNLHSR	[R].TIQHETVGAEAASAQPAPATSSAGDACNLHSR.[A]	1xiodoTMT6plex [C27]	1xiodoTMT6plex [C27]			0.00015283	0	1.169	1	1	1	731338559	731338559	731338559 [75-106]	0	3477.7	32	0.812	1.415	2.071	1.332	1.834	-0.3	0.5	1.05	0.41	0.87	70.9	57.5	100.3	146.8	94.4	130	139.7	113.4	197.7	289.2	186.1	256.1	81.5	107.9	148.5	268.5	186.1	157.1	1
FALSE	High	Unambiguous	LNPLVSTLSLYDLAGTPGVAADCSHVNTR	[K].LNPLVSTLSLYDLAGTPGVAADCSHVNTR.[A]	1xiodoTMT6plex [C23]	1xiodoTMT6plex [C23]			0.000169867	0	1.152	1	1	1	731329081	731329081	731329081 [59-87]	0	3313.74	29	1.113	1.117	0.86	1.104	1.499	0.15	0.16	-0.22	0.14	0.58	89.7	99.8	100.2	77.1	98.9	134.4	36.3	40.5	40.6	31.2	40.1	54.5	21.2	38.5	30.5	29	40.1	33.4	1
FALSE	High	Unambiguous	TCAQDEVIR	[R].TCAQDEVIR.[IVA]	1xiodoTMT6plex [C2]	1xiodoTMT6plex [C2]			0.0780297	0.00111286	0.166	2	131	4	A0A2K1XB80; 731316328	A0A1U8NAL9; A0A2P5WJU0; I3SFV6; A0A2K1ZX06; A0A2C9V8L6; A0A2I4G4G9; A0A2H5NB04; A0A2P5EMY5; I1L5M4; G7JUL6; A0A1U8FJB9; A0A059DIU5; A0A067DUF1; A0A061DVE3; A0A151TWH5; B9HNR7; A0A0D2S336; A0A022PXF0; T2DQ10; I3S2Q6; A0A2K1ZX04; T2DNR6; A0A078GS81; G7JTL9; A0A2K3NCG4; A0A2P5Y8A9; A0A2P4LK78; R0I3C5; A0A2P5AHV5; A0A218W4S9; A0A2P5QQW5; B9H9U1; A0A1U8I0V3; A0A0B0NJ27; A0A2G3DGV8; A0A103XPZ0; A0A2P5D…	A0A2K1XB80 [182-190]; 731316328 [118-126]	0	1363.72	9	0.418	0.501	0.716	0.627	0.768	-1.26	-1	-0.48	-0.67	-0.38	148.9	62.3	74.6	106.5	93.3	114.4	1302.1	544.6	652	931.7	816.2	1000.3	759.7	518.3	489.8	864.9	816.2	613.5	2
FALSE	High	Unambiguous	NCLPDSVVVQR	[R].NCLPDSVVVQR.[IV]	1xiodoTMT6plex [C2]	1xiodoTMT6plex [C2]			0.0437688	0.000626162	0.259	1	4	1	A0A0J8C157	O81920; A0A176WN80; A0A0J8C157; A9TFW5	A0A0J8C157 [86-96]	0	1558.86	11	0.526	1.991	0.838	1.236	0.839	-0.93	0.99	-0.25	0.31	-0.25	93.3	49.1	185.8	78.2	115.3	78.3	147.1	77.3	292.8	123.2	181.7	123.4	85.8	73.6	220	114.4	181.7	75.7	1
FALSE	High	Unambiguous	NCVYTIYVR	[-].NCVYTIYVR.[T]	1xiodoTMT6plex [C2]	1xiodoTMT6plex [C2]			0.109839	0.00268941	0.111	1	1	2	D8RBL8	D8RBL8	D8RBL8 [1-9]	0	1459.79	9	1.957	1.051	1.289	1.148	2.32	0.97	0.07	0.37	0.2	1.21	68.5	133.9	71.9	88.3	78.6	158.8	1620.9	3171.4	1703	2089.7	1861.1	3760.6	945.7	3018.2	1279.4	1939.8	1861.1	2306.5	2
FALSE	High	Unambiguous	ICGLPSTR	[R].ICGLPSTR.[H]	1xiodoTMT6plex [C2]	1xiodoTMT6plex [C2]			0.109158	0.00268941	0.112	1	1	10	731354496	731354496	731354496 [70-77]	0	1175.68	8	0.633	0.935	0.66	0.857	0.845	-0.66	-0.1	-0.6	-0.22	-0.24	121.7	77.1	113.7	80.4	104.3	102.8	7962.7	5042.8	7442.1	5258.3	6826.5	6727.6	4645.8	4799.1	5591	4881.1	6826.5	4126.3	10
FALSE	High	Unambiguous	VCQVIGAVVDVR	[KR].VCQVIGAVVDVR.[F]	1xiodoTMT6plex [C2]	1xiodoTMT6plex [C2]			0.0266176	0	0.339	2	47	2	M0UCJ4; 731341013	A0A2N9FMY0; O82722; A0A2G3CFH8; A0A1U8FHC9; A0A2P4LXF3; A0A2I0XEZ3; A0A0V0IJL8; A0A1J6K2R3; A0A1U8F1W2; A0A1U7Z806; A0A1S4CK04; A0A1U7W1V5; A0A2I0VXW6; M0UCJ4; W8SRJ3; A0A1D1Y276; S8DTS7; A0A2R6QQP9; O82721; A0A2R6RKT4; M0SIS6; A0A2I0B6S3; S8C857; K4BX20; B9FLI4; A0A2G2VK08; A0A2R6P3X5; M1A5X1; A0A022RK32; 731341013; P17614; M1D096; A0A1U7ZWC8; A0A1S4A1J2; A0A2C9UKP7; A0A2R6P9T9; W1PDB9; A0A251PF…	M0UCJ4 [88-99]; 731341013 [85-96]	0	1586.92	12	0.687	0.886	0.706	0.733	0.557	-0.54	-0.17	-0.5	-0.45	-0.84	131.3	90.2	116.4	92.7	96.3	73.1	481.6	330.7	426.9	340	353	268.2	281	314.7	320.7	315.6	353	164.5	2
FALSE	High	Unambiguous	TCPQLFPTIR	[K].TCPQLFPTIR.[A]	1xiodoTMT6plex [C2]	1xiodoTMT6plex [C2]			0.0360966	0.000626162	0.29	1	1	13	731316487	731316487	731316487 [35-44]	0	1504.85	10	0.971	0.802	0.721	1.097	0.204	-0.04	-0.32	-0.47	0.13	-2.29	125.1	121.4	100.3	90.3	137.3	25.5	2953.2	2866.4	2368.3	2130.6	3240.9	602	1723	2727.9	1779.2	1977.8	3240.9	369.2	13
FALSE	High	Unambiguous	ICNLTAEEMASEQR	[R].ICNLTAEEMASEQR.[R]	1xiodoTMT6plex [C2]	1xiodoTMT6plex [C2]			0.0756415	0.00111286	0.171	1	1	1	731323512	731323512	731323512 [294-307]	0	1923.95	14	0.59	1.12	0.733	0.753	0.896	-0.76	0.16	-0.45	-0.41	-0.16	117.8	69.5	132	86.3	88.7	105.6	424.5	250.4	475.5	311	319.7	380.4	247.7	238.3	357.2	288.7	319.7	233.3	1
FALSE	High	Unambiguous	QCGFVQFTNR	[K].QCGFVQFTNR.[SG]	1xiodoTMT6plex [C2]	1xiodoTMT6plex [C2]			0.0530717	0.000626162	0.228	1	3	1	731369905	Q84LL7; A0A0K9QSW8; 731369905	731369905 [315-324]	0	1528.79	10	0.997	1.102	1.159	1.194	1.668	0	0.14	0.21	0.26	0.74	84.3	84	92.9	97.7	100.6	140.6	385.8	384.7	425.3	447.2	460.5	643.5	225.1	366.1	319.5	415.1	460.5	394.7	1
FALSE	High	Unambiguous	LCDLANITVNKNAVFGDSSALAPGGVR	[K].LCDLANITVNKNAVFGDSSALAPGGVR.[I]	1xiodoTMT6plex [C2]	1xiodoTMT6plex [C2]			0.108482	0.00268941	0.113	1	22	1	A0A0V0I7X4	A0A251SFI7; A0A1J6KKZ7; A9PL09; A0A2P6QW30; A0A2K1X3X3; A0A1J6IML0; A0A1S4CP79; A9PL04; K4DHM2; A0A251SAW2; A0A1R3J183; A0A2J6LU20; M1A0B7; A0A1S4DIW7; A0A0V0I7X4; A0A1S4ARC4; A0A1R3JP01; B9N0U0; A0A1U7VDD2; A9PCX3; A0A1S3X4P8; A9P855	A0A0V0I7X4 [363-389]	1	3031.62	27	0.547	1.047	0.678	0.546	0.504	-0.87	0.07	-0.56	-0.87	-0.99	138.8	75.9	145.4	94.1	75.8	69.9	35	19.1	36.6	23.7	19.1	17.6	20.4	18.2	27.5	22	19.1	10.8	1
FALSE	High	Unambiguous	YCAPDPEQDFSR	[RG].YCAPDPEQDFSR.[G]	1xiodoTMT6plex [C2]	1xiodoTMT6plex [C2]			0.0127021	0	0.458	1	51	2	731352092	A0A022RPP7; A0A2C9VA14; A0A1D1Y6P4; V7B6G2; S8D021; A0A067F9P8; I1L6Z9; A0A2G5D1P9; A0A0K9RMV9; V4L8R6; A0A1J7GKB5; I1L700; F4IMR9; A0A067JGF3; A5C8C9; M4FFM4; A0A2R6RRW2; I1N383; A0A087G484; A0A151RQC2; A0A0D3AHB8; A0A1U7ZGF1; A0A1J3J8U5; V4M896; A0A2C9VBR6; W9RG58; A0A078HJX0; A0A2H3Y289; V4T008; A0A1D1ZF66; A0A068UDN2; B8LPV3; A0A178VWV3; D7SQY6; M4EJF1; A0A2G9HV24; O22925; A0A1S2YUD3; I1L701;…	731352092 [268-279]	0	1756.82	12	0.584	1.158	0.766	1.173	1.107	-0.78	0.21	-0.39	0.23	0.15	103.7	60.6	120	79.4	121.6	114.8	856.6	500.5	991.8	656	1004.8	948.3	499.8	476.3	745.1	608.9	1004.8	581.6	2
FALSE	High	Unambiguous	ICPLNSGDNNLGPLDVR	[R].ICPLNSGDNNLGPLDVR.[S]	1xiodoTMT6plex [C2]	1xiodoTMT6plex [C2]			0.000217824	0	1.112	1	1	11	731344680	731344680	731344680 [229-245]	0	2126.12	17	0.273	0.593	0.367	0.503	0.614	-1.87	-0.75	-1.44	-0.99	-0.7	179.1	48.9	106.3	65.8	90	109.9	2787.9	761.6	1654.5	1024.1	1401.3	1710.5	1626.6	724.8	1243	950.6	1401.3	1049.1	11
FALSE	High	Selected	GCEVGAGIGPGVYDIHSPR	[R].GCEVGAGIGPGVYDIHSPR.[I]	1xiodoTMT6plex [C2]	1xiodoTMT6plex [C2]			0.0794987	0.00111286	0.163	1	1	1	A6N171	A6N171	A6N171 [5-23]	0	2213.13	19	6.006	1.303	2.008	2.6	0.684	2.59	0.38	1.01	1.38	-0.55	44.1	265	57.5	88.6	114.7	30.2	75.1	450.9	97.8	150.7	195.2	51.4	43.8	429.1	73.5	139.9	195.2	31.5	1
FALSE	High	Unambiguous	TCLEVLGNSEVR	[K].TCLEVLGNSEVR.[T]	1xiodoTMT6plex [C2]	1xiodoTMT6plex [C2]			0.014746	0	0.434	1	2	3	1108782925	A0A0J8BEJ9; 1108782925	1108782925 [111-122]	0	1648.89	12	0.937	0.899	1.049	0.793	0.902	-0.09	-0.15	0.07	-0.33	-0.15	107.5	100.7	96.7	112.8	85.3	97	1023.6	958.6	920.6	1073.6	811.9	923.3	597.2	912.3	691.6	996.6	811.9	566.3	3
FALSE	High	Unambiguous	ICSYAQGMNILR	[K].ICSYAQGMNILR.[ATVSEI]	1xiodoTMT6plex [C2]	1xiodoTMT6plex [C2]			0.0136859	0	0.446	2	391	16	A0A1Q3AWY6; 731332004	A0A2G9H6Z3; A0A2I0ATH4; A0A218VVQ8; B9VWD5; A0A022RJX5; A0A1U8NRN0; A0A2G2VKI7; W8NX13; B6TX10; H8ZVR8; A0A1S6KBS6; A0A1S3CBC8; A0A251LQ27; A0A1S6KBR5; D7KSU5; A0A2K3PH80; F8T8Z6; A0A0C9RJ42; A0A078HMH2; A0A2I0KCK3; A0A2P5B4W5; A0A1J3GKN0; Q9SH69; A0A1J3CTD8; F8T8Z8; A0A2P5DMV2; A0A2H3XTI5; A0A1S6KBP9; A0A1S6KBU3; I1N6I4; E3V1H9; A0A0A9N9Z2; A0A2P6P6F1; A0A0D3CN92; A0A1Q3CIX8; A0A1S6KBT0; F8T8Y4;…	A0A1Q3AWY6 [343-354]; 731332004 [430-441]	0	1697.9	12	0.701	0.765	0.837	0.587	0.672	-0.51	-0.39	-0.26	-0.77	-0.57	131.5	92.2	100.6	110.1	77.2	88.4	998.6	700.4	763.6	836	586.6	670.9	582.6	666.6	573.7	776	586.6	411.5	4
FALSE	High	Unambiguous	TGQALVFGIYDEPVAPGQCNMVVER	[K].TGQALVFGIYDEPVAPGQCNMVVER.[L]	1xiodoTMT6plex [C19]	1xiodoTMT6plex [C19]			0.00118166	0	0.84	1	1	1	731354018	731354018	731354018 [99-123]	0	3022.53	25	0.439	1.309	0.696	1.544	1.621	-1.19	0.39	-0.52	0.63	0.7	90.8	39.8	118.9	63.2	140.2	147.2	149.5	65.6	195.7	104	230.7	242.3	87.2	62.4	147	96.5	230.7	148.6	1
FALSE	High	Unambiguous	VADGVNPTTGNDTRETLLCN	[K].VADGVNPTTGNDTRETLLCN.[-]	1xiodoTMT6plex [C19]	1xiodoTMT6plex [C19]			0.113307	0.00268941	0.106	1	1	1	731315377	731315377	731315377 [213-232]	1	2419.21	20	1.135	0.999	1.031	0.947	1.751	0.18	0	0.04	-0.08	0.81	87.4	99.2	87.3	90.1	82.8	153.1	109	123.7	108.9	112.4	103.2	190.9	63.6	117.7	81.8	104.3	103.2	117.1	1
FALSE	High	Unambiguous	TGQALVIGLYDEPVTPGQCNMIVER	[K].TGQALVIGLYDEPVTPGQCNMIVER.[L]	1xiodoTMT6plex [C19]	1xiodoTMT6plex [C19]			1.95678e-06	0	1.87	1	2	5	731317399	731317401; 731317399	731317399 [99-123]	0	3032.57	25	1.238	1.084	1.326	0.991	1.391	0.31	0.12	0.41	-0.01	0.48	85.4	105.6	92.5	113.2	84.6	118.8	460.9	570.4	499.4	611	456.9	641.2	268.9	542.8	375.2	567.2	456.9	393.3	5
FALSE	High	Unambiguous	HNNYLESTGIFVNEGSPCA	[R].HNNYLESTGIFVNEGSPCA.[-]	1xiodoTMT6plex [C18]	1xiodoTMT6plex [C18]			0.0055218	0	0.592	1	1	1	731337645	731337645	731337645 [148-166]	0	2381.14	19	0.218	0.707	0.565	0.651	0.665	-2.2	-0.5	-0.82	-0.62	-0.59	157.6	34.4	111.4	89	102.7	104.9	245.8	53.6	173.7	138.8	160.1	163.5	143.4	51	130.5	128.8	160.1	100.3	1
FALSE	High	Unambiguous	MGQLGVLSGNQGEIRADCSVR	[K].MGQLGVLSGNQGEIRADCSVR.[N]	1xiodoTMT6plex [C18]	1xiodoTMT6plex [C18]			0.00115983	0	0.843	1	1	8	731313639	731313639	731313639 [306-326]	1	2519.3	21	2.029	1.032	1.365	0.856	1.303	1.02	0.05	0.45	-0.23	0.38	79.1	160.5	81.7	108	67.7	103.1	1247.3	2530.2	1287.7	1702.3	1067.1	1625.2	727.7	2407.9	967.4	1580.2	1067.1	996.8	8
FALSE	High	Unambiguous	MGQLGVLTGTQGEIRTSCSAR	[K].MGQLGVLTGTQGEIRTSCSAR.[N]	1xiodoTMT6plex [C18]	1xiodoTMT6plex [C18]			0.0088568	0	0.516	1	1	2	731313637	731313637	731313637 [307-327]	1	2494.31	21	2.053	0.841	1.189	0.78	1.199	1.04	-0.25	0.25	-0.36	0.26	85	174.4	71.5	101	66.3	101.9	760.3	1560.7	639.3	903.7	592.8	911.4	443.6	1485.3	480.3	838.9	592.8	559	2
FALSE	High	Unambiguous	FSYGEPMNVESTTQALCDLALR	[R].FSYGEPMNVESTTQALCDLALR.[F]	1xiodoTMT6plex [C17]	1xiodoTMT6plex [C17]			6.05224e-05	0	1.318	1	1	1	731361751	731361751	731361751 [101-122]	0	2774.37	22	0.557	1.246	0.921	1.119	1.099	-0.84	0.32	-0.12	0.16	0.14	101	56.3	125.8	93	113	111	151.2	84.3	188.3	139.2	169.2	166.1	88.2	80.2	141.5	129.2	169.2	101.9	1
FALSE	High	Unambiguous	FSYGEPMTVESTTQAICDLALR	[RK].FSYGEPMTVESTTQAICDLALR.[F]	1xiodoTMT6plex [C17]	1xiodoTMT6plex [C17]			2.55048e-05	0	1.457	1	169	2	A0A0B2RAS0	A0A2N9EJI8; A0A2P5SMU9; A0A2P5FA57; A0A2H5Q6S0; A0A1U7XDB3; A0A0E0MH82; A0A0K9RE77; A0A0B2PLZ1; A0A067ESA1; A0A1S4B9N4; A0A2J6LQB8; A0A2P5Y2H0; F6HXL1; N1QY18; A0A200PZQ8; A0A0E0MH81; M4FHI3; A0A199VY06; V7BJF9; A0A2G5CQI5; A0A067L805; A0A2R6PT36; A0A2I4GBJ4; A0A2K2BYP5; A0A2P6Q782; A0A022S3P6; I3SRR7; A0A2G3ANC7; A0A2K3MSR6; A0A251U0T5; A0A2C9UYJ5; C6TGU2; A0A1D5YTY9; A0A2G2XDT8; I1IIA6; A0A1U8B…	A0A0B2RAS0 [817-838]	0	2761.37	22	0.761	1.252	1.046	1.324	1.374	-0.39	0.32	0.06	0.4	0.46	88.8	67.6	111.2	92.9	117.5	122	132.1	100.6	165.5	138.2	174.9	181.6	77.1	95.7	124.3	128.3	174.9	111.4	1
FALSE	High	Unambiguous	QLGTPWADGTASISQCPINPGETFTYR	[R].QLGTPWADGTASISQCPINPGETFTYR.[F]	1xiodoTMT6plex [C16]	1xiodoTMT6plex [C16]			0.000120673	0	1.207	1	2	1	731355863	A0A0J8EGV0; 731355863	731355863 [101-127]	0	3239.6	27	0.451	0.73	0.695	1.264	1.327	-1.15	-0.45	-0.52	0.34	0.41	109.7	49.5	80.1	76.3	138.7	145.6	224.4	101.2	163.7	156	283.6	297.7	130.9	96.3	123	144.8	283.6	182.6	1
FALSE	High	Unambiguous	VGSNFFLSDAGDGAQCQQGMR	[K].VGSNFFLSDAGDGAQCQQGMR.[F]	1xiodoTMT6plex [C16]	1xiodoTMT6plex [C16]			0.000239114	0	1.097	1	1	1	731361325	731361325	731361325 [119-139]	0	2517.18	21	0.299	6.311	2.338	4.659	4.934	-1.74	2.66	1.23	2.22	2.3	30.7	9.2	193.8	71.8	143.1	151.5	98	29.3	618.7	229.2	456.8	483.7	57.2	27.9	464.8	212.8	456.8	296.7	1
FALSE	High	Unambiguous	FGEQAMVDAGNEAEGCR	[K].FGEQAMVDAGNEAEGCR.[M]	1xiodoTMT6plex [C16]	1xiodoTMT6plex [C16]			2.00136e-05	0	1.496	1	1	2	731348205	731348205	731348205 [134-150]	0	2112.96	17	1.006	0.952	1.059	0.99	1.485	0.01	-0.07	0.08	-0.01	0.57	92.4	93	88	97.9	91.5	137.3	847.2	852.1	806.2	897	838.9	1258.4	494.3	810.9	605.7	832.7	838.9	771.8	2
FALSE	High	Unambiguous	SGTVPTPLVVGFGAACEVAAR	[R].SGTVPTPLVVGFGAACEVAAR.[E]	1xiodoTMT6plex [C16]	1xiodoTMT6plex [C16]			0.000264122	0	1.081	1	1	3	731339304	731339304	731339304 [295-315]	0	2331.27	21	0.562	0.863	0.953	0.768	1.259	-0.83	-0.21	-0.07	-0.38	0.33	111	62.4	95.7	105.8	85.3	139.8	393.4	221.1	339.3	375	302.1	495.3	229.5	210.4	254.9	348.1	302.1	303.8	3
FALSE	High	Unambiguous	QSHMSLSFSILITELCQR	[K].QSHMSLSFSILITELCQR.[V]	1xiodoTMT6plex [C16]	1xiodoTMT6plex [C16]			0.0785163	0.00111286	0.165	1	1	5	M1DDJ2	M1DDJ2	M1DDJ2 [15-32]	0	2422.28	18	1.007	0.968	1.587	0.876	1.496	0.01	-0.05	0.67	-0.19	0.58	86.5	87.1	83.7	137.3	75.8	129.4	1314.1	1323.3	1271.7	2085.4	1151	1965.3	766.7	1259.4	955.4	1935.8	1151	1205.4	5
FALSE	High	Unambiguous	IESSLLSIGDGLTLCR	[R].IESSLLSIGDGLTLCR.[R]	1xiodoTMT6plex [C15]	1xiodoTMT6plex [C15]			3.31147e-05	0	1.415	1	6	9	A0A2P4NB14	A0A2P4NAT3; A0A1R3J060; A0A2P4NB14; 731343221; A0A0K9QF85; A0A1R3J017	A0A2P4NB14 [426-441]	0	2006.12	16	0.846	1.005	0.939	0.624	0.755	-0.24	0.01	-0.09	-0.68	-0.41	116.1	98.2	116.6	109	72.4	87.7	683.9	578.7	687.1	642.2	426.4	516.4	399	550.7	516.2	596.1	426.4	316.7	3
FALSE	High	Unambiguous	YYGGNEHIDVIENLCR	[R].YYGGNEHIDVIENLCR.[S]	1xiodoTMT6plex [C15]	1xiodoTMT6plex [C15]			0.0207573	0	0.379	1	4	1	731325199	A0A1Z4EAY0; A0A0J8FG73; A0A0K9RCF9; 731325199	731325199 [132-147]	0	2224.1	16	0.896	0.592	0.79	0.629	0.735	-0.16	-0.76	-0.34	-0.67	-0.44	129.3	115.8	76.5	102.1	81.3	95.1	475.1	425.8	281.3	375.1	298.7	349.4	277.2	405.2	211.3	348.2	298.7	214.3	1
FALSE	High	Unambiguous	TSNNFGGQDPNSPDCNLIEGRR	[R].TSNNFGGQDPNSPDCNLIEGRR.[I]	1xiodoTMT6plex [C15]	1xiodoTMT6plex [C15]			0.0616115	0.000626162	0.204	1	1	1	731358664	731358664	731358664 [86-107]	1	2720.3	22	2.7	1.195	2.961	2.78	0.519	1.43	0.26	1.57	1.48	-0.95	53.8	145.2	64.3	159.2	149.5	27.9	152	410.5	181.7	450.1	422.7	78.9	88.7	390.7	136.5	417.8	422.7	48.4	1
FALSE	High	Unambiguous	HTPGTFTNQLQTSFCEPR	[R].HTPGTFTNQLQTSFCEPR.[L]	1xiodoTMT6plex [C15]	1xiodoTMT6plex [C15]			0.00105656	0	0.858	1	7	3	731317706	731317706; A0A0C9RIM9; A0A0K9RT87; A0A0K9Q721; A0A0D6QYG9; A0A0K9S0H0; A0A199VWI1	731317706 [102-119]	0	2393.19	18	0.8	1.099	0.973	0.83	1.011	-0.32	0.14	-0.04	-0.27	0.02	105	84	115.4	102.2	87.2	106.2	490.7	392.4	539.4	477.6	407.5	496.3	286.3	373.4	405.2	443.3	407.5	304.4	3
FALSE	High	Unambiguous	TSNNFGGQDPNSPDCNLIEGR	[R].TSNNFGGQDPNSPDCNLIEGR.[R]	1xiodoTMT6plex [C15]	1xiodoTMT6plex [C15]			3.19022e-05	0	1.421	1	1	2	731358664	731358664	731358664 [86-106]	0	2564.2	21	4.313	1.823	5.034	8.244	0.746	2.11	0.87	2.33	3.04	-0.42	28.4	122.3	51.7	142.8	233.8	21.1	103.2	445	188.1	519.5	850.6	77	60.2	423.5	141.3	482.2	850.6	47.2	2
FALSE	High	Unambiguous	YTQGFSGADITEICQR	[KR].YTQGFSGADITEICQR.[AST]	1xiodoTMT6plex [C14]	1xiodoTMT6plex [C14]			0.000134961	0	1.189	1	253	9	A0A0E0EYB5	A0A1U7XIL8; A0A067EYL4; B9S0I1; A0A1S3ZVE8; V7D3U9; A0A2P5W8V3; A0A1U7XLI7; A0A0D2U360; A0A1J6JM35; A0A2G5C614; A0A2H5Q625; M4EZ46; A0A2I0VQC0; A0A176WK41; A0A1U8IS21; A0A1X9RU24; A0A1S4CL01; A0A200Q9B5; C4J0Z7; A0A0D2SWV1; F6GWA3; A0A2P5CH00; 731351877; A0A1D5S5V4; A0A0A7A593; Q9LZF6; A0A078FE76; A0A1J6JQY1; C0PBG2; V4LCV7; A0A287PL99; F2E3Y2; A0A1D5Y3Q3; A0A1D5XYT4; A0A0D2MBS1; A0A2R6PEX0; A0A2…	A0A0E0EYB5 [684-699]	0	2118.05	16	0.911	0.801	1.149	0.772	1.302	-0.13	-0.32	0.2	-0.37	0.38	101.1	92.1	81	116.2	78.1	131.6	2893.2	2635.3	2318.3	3324.3	2233.8	3765.6	1688	2508	1741.7	3085.8	2233.8	2309.6	9
FALSE	High	Unambiguous	VATAISNFEPVTVCASPTQWSNAR	[K].VATAISNFEPVTVCASPTQWSNAR.[N]	1xiodoTMT6plex [C14]	1xiodoTMT6plex [C14]			5.44524e-05	0	1.335	1	1	2	A0A0J8CFT9	A0A0J8CFT9	A0A0J8CFT9 [49-72]	0	2878.47	24	1.28	2.002	1.277	1.755	3.449	0.36	1	0.35	0.81	1.79	55.8	71.3	111.6	71.2	97.8	192.3	285.4	365.1	571.3	364.4	500.7	984.1	166.5	347.5	429.2	338.3	500.7	603.6	2
FALSE	High	Unambiguous	IAAVQALSGTGACR	[RK].IAAVQALSGTGACR.[LVM]	1xiodoTMT6plex [C13]	1xiodoTMT6plex [C13]			0.00210663	0	0.747	1	112	3	A0A2P5X5J0	B8B3J3; A0A1D6H679; A0A287X907; Q42803; A0A2P5X5J0; A0A0D2RUW3; A0A0D2SPS4; A0A1U8LW26; A0A1U8HXN2; M5WTW5; A0A1D6H681; A0A194YNT9; A0A161YEP9; A0A199W7K3; A0A1S3VKA9; W5I3E6; A0A2G9GJP9; Q43305; A0A2G5CSY6; A0A1S2YIY6; A0A0R0JTF7; A0A1D6CD35; A0A0D9WR26; A0A2G5CRS0; J3LB75; A0A2P5S597; A5C4K0; A0A0D9YPS2; K3XX32; A0A287T604; Q6EUS6; Q9ZTX1; I1Q2X9; A0A1D6AW90; A0A0E0G430; J3MEV7; A0A1D1XUN7; F2D…	A0A2P5X5J0 [267-280]	0	1646.92	14	1.228	0.872	1.503	0.749	1.003	0.3	-0.2	0.59	-0.42	0	94.4	116	82.3	141.9	70.7	94.7	2584.5	3174.5	2252.5	3884.5	1936.3	2591.7	1507.9	3021.1	1692.2	3605.9	1936.3	1589.6	3
FALSE	High	Unambiguous	TLVSAAMTDQETCLDGFSHNR	[K].TLVSAAMTDQETCLDGFSHNR.[A]	1xiodoTMT6plex [C13]	1xiodoTMT6plex [C13]			0.00837486	0	0.525	1	1	2	731347886	731347886	731347886 [178-198]	0	2625.26	21	0.536	0.967	0.573	1.91	0.641	-0.9	-0.05	-0.8	0.93	-0.64	106.6	57.2	103.1	61.1	203.7	68.3	503.4	269.8	486.6	288.6	961.6	322.7	293.7	256.8	365.6	267.9	961.6	197.9	2
FALSE	High	Unambiguous	TAFVNDGLNLDQCR	[R].TAFVNDGLNLDQCR.[D]	1xiodoTMT6plex [C13]	1xiodoTMT6plex [C13]			0.0299549	0	0.32	1	3	1	731370564	731370564; A0A0J8B9Q2; 731370567	731370564 [371-384]	0	1894.96	14	0.602	1.096	0.808	1.282	0.952	-0.73	0.13	-0.31	0.36	-0.07	104.5	63	114.6	84.4	134	99.6	276.3	166.4	302.8	223.2	354.1	263.2	161.2	158.4	227.5	207.2	354.1	161.4	1
FALSE	High	Unambiguous	VATPEQAQEVHCELR	[K].VATPEQAQEVHCELR.[K]	1xiodoTMT6plex [C12]	1xiodoTMT6plex [C12]			0.00125745	0	0.83	1	1	2	731315260	731315260	731315260 [176-190]	0	2039.05	15	1.202	1.198	1.083	1.05	0.957	0.27	0.26	0.11	0.07	-0.06	92.5	111.2	110.7	100.1	97	88.5	814.6	979.4	975.8	882.1	855.1	779.7	475.3	932.1	733.1	818.8	855.1	478.2	2
FALSE	High	Unambiguous	YSNSDAVVYVGCGER	[K].YSNSDAVVYVGCGER.[G]	1xiodoTMT6plex [C12]	1xiodoTMT6plex [C12]			0.00214629	0	0.744	1	49	1	Q39442	O04054; A0A151SGF9; R0GDS5; A0A061G8X4; A0A2P5W5A3; Q39291; M4CHF0; G5DXS6; V4M7X4; A0A061GGY0; D7EYG6; A0A061GA72; A0A0S3T1C2; P13548; A0A1U8L944; I3NVX2; A0A0D2QE69; I1KG34; A0A1J3JVF0; M4F1X7; A0A1J7HTB3; Q4TUS1; A0A1S3VDJ9; A0A1J3GUP2; I1KVU0; P31405; Q9AVU8; A0A0D2TNU7; M4CVY8; Q39442; A0A1R3I0G6; Q42477; A0A0D9VCT6; A0A0K9RJR4; A0A0D3ARK5; A0A0D2T020; B9DHY6; A0A2P5R881; D7KVW2; A0A0D2UKJ6;…	Q39442 [268-282]	0	1947.94	15	0.165	0.506	0.42	0.441	0.493	-2.6	-0.98	-1.25	-1.18	-1.02	198.3	32.7	100.4	83.3	87.5	97.8	980.9	161.8	496.8	412	432.7	483.9	572.3	154	373.2	382.4	432.7	296.8	1
FALSE	High	Unambiguous	AAVGAPDVLGDCPFSQR	[K].AAVGAPDVLGDCPFSQR.[SVA]	1xiodoTMT6plex [C12]	1xiodoTMT6plex [C12]			0.000155707	0	1.166	1	20	6	M0RV51	A0A087HPQ3; A0A0D3DQE3; A0A2P4KS67; A0A200PZB1; K4C2F3; M1C5D7; A9LMM9; A0A0K9QFX5; A0A1D1ZGV3; A0A0V0HMM5; Q4VDN8; A0A2C9V483; M0RV51; Q1G149; A0A076ED18; A0A1U7ZW81; Q3HS01; Q3HVN5; M4DJ25; 731362896	M0RV51 [72-88]	0	2032.05	17	0.638	1.375	0.666	1.04	0.914	-0.65	0.46	-0.59	0.06	-0.13	106.5	68	146.4	71	110.7	97.4	724.2	462.2	995.5	482.6	752.8	662	422.5	439.9	747.9	448	752.8	406	3
FALSE	High	Unambiguous	NSAPLISMINTCFQQDGRR	[K].NSAPLISMINTCFQQDGRR.[W]	1xiodoTMT6plex [C12]	1xiodoTMT6plex [C12]			0.0680551	0.00111286	0.188	1	1	1	A0A0J8B2Q3	A0A0J8B2Q3	A0A0J8B2Q3 [300-318]	1	2480.27	19	0.493	0.762	0.767	0.723	1.163	-1.02	-0.39	-0.38	-0.47	0.22	122.3	60.3	93.1	93.8	88.3	142.2	151	74.5	115	115.8	109.1	175.6	88.1	70.9	86.4	107.5	109.1	107.7	1
FALSE	High	Unambiguous	VRHAGNPNVMVCER	[K].VRHAGNPNVMVCER.[G]	1xiodoTMT6plex [C12]	1xiodoTMT6plex [C12]			0.0203737	0	0.382	1	1	6	A0A061RA01	A0A061RA01	A0A061RA01 [159-172]	1	1911	14	0.658	0.606	0.777	0.643	0.754	-0.6	-0.72	-0.36	-0.64	-0.41	135.2	89	81.9	105.1	86.9	101.9	5424.9	3570.5	3286.2	4215.5	3485.7	4089.6	3165.1	3398	2468.8	3913.1	3485.7	2508.3	6
FALSE	High	Unambiguous	NSAPLISMINTCFQQDGR	[K].NSAPLISMINTCFQQDGR.[R]	1xiodoTMT6plex [C12]	1xiodoTMT6plex [C12]			0.00033869	0	1.041	1	1	2	A0A0J8B2Q3	A0A0J8B2Q3	A0A0J8B2Q3 [300-317]	0	2324.17	18	0.333	0.697	0.788	0.885	1.172	-1.58	-0.52	-0.34	-0.18	0.23	123.1	41	85.8	97	108.9	144.3	560.5	186.8	390.7	441.8	496	657.1	327	177.8	293.5	410.1	496	403	2
FALSE	High	Unambiguous	VIDNFEYSAINCR	[R].VIDNFEYSAINCR.[S]	1xiodoTMT6plex [C12]	1xiodoTMT6plex [C12]			0.000204695	0	1.122	1	1	4	731330989	731330989	731330989 [42-54]	0	1872.95	13	1.262	0.764	1.282	0.861	1.367	0.34	-0.39	0.36	-0.22	0.45	91.8	115.9	70.1	117.7	79	125.5	1077.1	1359.7	823.1	1381.3	927.2	1472.4	628.4	1294	618.4	1282.2	927.2	903.1	4
FALSE	High	Unambiguous	IFNSDGSEPEMCGNGVR	[RK].IFNSDGSEPEMCGNGVR.[C]	1xiodoTMT6plex [C12]	1xiodoTMT6plex [C12]			0.000181889	0	1.141	1	126	2	A0A2G5D629	I1NA10; A0A061ESI3; B4FVI8; A0A1R3HR77; A0A2P6RA96; A0A1Q3B3X3; I3S5C7; A0A0D2QXF1; F6HQY5; A0A1R3JQQ2; A0A067DYN2; A0A1J3GYG2; A0A1J3F672; A0A2I0A8R1; I1IHA9; A0A199W221; A0A1S3BHL3; A0A1S2XPI4; A0A0D3BR82; C6T990; A0A1U8NM86; A0A059A6C8; A0A072U2R2; A0A1B6PDF1; A0A0E0BU76; B4F833; A0A2H5NYH8; A0A1D1Z093; A0A1U8A5A9; A0A2G5D655; A0A2R6PWV6; V4SNK7; M7ZST9; A0A1J3D5T3; B4FQ56; V4L478; A0A0L9U8W2;…	A0A2G5D629 [186-202]	0	2141	17	1.413	1.524	1.226	1.246	1.698	0.5	0.61	0.29	0.32	0.76	74	104.6	112.8	90.7	92.2	125.7	432.4	610.9	659.2	530	538.8	734.3	252.3	581.4	495.2	492	538.8	450.4	2
FALSE	High	Unambiguous	IWQGSEDGNYDCR	[R].IWQGSEDGNYDCR.[H]	1xiodoTMT6plex [C12]	1xiodoTMT6plex [C12]			0.000112697	0	1.218	1	3	2	A0A2C9UDZ8	731320676; A0A1Q3D7C9; A0A2C9UDZ8	A0A2C9UDZ8 [292-304]	0	1871.85	13	0.747	0.981	0.95	1.154	1.235	-0.42	-0.03	-0.07	0.21	0.31	98.9	73.8	97	94	114.1	122.2	909.3	679	892.4	864.2	1049.1	1123.4	530.5	646.2	670.4	802.2	1049.1	689	2
FALSE	High	Unambiguous	LGPFMQVLPICSR	[K].LGPFMQVLPICSR.[L]	1xiodoTMT6plex [C11]	1xiodoTMT6plex [C11]			0.00348565	0	0.666	1	102	6	731344460	A0A0E0DT45; R0HZZ0; B9FJW3; A0A2I4EJ14; A0A1D6M6T9; I1L6X0; F2DMB5; A0A2P5B9Y0; A0A287SQW0; A0A1U8IMJ1; A0A1U8BFT3; A0A2G9GK53; A0A0E0A0S4; A0A287SQS7; J3MJJ0; A0A067JPA7; A0A078GRE9; A0A0K9R8R0; C0HGN4; A3BHY3; A0A1S4AX96; A0A1U7YXW0; A0A1U8E5L6; A0A068UCU1; A0A2C9VA53; A0A1D6FSF1; A0A078HF04; I1L6X1; A0A1U8KE54; A0A0E0PP31; A0A2G5DRK7; A0A0E0PP30; C5YZU7; J3M878; A0A2G5DRN0; A0A1D6HW73; A0A1R3K…	731344460 [42-54]	0	1790	13	1.101	0.919	0.946	0.982	1.039	0.14	-0.12	-0.08	-0.03	0.06	100.2	110.4	92.1	94.8	98.4	104.1	100.1	110.2	92	94.7	98.3	104	58.4	104.9	69.1	87.9	98.3	63.8	2
FALSE	High	Unambiguous	TELNVATIVTCAR	[R].TELNVATIVTCAR.[T]	1xiodoTMT6plex [C11]	1xiodoTMT6plex [C11]			0.0168024	0	0.413	1	1	1	731352869	731352869	731352869 [104-116]	0	1719.96	13	0.824	0.919	0.791	0.81	0.628	-0.28	-0.12	-0.34	-0.3	-0.67	120.7	99.4	110.9	95.5	97.7	75.7	206.5	170.1	189.8	163.4	167.2	129.6	120.5	161.9	142.6	151.7	167.2	79.5	1
FALSE	High	Unambiguous	NSPYGLSDTECQLPER	[R].NSPYGLSDTECQLPER.[C]	1xiodoTMT6plex [C11]	1xiodoTMT6plex [C11]			3.56796e-05	0	1.403	1	2	3	1108912345	Q39436; 1108912345	1108912345 [338-353]	0	2138.04	16	0.471	0.79	0.93	0.913	0.61	-1.09	-0.34	-0.1	-0.13	-0.71	127.3	60	100.6	118.4	116.2	77.7	1697.3	799.6	1340.8	1578.3	1549	1035.5	990.3	761	1007.3	1465.1	1549	635.1	3
FALSE	High	Unambiguous	VDLNVPLDDNCNITDDTR	[R].VDLNVPLDDNCNITDDTR.[I]	1xiodoTMT6plex [C11]	1xiodoTMT6plex [C11]			0.0867279	0.00111286	0.149	1	2	1	731318922	731318922; A0A0K9S0R0	731318922 [24-41]	0	2361.16	18	0.49	0.833	0.501	0.736	0.537	-1.03	-0.26	-1	-0.44	-0.9	146.5	71.7	122.1	73.3	107.8	78.6	89.3	43.7	74.4	44.7	65.7	47.9	52.1	41.6	55.9	41.5	65.7	29.4	1
FALSE	High	Unambiguous	LLLVTLGDQGCR	[K].LLLVTLGDQGCR.[Y]	1xiodoTMT6plex [C11]	1xiodoTMT6plex [C11]			0.00124966	0	0.831	1	2	4	731323052	Q42645; 731323052	731323052 [233-244]	0	1616.94	12	0.654	0.954	0.789	1.199	0.913	-0.61	-0.07	-0.34	0.26	-0.13	108.9	71.2	103.9	85.9	130.6	99.4	869.7	569	830.1	686.4	1043.1	794.2	507.4	541.5	623.6	637.2	1043.1	487.1	4
FALSE	High	Unambiguous	VSNAEFGVDPCR	[R].VSNAEFGVDPCR.[G]	1xiodoTMT6plex [C11]	1xiodoTMT6plex [C11]			0.0258029	0	0.344	1	3	1	731325239	731325243; A0A0J8FG96; 731325239	731325239 [856-867]	0	1622.82	12	0.488	0.808	0.8	1.039	0.995	-1.04	-0.31	-0.32	0.05	-0.01	117	57	94.5	93.6	121.5	116.4	459.2	223.9	371	367.2	477	456.7	267.9	213.1	278.7	340.9	477	280.1	1
FALSE	High	Unambiguous	VVTIFSAPNYCYR	[K].VVTIFSAPNYCYR.[C]	1xiodoTMT6plex [C11]	1xiodoTMT6plex [C11]			0.0309006	0.000626162	0.315	1	251	1	A0A2P5B2C2	A0A2G3AHS5; B9H9Y9; A0A2R6PQN3; A0A1Q3D0W6; F2DDJ0; A0A161X442; M4DK42; A0A2G9GZB3; A0A251SCX7; A0A1U8MN16; O04860; A0A251N8M1; A0A0D2QQ19; A0A0L9U9H2; C0P9T1; 731325420; B9SM47; A0A1E5UL43; A0A0D3B6D2; A0A1U7X6F1; A0A251VL25; A0A0A9UNL4; V4LQR8; G8A1A9; M0SSX3; I1QUE7; A0A068VCD9; B4FLR7; A0A2C9W892; A0A2H3XVC5; A0A2P5RV77; A0A1S3YU06; A0A2G9I5X4; A0A067FA26; M0TQN9; A0A0V0I9Q0; C1KIY6; A0A0D9ZE…	A0A2P5B2C2 [748-760]	0	1861.98	13	0.342	0.807	0.601	0.658	0.688	-1.55	-0.31	-0.74	-0.6	-0.54	146.5	50.1	118.3	88	96.5	100.8	394.4	134.8	318.4	236.9	259.7	271.3	230.1	128.3	239.2	219.9	259.7	166.4	1
FALSE	High	Unambiguous	FSYSVPDMGCER	[K].FSYSVPDMGCER.[C]	1xiodoTMT6plex [C10]	1xiodoTMT6plex [C10]			0.0135168	0	0.448	1	1	7	731376583	731376583	731376583 [278-289]	0	1719.8	12	1.8	0.901	1.474	1.152	1.164	0.85	-0.15	0.56	0.2	0.22	80.1	144.1	72.2	118.1	92.3	93.2	1557	2802.4	1402.8	2295.5	1794.2	1812.7	908.4	2667	1053.9	2130.8	1794.2	1111.8	7
FALSE	High	Unambiguous	VAPVTPFEFCYDEFPSTR	[R].VAPVTPFEFCYDEFPSTR.[V]	1xiodoTMT6plex [C10]	1xiodoTMT6plex [C10]			0.000297237	0	1.062	1	1	2	731333104	731333104	731333104 [329-346]	0	2434.2	18	0.742	0.605	0.593	0.52	0.861	-0.43	-0.73	-0.75	-0.94	-0.22	138.9	103.1	83.9	82.4	72.1	119.6	1108.6	823.1	670.2	657.7	576	954.8	646.8	783.3	503.5	610.5	576	585.6	2
FALSE	High	Unambiguous	INVYYNEAGCGR	[R].INVYYNEAGCGR.[F]	1xiodoTMT6plex [C10]	1xiodoTMT6plex [C10]			0.00594949	0	0.58	1	2	2	731348756	A0A0K9QIW0; 731348756	731348756 [47-58]	0	1687.84	12	0.801	0.709	0.835	0.7	1.399	-0.32	-0.5	-0.26	-0.51	0.48	110.2	88.3	78.1	92	77.2	154.1	540.9	433.5	383.4	451.6	378.7	756.5	315.6	412.6	288	419.2	378.7	464	2
FALSE	High	Unambiguous	VNVYYNEASCGR	[R].VNVYYNEASCGR.[FYHL]	1xiodoTMT6plex [C10]	1xiodoTMT6plex [C10]			0.00130524	0	0.824	2	254	9	731325985; J3LJ13	A0A0D2RXC7; A0A2G9HY56; A0A2I0J845; A0A2H5NU63; A0A0D3C2W7; A0A2R6PM77; A0A1S3YYR6; M4DPD8; A0A0E0FK81; V4NHI6; A0A2G5C5F8; A0A097CPK2; A0A199VTR1; A0A2I0JPG6; Q40106; J9RMU3; A0A287LTU6; A0A022Q2Q4; Q43697; A0A178VS27; Q9ZRB1; B8ALG6; 731325985; A0A1Q3CVI3; C5XMJ4; A0A1R3G5K5; P29516; P18025; A0A200QUC5; A0A1U8BDJ4; A0A067JZL4; A0A2G5EW64; A0A0C9S5R5; P33631; Q65C76; A0A1R3J5D4; B6T505; A0A218X1…	731325985 [47-58]; J3LJ13 [47-58]	0	1703.84	12	1.075	1.09	1.063	0.886	0.88	0.1	0.12	0.09	-0.17	-0.18	100.1	107.6	109.1	106.4	88.7	88.1	7415.8	7974.5	8081.5	7882.5	6573	6528.1	4326.7	7589.2	6071.4	7317.1	6573	4003.9	9
FALSE	High	Unambiguous	NATWTLSNFCR	[R].NATWTLSNFCR.[G]	1xiodoTMT6plex [C10]	1xiodoTMT6plex [C10]			0.0171187	0	0.41	2	253	2	731320622; 731346765	A0A1U8I828; A0A2G9GH76; A0A1S2XYI7; A0A067H1Q7; R0GNU8; A0A1U8K0B9; Q9SLX0; A0A0L9U970; A0A1R3IHJ1; A0A1U7XRK2; A0A1S3YZV1; A0A0S3RIG7; A4S2X9; A0A1U8MFF8; A0A2P6VHS5; A0A2P5PXL5; B8AY77; A0A0D2QRG1; R0H3W3; A0A2R6PNU1; A0A1D5VXC6; K4B1A3; M1AB60; A0A2P5D166; A0A1U8HPC2; A0A2H5NLI5; A0A0S3SQJ1; A0A067JV78; V4MA88; A0A0D3ASA7; A0A067HGK4; F4JL11; A0A1U8P4V6; M0TN57; M1CXI3; A0A0V0IM05; A0A0D2MY73;…	731320622 [221-231]; 731346765 [222-232]	0	1641.84	11	1.172	0.786	0.876	0.879	0.979	0.23	-0.35	-0.19	-0.19	-0.03	105.4	123.6	82.8	92.3	92.6	103.2	826.3	968.6	649.2	723.6	726.2	809	482.1	921.8	487.7	671.7	726.2	496.2	2
FALSE	High	Unambiguous	NQVEAPIRICGLPSTR	[R].NQVEAPIRICGLPSTR.[H]	1xiodoTMT6plex [C10]	1xiodoTMT6plex [C10]			0.0982105	0.00111286	0.129	1	1	5	731354496	731354496	731354496 [62-77]	1	2083.16	16	1.762	0.903	1.934	0.883	1.998	0.82	-0.15	0.95	-0.18	1	70.8	124.7	63.9	136.8	62.5	141.4	1000.1	1762.4	902.7	1933.8	882.6	1997.9	583.5	1677.2	678.2	1795.1	882.6	1225.4	5
FALSE	High	Unambiguous	CIPYLTR	[R].CIPYLTR.[LQ]	1xiodoTMT6plex [C1]	1xiodoTMT6plex [C1]			0.164533	0.00870229	0.046	1	3	2	A0A2K1KH59	A9S745; A0A2P6TNS9; A0A2K1KH59	A0A2K1KH59 [1242-1248]	0	1194.69	7	0.62	1.788	1.361	1.148	1.124	-0.69	0.84	0.44	0.2	0.17	85.2	52.8	152.4	116	97.9	95.8	193.7	120	346.3	263.6	222.4	217.7	113	114.2	260.2	244.7	222.4	133.5	1
FALSE	High	Unambiguous	CGVSALRPTFGTVGR	[R].CGVSALRPTFGTVGR.[T]	1xiodoTMT6plex [C1]	1xiodoTMT6plex [C1]			0.0693363	0.00111286	0.185	1	1	2	A0A0K9RRT3	A0A0K9RRT3	A0A0K9RRT3 [297-311]	0	1850.03	15	1.379	0.965	1.171	0.907	0.829	0.46	-0.05	0.23	-0.14	-0.27	96	132.3	92.7	112.4	87	79.6	280.7	387.1	271	328.8	254.5	232.8	163.8	368.4	203.6	305.2	254.5	142.8	2
FALSE	High	Unambiguous	CFSLTPVNPR	[R].CFSLTPVNPR.[L]	1xiodoTMT6plex [C1]	1xiodoTMT6plex [C1]			0.0309006	0.000626162	0.315	1	2	1	1108863996	A0A0J8DYV5; 1108863996	1108863996 [235-244]	0	1462.8	10	0.63	3.569	1.052	1.214	0.971	-0.67	1.84	0.07	0.28	-0.04	71.1	44.8	253.8	74.8	86.4	69.1	325	204.8	1159.8	341.8	394.6	315.7	189.6	194.9	871.3	317.3	394.6	193.6	1
FALSE	High	Unambiguous	CVLIESSSPR	[K].CVLIESSSPR.[A]	1xiodoTMT6plex [C1]	1xiodoTMT6plex [C1]			0.0597258	0.000626162	0.209	1	2	1	731353609	731353609; 731353611	731353609 [97-106]	0	1419.78	10	0.9	0.994	0.957	0.719	0.754	-0.15	-0.01	-0.06	-0.48	-0.41	112.7	101.4	112	107.8	81.1	85	514.2	462.9	511.3	492	369.9	387.9	300	440.5	384.1	456.7	369.9	237.9	1
FALSE	High	Unambiguous	CPNLVNIVR	[R].CPNLVNIVR.[S]	1xiodoTMT6plex [C1]	1xiodoTMT6plex [C1]			0.039135	0.000626162	0.277	1	1	11	731344680	731344680	731344680 [42-50]	0	1356.8	9	0.374	0.533	0.487	0.4	0.335	-1.42	-0.91	-1.04	-1.32	-1.58	191.7	71.7	102.3	93.4	76.6	64.2	6043.6	2261.9	3223.7	2946	2415.2	2024.7	3526.1	2152.6	2421.9	2734.7	2415.2	1241.8	11
FALSE	High	Unambiguous	CAEYYAAGAR	[R].CAEYYAAGAR.[F]	1xiodoTMT6plex [C1]	1xiodoTMT6plex [C1]			0.0434975	0.000626162	0.26	1	1	1	731345323	731345323	731345323 [130-139]	0	1403.69	10	0.609	1.16	0.891	0.921	1.303	-0.72	0.21	-0.17	-0.12	0.38	102	62.1	118.3	90.9	93.9	132.9	560.5	341.2	650.4	499.5	516	730.3	327	324.7	488.6	463.7	516	447.9	1
FALSE	High	Unambiguous	CGFSSLAVR	[R].CGFSSLAVR.[V]	1xiodoTMT6plex [C1]	1xiodoTMT6plex [C1]			0.032275	0.000626162	0.308	1	24	2	A5BLN1	M1CRX9; A0A1U7XS56; A0A1J6KNJ6; A0A1S3YH99; A5BLN1; A0A022QIH2; A0A2R6RRZ1; A0A068V3E8; 731312816; A0A103XX44; D7U0W6; A0A2G2ZC41; A0A2J6M6Z2; A0A251TLE8; A0A200RBL6; A0A068TQ22; A0A2G3C8Z5; K4C7X1; A0A0K9RRI8; A0A0V0H9Y9; A0A1J6ISV3; A0A251RWN3; M1CRY0; A0A164W5F1	A5BLN1 [328-336]	0	1268.7	9	4.973	1.485	2.159	2.108	1.438	2.31	0.57	1.11	1.08	0.52	45.6	226.7	67.7	98.4	96.1	65.5	318.6	1584.7	473.1	688.1	671.7	458.2	185.9	1508.1	355.4	638.7	671.7	281	2
FALSE	High	Unambiguous	CELQSALDINNQR	[R].CELQSALDINNQR.[Q]	1xiodoTMT6plex [C1]	1xiodoTMT6plex [C1]			0.00327555	0	0.676	1	1	2	731369461	731369461	731369461 [393-405]	0	1832.95	13	1.267	0.96	1.019	0.927	0.992	0.34	-0.06	0.03	-0.11	-0.01	97.3	123.3	93.4	99.2	90.2	96.6	486.3	616.3	466.7	495.7	450.7	482.4	283.7	586.5	350.6	460.1	450.7	295.9	2
FALSE	High	Unambiguous	CGNVNFSFR	[SKGT].CGNVNFSFR.[TM]	1xiodoTMT6plex [C1]	1xiodoTMT6plex [C1]			0.0316787	0.000626162	0.311	1	47	3	A0A0C9S8X9	A0A0S3S1B9; V7D076; A0A1S2YCE7; A0A103YAX0; C6TN02; A0A2G2YF90; A0A072V1K4; A0A2R6REZ0; A0A1R3GR06; A0A0B2QVH3; A0A2K3P840; A0A2G2VNK9; A0A2R6QRE3; A0A1S3ZCF4; A0A1U8BN45; A0A118JY19; G7JBG4; A0A2G9H1A6; A0A2R6REI7; I1LN73; A0A0V0I4C2; A0A2J6JY27; 731343162; A0A0R0ETV2; A0A1S4D063; A0A175YR58; D7TAZ0; A0A1U8F446; A0A1S3TL26; A0A1R3IZX2; A0A0D6R1Y0; A0A2K2B8J7; A0A2G9H1U4; B9GZQ6; A0A0K9QB08; A0A2…	A0A0C9S8X9 [31-39]	0	1372.7	9	1.742	1.121	1.749	1.026	0.896	0.8	0.16	0.81	0.04	-0.16	79.6	138.7	89.3	139.3	81.7	71.3	1007.5	1754.7	1129.3	1762.2	1033.9	902.3	587.8	1669.9	848.4	1635.8	1033.9	553.4	3
FALSE	High	Unambiguous	CFVGGLAWATDDR	[R].CFVGGLAWATDDR.[ASTG-]	1xiodoTMT6plex [C1]	1xiodoTMT6plex [C1]			0.000921498	0	0.88	1	73	8	731358684	A0A178VQY8; C0Z387; C0Z2N6; Q6ASX7; O24187; A0A0D2V7C3; A0A2R6R1R2; A0A0P0W1Y6; A0A0P0W1U8; E5FXB3; A0A0D2W185; M0SJ71; A9NML8; I1PE90; H2KX69; B8AP37; B6VA25; A0A199VVH1; Q8VXC4; A0A0E0KHA7; A0A0E0RKD9; A0A0D9VX80; A0A0E0BVL0; A2ZN20; A0A0E0NZC7; A0A0D3FM91; A0A0E0NZC8; A6N0Q8; A0A0C4MM22; A0A0B0MVD1; A0A0B0PHF0; Q10FE7; I1GPP5; I3ZNU0; A0A061DZ10; A0A087GSM4; A0A0E0FET8; A0A078J5Z4; A0A0D9Y1Q9;…	731358684 [8-20]	0	1739.87	13	0.491	1.117	0.703	0.992	0.811	-1.03	0.16	-0.51	-0.01	-0.3	117.3	57.6	131.1	82.5	116.3	95.2	1198.7	588	1339.2	842.6	1188.7	972.7	699.4	559.6	1006.1	782.2	1188.7	596.6	8
FALSE	High	Unambiguous	CLLTSPHLVR	[K].CLLTSPHLVR.[SQERA]	1xiodoTMT6plex [C1]	1xiodoTMT6plex [C1]			0.0408757	0.000626162	0.27	1	12	2	A0A0K9QDW5	A0A162AJW0; A0A0K9QDW5; A0A2K2AK51; A0A0A0LKT7; A0A1Q3CE53; A0A2K2BDM5; 731336136; A0A2K2BDN0; A0A0K9QBT1; A0A2K2AK54; A0A1S3BMQ2; A0A2K2AK52	A0A0K9QDW5 [44-53]	0	1467.87	10	0.847	2.375	0.829	0.951	0.657	-0.24	1.25	-0.27	-0.07	-0.61	90.1	76.3	214	74.7	85.7	59.2	135.7	115	322.4	112.5	129.1	89.2	79.2	109.4	242.2	104.4	129.1	54.7	2
FALSE	High	Unambiguous	CLVDVGGGLGHSVR	[K].CLVDVGGGLGHSVR.[F]	1xiodoTMT6plex [C1]	1xiodoTMT6plex [C1]			0.0261257	0	0.342	1	1	1	731311070	731311070	731311070 [210-223]	0	1697.93	14	1.628	0.887	1.075	0.701	0.527	0.7	-0.17	0.1	-0.51	-0.92	103.1	167.9	91.5	110.8	72.3	54.3	103.4	168.2	91.7	111.1	72.5	54.5	60.3	160.1	68.9	103.1	72.5	33.4	1
FALSE	High	Unambiguous	CLGFSTVQPVNPR	[R].CLGFSTVQPVNPR.[V]	1xiodoTMT6plex [C1]	1xiodoTMT6plex [C1]			0.0123901	0	0.462	1	2	1	731337809	731337809; A0A0K9QXI5	731337809 [68-80]	0	1746.95	13	0.643	0.873	0.938	0.64	1.144	-0.64	-0.2	-0.09	-0.64	0.19	114.6	73.6	100	107.5	73.3	131	284.9	183	248.6	267.2	182.2	325.8	166.2	174.2	186.8	248	182.2	199.8	1
FALSE	High	Unambiguous	CALVYGQMNEPPGAR	[K].CALVYGQMNEPPGAR.[A]	1xiodoTMT6plex [C1]	1xiodoTMT6plex [C1]			0.000318275	0	1.051	3	251	17	M0UCJ4; 731341013; A0A175YRR8	A0A287GJ54; A0A0A0KTA5; F2D5B2; O82722; D7M1G9; W5DDM7; A0A0D2VYM2; A0A1J7HJE4; A0A061E5Q6; A0A0A0KPJ2; A0A2H3XR79; A9NUR7; A0A1U8FHC9; A0A0K9NYL5; A0A1D5VBW3; A0A2P4LXF3; A0A0D2S1Z3; A0A059BEJ4; A0A2I0KLL8; A0A287LBT9; D8QQX5; A0A2I0XEZ3; A0A1U8EIM6; A0A1E5WI54; A0A0D2V4L6; A0A0D2VYM6; A0A0V0IJL8; A0A1J6K2R3; B8A7M8; A0A0E0L5G3; A0A1U8FNM3; P19023; A0A2G5F6M9; A0A0D3EGT2; A0A0S3SM21; A0A1U8F1W2;…	M0UCJ4 [319-333]; 731341013 [289-303]; A0A175YRR8 [155-169]	0	1934.98	15	0.554	0.944	0.798	0.793	0.816	-0.85	-0.08	-0.33	-0.33	-0.29	122.3	67.8	115.5	97.6	97	99.8	7451.3	4131.1	7033	5945.3	5909.5	6076.9	4347.4	3931.5	5283.7	5518.8	5909.5	3727.2	17
FALSE	High	Unambiguous	CALEEALFLQR	[R].CALEEALFLQR.[TVW]	1xiodoTMT6plex [C1]	1xiodoTMT6plex [C1]			0.116884	0.00316334	0.101	1	11	2	M0SD44	A0A1U8B7A5; A0A0K9QH90; A0A199UNC4; A0A2G5EDI9; 731324588; D7TQR3; A0A2H3YGG1; A0A1J6JVZ9; A0A2G5EDJ0; A0A200PUX1; M0SD44	M0SD44 [354-364]	0	1621.89	11	0.451	0.815	0.641	0.605	0.586	-1.15	-0.29	-0.64	-0.73	-0.77	146.4	66	119.4	93.8	88.6	85.9	79.5	35.8	64.8	51	48.1	46.6	46.4	34.1	48.7	47.3	48.1	28.6	1
FALSE	High	Unambiguous	CPYYSVVQSQDDR	[R].CPYYSVVQSQDDR.[C]	1xiodoTMT6plex [C1]	1xiodoTMT6plex [C1]			0.000239114	0	1.097	1	1	28	731344067	731344067	731344067 [80-92]	0	1888.91	13	0.543	1.03	0.486	0.817	0.743	-0.88	0.04	-1.04	-0.29	-0.43	129.9	70.5	133.8	63.1	106.1	96.5	10673.9	5792.8	10993.5	5187.4	8720.4	7928.8	6227.6	5512.9	8259.1	4815.3	8720.4	4863	28
FALSE	High	Unambiguous	CRPSSNDFTSFVFMDR	[R].CRPSSNDFTSFVFMDR.[I]	1xiodoTMT6plex [C1]	1xiodoTMT6plex [C1]			0.134851	0.00559854	0.078	1	1	1	731356248	731356248	731356248 [237-252]	0	2238.06	16	0.859	1.009	0.86	0.86	0.855	-0.22	0.01	-0.22	-0.22	-0.23	110.2	94.7	111.2	94.8	94.8	94.2	37.2	31.9	37.5	32	32	31.8	21.7	30.4	28.2	29.7	32	19.5	1
FALSE	High	Unambiguous	CGPAAEFNNVNWTQVR	[K].CGPAAEFNNVNWTQVR.[A]	1xiodoTMT6plex [C1]	1xiodoTMT6plex [C1]			8.20755e-05	0	1.269	1	1	10	731312253	731312253	731312253 [107-122]	0	2135.07	16	0.857	0.785	0.856	0.576	0.834	-0.22	-0.35	-0.22	-0.8	-0.26	122.2	104.8	96	104.6	70.4	101.9	1740.2	1491.7	1366.8	1489.3	1002	1451.1	1015.3	1419.6	1026.8	1382.5	1002	890	10
FALSE	High	Unambiguous	ADPELEAIR	[-].ADPELEAIR.[Q]	1xAcetyl [N-Term]	1xAcetyl [N-Term]	I1PXM1 1xAcetyl [N-Term]	I1PXM1 1xAcetyl [N-Term]	0.116884	0.00316334	0.101	1	6	2	I1PXM1	A0A2R6PY54; A0A2G3D4N7; I1PXM1; A0A2G3A7G5; A0A2R6QAF8; A0A2G2XE12	I1PXM1 [1-9]	0	1055.54	9
FALSE	High	Unambiguous	MDLSEEIR	[-].MDLSEEIR.[A]	1xAcetyl [N-Term]	1xAcetyl [N-Term]	A0A1B2LUN9 1xAcetyl [N-Term]	A0A1B2LUN9 1xAcetyl [N-Term]	0.169728	0.00957981	0.041	1	7	4	A0A1B2LUN9	731362775; 731350742; 1108787299; 731350744; A0A0K9RBZ4; A0A0K9RDF7; A0A1B2LUN9	A0A1B2LUN9 [1-8]	0	1034.48	8
FALSE	High	Unambiguous	MDSHEISLR	[-].MDSHEISLR.[Q]	1xAcetyl [N-Term]	1xAcetyl [N-Term]	A0A0J8B6U7 1xAcetyl [N-Term]	A0A0J8B6U7 1xAcetyl [N-Term]	0.039135	0.000626162	0.277	1	1	4	A0A0J8B6U7	A0A0J8B6U7	A0A0J8B6U7 [1-9]	0	1129.53	9
FALSE	High	Unambiguous	MESIQQIR	[-].MESIQQIR.[D]	1xAcetyl [N-Term]	1xAcetyl [N-Term]	731320060 1xAcetyl [N-Term]	731320060 1xAcetyl [N-Term]	0.169728	0.00957981	0.041	1	2	1	731320060	731320060; 731320062	731320060 [1-8]	0	1046.53	8
FALSE	High	Unambiguous	MNHIAGAEEQIVTER	[-].MNHIAGAEEQIVTER.[L]	1xAcetyl [N-Term]	1xAcetyl [N-Term]	731323456 1xAcetyl [N-Term]	731323456 1xAcetyl [N-Term]	0.000243616	0	1.094	1	1	5	731323456	731323456	731323456 [1-15]	0	1739.84	15
FALSE	High	Unambiguous	MEDEGEIYDGIR	[-].MEDEGEIYDGIR.[A]	1xAcetyl [N-Term]	1xAcetyl [N-Term]	731347057 1xAcetyl [N-Term]	731347057 1xAcetyl [N-Term]	0.013433	0	0.449	1	1	1	731347057	731347057	731347057 [1-12]	0	1468.63	12
FALSE	High	Unambiguous	MDPQQQQQQTPAR	[-].MDPQQQQQQTPAR.[R]	1xAcetyl [N-Term]	1xAcetyl [N-Term]	731339161 1xAcetyl [N-Term]	731339161 1xAcetyl [N-Term]	0.0290381	0	0.325	1	1	1	731339161	731339161	731339161 [1-13]	0	1597.74	13
FALSE	High	Unambiguous	MDNVSGPSLYPLHR	[-].MDNVSGPSLYPLHR.[C]	1xAcetyl [N-Term]	1xAcetyl [N-Term]	1108985782 1xAcetyl [N-Term]	1108985782 1xAcetyl [N-Term]	0.00506152	0	0.606	1	1	3	1108985782	1108985782	1108985782 [1-14]	0	1627.79	14
FALSE	High	Unambiguous	MNLQQAVQPR	[-].MNLQQAVQPR.[ST]	1xAcetyl [N-Term]	1xAcetyl [N-Term]	A0A0K9S0W3 1xAcetyl [N-Term]	A0A0K9S0W3 1xAcetyl [N-Term]	0.0295847	0	0.322	1	4	1	A0A0K9S0W3	1108984626; A0A0K9S0W3; 731359254; 731359256	A0A0K9S0W3 [1-10]	0	1226.63	10
FALSE	High	Unambiguous	MDEGTLDEIIR	[-].MDEGTLDEIIR.[R]	1xAcetyl [N-Term]	1xAcetyl [N-Term]	731330941 1xAcetyl [N-Term]	731330941 1xAcetyl [N-Term]	0.0222264	0	0.368	1	1	1	731330941	731330941	731330941 [1-11]	0	1333.63	11
FALSE	High	Unambiguous	MDSDFGIPR	[-].MDSDFGIPR.[EQ]	1xAcetyl [N-Term]	1xAcetyl [N-Term]	731314194 1xAcetyl [N-Term]	731314194 1xAcetyl [N-Term]	0.107141	0.00268941	0.115	1	46	1	731314194	R0GGR3; A0A087GZQ2; A0A0D3D171; V4M8I3; A0A164YE52; A0A1Q3BDE6; A0A067H0B7; B9H5X2; A0A067KKJ2; A0A2K2BB99; F6I6W5; B9R8U5; V4L4L5; A0A061FEW0; A0A087HIX1; A0A078H4Z3; M4DGV8; D7KTU8; A0A0D3DQP0; A0A2K2BB94; A9PC61; A0A200PS19; A0A2K2AMR0; A0A0K9QFM3; A0A178W4Z8; A0A1X9IUE9; A0A2K2AMQ7; Q9C9K3; A0A1U8AK17; A0A2K2BB91; A0A0D3CBY0; A0A1U8AFE6; M4EAP9; U5GK69; B9GPM4; A0A2C9VY66; A0A2H5N550; A0A067H…	731314194 [1-9]	0	1079.48	9
FALSE	High	Unambiguous	MEDASVLQDRDGR	[-].MEDASVLQDRDGR.[F]	1xAcetyl [N-Term]	1xAcetyl [N-Term]	731328133 1xAcetyl [N-Term]	731328133 1xAcetyl [N-Term]	0.00414842	0	0.638	1	3	2	731328133	731328129; 731328135; 731328133	731328133 [1-13]	1	1533.7	13
FALSE	High	Unambiguous	MNALAATNR	[-].MNALAATNR.[NY]	1xAcetyl [N-Term]	1xAcetyl [N-Term]	A0A1J7FNP9 1xAcetyl [N-Term]	A0A1J7FNP9 1xAcetyl [N-Term]	0.0820086	0.00111286	0.158	1	192	2	A0A1J7FNP9	I1J9Q7; A0A2K3NRV7; B7STY6; A0A2C9VRX4; M4EIT2; C6TDZ0; K4D297; A0A1S4DEV2; A0A072U7E4; A0A161YME1; A0A068VGY0; M1CN04; A0A078GLF9; A0A1J3DSE3; R0GB81; A7YVW3; I1MNU3; A0A0D2T5E8; A0A0A0KYN6; A0A0L9U701; G7KPN3; A0A118K536; A0A151S9L4; A0A1S3UN44; A0A1S2XI48; A0A1I9LNF1; V7C136; A0A1J7FNP9; A0A1U7VZV2; A0A0D2Q069; V7CBZ3; A0A2G3BI10; A0A200RAR3; A0A0S3RWF2; A0A2P4MEX9; A0A2H5QI84; A0A2G2WE04; F6H…	A0A1J7FNP9 [1-9]	0	1003.5	9
FALSE	High	Unambiguous	MDDVITDLPPPSR	[-].MDDVITDLPPPSR.[F]	1xAcetyl [N-Term]	1xAcetyl [N-Term]	731340280 1xAcetyl [N-Term]	731340280 1xAcetyl [N-Term]	0.0706416	0.00111286	0.182	1	3	9	731340280	731340280; A0A022QJN6; A0A2G9I827	731340280 [1-13]	0	1497.73	13
FALSE	High	Unambiguous	MQNDEGEIMDLYIPR	[-].MQNDEGEIMDLYIPR.[K]	1xAcetyl [N-Term]	1xAcetyl [N-Term]	731327015 1xAcetyl [N-Term]	731327015 1xAcetyl [N-Term]	0.0118625	0	0.469	1	1	1	731327015	731327015	731327015 [1-15]	0	1865.84	15
FALSE	High	Unambiguous	MEFVSPEGLR	[-].MEFVSPEGLR.[LV]	1xAcetyl [N-Term]	1xAcetyl [N-Term]	A0A067FF27 1xAcetyl [N-Term]	A0A067FF27 1xAcetyl [N-Term]	0.0600983	0.000626162	0.208	1	23	1	A0A067FF27	A0A2J8A6W1; A0A2P6PQ66; A0A2G5E0A8; A0A0K9QL46; A0A1U7YWH1; A0A2P5BL93; A5BIU1; A0A2H5NIN6; A0A067FF21; I0Z201; A0A150GAC7; A0A1U8AI58; A8J275; 731311416; A0A067JJT1; A0A067FF27; A0A1U7Z623; A0A2P5E8G0; A0A067FS28; A0A067FF78; A0A067FIN0; A0A2R6RCJ3; A0A2P4KVL9	A0A067FF27 [1-10]	0	1206.58	10
FALSE	High	Unambiguous	MEEYEGVGR	[-].MEEYEGVGR.[A]	1xAcetyl [N-Term]	1xAcetyl [N-Term]	731369758 1xAcetyl [N-Term]	731369758 1xAcetyl [N-Term]	0.0952047	0.00111286	0.134	1	1	1	731369758	731369758	731369758 [1-9]	0	1111.47	9
FALSE	High	Unambiguous	MDGLHVDGSGTGEHVR	[-].MDGLHVDGSGTGEHVR.[S]	1xAcetyl [N-Term]	1xAcetyl [N-Term]	731356750 1xAcetyl [N-Term]	731356750 1xAcetyl [N-Term]	0.0018488	0	0.768	1	1	1	731356750	731356750	731356750 [1-16]	0	1708.77	16
FALSE	High	Unambiguous	MEGESELELLQR	[-].MEGESELELLQR.[Y]	1xAcetyl [N-Term]	1xAcetyl [N-Term]	731319914 1xAcetyl [N-Term]	731319914 1xAcetyl [N-Term]	0.0176592	0	0.405	1	1	1	731319914	731319914	731319914 [1-12]	0	1475.7	12
FALSE	High	Unambiguous	MEGMPQSTPR	[-].MEGMPQSTPR.[T]	1xAcetyl [N-Term]	1xAcetyl [N-Term]	731341826 1xAcetyl [N-Term]	731341826 1xAcetyl [N-Term]	0.054408	0.000626162	0.224	1	1	1	731341826	731341826	731341826 [1-10]	0	1175.52	10
FALSE	High	Unambiguous	MDTSIQVQR	[-].MDTSIQVQR.[V]	1xAcetyl [N-Term]	1xAcetyl [N-Term]	731322096 1xAcetyl [N-Term]	731322096 1xAcetyl [N-Term]	0.096997	0.00111286	0.131	1	1	2	731322096	731322096	731322096 [1-9]	0	1119.55	9
FALSE	High	Unambiguous	SLVANEEFQHILR	[-].SLVANEEFQHILR.[V]	1xAcetyl [N-Term]	1xAcetyl [N-Term]	A0A2R6QE27 1xAcetyl [N-Term]	A0A2R6QE27 1xAcetyl [N-Term]	0.00271823	0	0.706	1	3	9	A0A2R6QE27	S8BSV1; A0A2R6QE27; A0A2R6QU18	A0A2R6QE27 [1-13]	0	1597.83	13
FALSE	High	Unambiguous	MEGVSYQRFPR	[-].MEGVSYQRFPR.[IV]	1xAcetyl [N-Term]	1xAcetyl [N-Term]	1108972195 1xAcetyl [N-Term]	1108972195 1xAcetyl [N-Term]	0.0171187	0	0.41	1	5	2	1108972195	A0A1S3ZRY0; A0A1J6KN57; 1108972195; A0A199UCF5; A0A1S4DQA5	1108972195 [1-11]	1	1411.68	11
FALSE	High	Unambiguous	MDGEELTEQETALYDR	[-].MDGEELTEQETALYDR.[Q]	1xAcetyl [N-Term]	1xAcetyl [N-Term]	A0A1U8NL95 1xAcetyl [N-Term]	A0A1U8NL95 1xAcetyl [N-Term]	0.00159254	0	0.792	1	51	1	A0A1U8NL95	A0A2P5FD74; A0A1U8HQJ6; A0A2P2LTG2; A0A067FE41; A0A0D2QJC9; A0A2P4HQ00; V4LVV9; B9RAD1; A0A1J3JYG7; D7SGZ8; A0A1J3CGR7; A0A200QGK2; A0A1J3IYT7; A0A067FLT9; B9IFE2; Q8VY78; A0A2N9EN18; A0A178UWC4; A0A0K9RU55; A0A1R3INJ1; A0A2P2LTI4; M4DBI8; D7MQ99; A0A1R3KMQ7; A5BME4; S8CQX8; A0A2R6QGB7; R0F6B2; A0A2C9UJ39; R0GRA6; A0A2K1XKS3; V4P5N2; 731317974; A0A1U8NL95; D7MGL4; A0A1J3HUA8; A0A1J3F3W1; A0A2P6P4…	A0A1U8NL95 [1-16]	0	1941.84	16
FALSE	High	Unambiguous	ADPELEAIRQR	[-].ADPELEAIRQR.[R]	1xAcetyl [N-Term]	1xAcetyl [N-Term]	I1PXM1 1xAcetyl [N-Term]	I1PXM1 1xAcetyl [N-Term]	0.0299549	0	0.32	1	6	4	I1PXM1	A0A2R6PY54; A0A2G3D4N7; I1PXM1; A0A2G3A7G5; A0A2R6QAF8; A0A2G2XE12	I1PXM1 [1-11]	1	1339.7	11
FALSE	High	Unambiguous	MDVLYPQSSVSPSSR	[-].MDVLYPQSSVSPSSR.[L]	1xAcetyl [N-Term]	1xAcetyl [N-Term]	731362460 1xAcetyl [N-Term]	731362460 1xAcetyl [N-Term]	0.00135485	0	0.818	1	1	1	731362460	731362460	731362460 [1-15]	0	1694.81	15
FALSE	High	Unambiguous	MQEGGGSELTR	[-].MQEGGGSELTR.[T]	1xAcetyl [N-Term]	1xAcetyl [N-Term]	731310943 1xAcetyl [N-Term]	731310943 1xAcetyl [N-Term]	0.103862	0.00220207	0.12	1	1	1	731310943	731310943	731310943 [1-11]	0	1206.54	11
FALSE	High	Unambiguous	MSGGPISQDWEPVVIR	[-].MSGGPISQDWEPVVIR.[K]	1xAcetyl [N-Term]	1xAcetyl [N-Term]	A0A1S2YJJ6 1xAcetyl [N-Term]	A0A1S2YJJ6 1xAcetyl [N-Term]	0.0367761	0.000626162	0.287	1	1	1	A0A1S2YJJ6	A0A1S2YJJ6	A0A1S2YJJ6 [1-16]	0	1812.89	16
FALSE	High	Unambiguous	MDDAEGVGGGGDPVEQFHR	[-].MDDAEGVGGGGDPVEQFHR.[N]	1xAcetyl [N-Term]	1xAcetyl [N-Term]	731330073 1xAcetyl [N-Term]	731330073 1xAcetyl [N-Term]	0.0872688	0.00111286	0.148	1	1	1	731330073	731330073	731330073 [1-19]	0	2014.86	19
FALSE	High	Unambiguous	MEGGDEGIER	[-].MEGGDEGIER.[MV]	1xAcetyl [N-Term]	1xAcetyl [N-Term]	731322154 1xAcetyl [N-Term]	731322154 1xAcetyl [N-Term]	0.0416452	0.000626162	0.267	1	5	2	731322154	731322154; A0A2R6Q3U4; A0A103XZI8; A0A251TEI3; A0A2N9IKK8	731322154 [1-10]	0	1134.47	10
FALSE	High	Unambiguous	MESQVEGNR	[-].MESQVEGNR.[S]	1xAcetyl [N-Term]	1xAcetyl [N-Term]	731351242 1xAcetyl [N-Term]	731351242 1xAcetyl [N-Term]	0.0639531	0.00111286	0.198	1	1	2	731351242	731351242	731351242 [1-9]	0	1091.48	9
FALSE	High	Unambiguous	MNSNPTSSSGGAGSTDPSAVRR	[-].MNSNPTSSSGGAGSTDPSAVRR.[N]	1xAcetyl [N-Term]	1xAcetyl [N-Term]	731363379 1xAcetyl [N-Term]	731363379 1xAcetyl [N-Term]	0.0155945	0	0.425	1	1	1	731363379	731363379	731363379 [1-22]	1	2177.98	22
FALSE	High	Rejected	FATVPNVIPSELHR	[R].FATVPNVIPSELHR.[A]					0.0524159	0.000626162	0.23	0	1	3		A0A059D9Z7		0	1579.86	14
FALSE	High	Unambiguous	LTLDQDNFLLR	[K].LTLDQDNFLLR.[S]					0.0153064	0	0.428	1	1	2	731319852	731319852	731319852 [372-382]	0	1347.73	11
FALSE	High	Unambiguous	LTGVIPDSIGDLPR	[R].LTGVIPDSIGDLPR.[I]					0.000921498	0	0.88	1	1	3	731340321	731340321	731340321 [292-305]	0	1452.81	14
FALSE	High	Unambiguous	AYNVLIPDQGIALR	[K].AYNVLIPDQGIALR.[G]					0.0288581	0	0.326	1	9	3	H6VND7	A0A2G2VVB4; 731344826; A0A2G3AX33; H6VND7; D8T121; D8SC92; K4D389; I0CC94; A0A200Q9C9	H6VND7 [190-203]	0	1542.86	14
FALSE	High	Unambiguous	SLGIPLSVLDDHPR	[R].SLGIPLSVLDDHPR.[L]					0.11616	0.00316334	0.102	1	1	1	A0A2C9VCL2	A0A2C9VCL2	A0A2C9VCL2 [120-133]	0	1518.83	14
FALSE	High	Unambiguous	TSPQWLGPQLEVIR	[R].TSPQWLGPQLEVIR.[AHTFQSVYMCNL]					0.00348565	0	0.666	1	259	6	A0A2G9G138	A0A1D6AQ04; J3M7E0; A0A1D5T7I5; Q9SS45; W8PYF4; Q5DJ36; A0A1D6A710; A0A1D6AQ03; V5KWZ6; A0A1U8NKA0; I7HB62; A0A087GXH4; A0A1B0YYB1; Q8H6V6; M1BPH2; P35513; P45729; A0A1D5U4P1; A0A0E0NI15; A0A0E0G9Y8; A8R7D3; W5A9M7; A0A287UBJ2; A0A1D6AQ02; A0A1U7ZDI2; C5XXT9; A0A2G9FZG8; O64963; A0A1U7VY30; Q4PJW0; W4ZUS2; P35511; A0A2I4HTB4; J3LZM0; A0A1U8IWE5; O49836; Q9FT38; W4ZZ52; A0A2I4FAV2; A0A218WDC4; L7Z…	A0A2G9G138 [231-244]	0	1623.89	14
FALSE	High	Unambiguous	LISWYDNEFGYSNR	[K].LISWYDNEFGYSNR.[V]					0.0015438	0	0.797	1	1	6	A0A1D1YHK1	A0A1D1YHK1	A0A1D1YHK1 [307-320]	0	1763.8	14
FALSE	High	Unambiguous	AWQILDQIPGR	[R].AWQILDQIPGR.[A]					0.0262887	0	0.341	1	52	2	A0A2R6QF70	A0A2R6QF70; A0A1Q3D268; A0A1R3L5G3; A0A067EF33; A0A2J6LHX0; A0A2P5DYA8; V4RYE3; A0A2P5W8Z1; A0A1U8JDM2; M5WXC0; W9RA79; A0A1R3HJM2; A0A0D2TK57; A5C9P9; A0A2K2B305; A0A2I4H321; A0A0D2UMB7; A0A1S3CBU3; A0A067L953; A0A2N9G9I1; V4SHF3; A0A1R3H6W6; A0A2I4H353; A0A2P2KLI9; A0A0U3CJZ8; A0A251RVT5; A0A2P4MW88; A0A2H5Q6R6; A0A059AS13; A0A2K2B302; A0A2K2B304; A0A2H5Q7R8; A0A061GBY9; A0A1S3CC99; A0A1U8BBC0;…	A0A2R6QF70 [159-169]	0	1296.71	11
FALSE	High	Unambiguous	LPADTPLLTGQR	[K].LPADTPLLTGQR.[VI]					0.0274579	0	0.334	1	7	2	A0A176W0V3	A0A1Y1I8P3; A0A2R6XJY8; D8R3X7; A0A176W0V3; D8RAI7; A0A176VMB8; W1PX33	A0A176W0V3 [223-234]	0	1281.72	12
FALSE	High	Unambiguous	SIPVGPPPPPSGGLPGTLNSDQAR	[K].SIPVGPPPPPSGGLPGTLNSDQAR.[D]					0.0486478	0.000626162	0.242	1	3	1	731351236	B5BT08; 731351236; B0L6Y3	731351236 [88-111]	0	2311.2	24
FALSE	High	Unambiguous	ELVVQSLLR	[K].ELVVQSLLR.[L]					0.11544	0.00316334	0.103	1	7	3	A0A0A7B1S3	A0A0A7B1S3; A0A2R6QIX3; 731330860; A0A0K9R9Z9; Q9FEH7; Q41396; Q1H8R6	A0A0A7B1S3 [117-125]	0	1056.64	9
FALSE	High	Unambiguous	DGSAAAEPAPPPPRPVQGYGPIGGFPR	[R].DGSAAAEPAPPPPRPVQGYGPIGGFPR.[G]					0.000769478	0	0.909	1	1	1	731315828	731315828	731315828 [470-496]	0	2658.34	27
FALSE	High	Unambiguous	NPPIEEVVQSGVVPR	[R].NPPIEEVVQSGVVPR.[L]					0.00806822	0	0.531	1	2	1	731346765	A0A0K9QZT7; 731346765	731346765 [107-121]	0	1619.88	15
FALSE	High	Unambiguous	LSELDNHLNLPARPR	[R].LSELDNHLNLPARPR.[M]					0.0215462	0	0.373	1	2	2	731343067	731343069; 731343067	731343067 [603-617]	0	1744.95	15
FALSE	High	Unambiguous	FWEVLSDEHGIDPTGTYHGDSDLQLER	[K].FWEVLSDEHGIDPTGTYHGDSDLQLER.[I]					0.00637059	0	0.569	1	4	2	A0A250WUY1	A0A250XHR5; A0A250WT40; A0A250WSV4; A0A250WUY1	A0A250WUY1 [128-154]	0	3116.42	27
FALSE	High	Rejected	LLVPLVSAYR	[K].LLVPLVSAYR.[YF]					0.0627714	0.000626162	0.201	0	23	2		A0A0D9WNE6; A0A2P4H6R5; A0A1D6B318; K3XWS0; W5GAC6; A0A2R4QNK3; A0A1D6S9P2; A0A0A9PH83; I1IF34; B4FHT1; A0A287UPG1; C5XYN4; A0A1D6B319; A0A2H3XYT5; J3MCJ1; M8BB79; K3YU98; A0A2P5E8L1; M7Z922; A0A1D6HKP7; A0A2H3Y7A4; A0A0A9ALP1; Q43864		0	1130.69	10
FALSE	High	Unambiguous	QNVLAFWR	[K].QNVLAFWR.[Q]					0.142612	0.00655545	0.069	1	2	2	A0A0J8B6U7	731374597; A0A0J8B6U7	A0A0J8B6U7 [115-122]	0	1033.56	8
FALSE	High	Unambiguous	NATNVEQAFMTMAAEIK	[K].NATNVEQAFMTMAAEIK.[NT]					0.087813	0.00111286	0.147	1	21	1	A0A176VFV6	P31584; C1E029; A9SMJ7; D8S653; A9NPH9; A0A1U7YV76; Q1WK26; U5CZ10; A0A2K1KPE1; D8RP83; D8RWM9; Q39571; A0A250XBD8; A0A059LNT6; A0A2R6WN43; A0A2G5F961; I0YS06; A0A176VFV6; A0A2J8AK68; A0A1Y1HXV1; A9SLS3	A0A176VFV6 [220-236]	0	1868.89	17
FALSE	High	Unambiguous	STKPEEAQAYAEENGLFFMETSAK	[R].STKPEEAQAYAEENGLFFMETSAK.[T]					0.133185	0.00517521	0.08	1	1	1	A0A176VR73	A0A176VR73	A0A176VR73 [132-155]	0	2678.23	24
FALSE	High	Unambiguous	MFVLDEADEMLSR	[-KRN].MFVLDEADEMLSR.[G]					0.0186754	0	0.396	1	252	1	731317796	F6H398; A0A250WZ14; A0A2P6TMQ5; A0A022QPW4; C6T8X3; A0A199VZB2; A0A1S4B711; A0A0V0GR74; Q9SE87; A0A1J6JRM8; A0A078IV54; A0A0D3CKF2; Q41741; A0A2R6PSV8; A0A0K9RJW6; A0A067G4Y2; C6TJ25; A0A251TQE9; A9PA36; A0A151T5F4; A0A2P5QXC6; A0A0N7KMN9; A0A1U7WLR1; D7L2A1; A0A2C9W2K9; A0A0E0HUY0; A0A1D6AHD7; Q40465; F2DPE3; M1AEQ1; A5BI23; A0A2I0IIZ6; A0A1U8EV12; A0A2K2B1D8; A0A2G2WKU9; D8SGB8; A0A2J6JSH1; M0T…	731317796 [185-197]	0	1555.71	13
FALSE	High	Unambiguous	KEQVFSTYSDNQPGVLIQVYEGER	[KR].KEQVFSTYSDNQPGVLIQVYEGER.[TAS]					0.10451	0.00220207	0.119	3	251	1	A0A1D5YRV8; A0A1D5XLU8; 731318762	A0A1D5YRV8; A0A1D5S806; A0A1J6KP74; A0A151S7R0; O48606; A0A1Y1IIH5; A0A1U8IVE8; C5YZA1; A0A1R3JR04; A0A1U8PHA9; A0A140CZC8; A0A1J6J259; A0A176WEL9; P27322; E2D555; A0A2I4FI38; P25840; A0A1D5Y2X9; I1R2A1; A0A2I4EV32; A0A2G3BK04; A0A1D5ZF14; A0A2H9ZSG8; A0A0C9RYG3; A0A2R6P7V0; I1PWC2; C5WPF7; K4D9L9; A0A0F7CS07; X4Z319; A0A1B6PKD4; A2XF40; A1Z3C6; A0A2K1ZCA1; A0A0E0J5I6; A0A1J6LB17; A0A0E0P367; Q84…	A0A1D5YRV8 [430-453]; A0A1D5XLU8 [430-453]; 731318762 [430-453]; [1305-1328]	1	2786.36	24
FALSE	High	Unambiguous	AYLPVNESFGFTADLR	[K].AYLPVNESFGFTADLR.[S]					0.00298391	0	0.691	1	5	2	A0A1D1Z8P1	F2E4B4; A0A1D1YXL2; F2DDR2; A0A1D1Z8P1; A0A1D1YMY5	A0A1D1Z8P1 [772-787]	0	1799.9	16
FALSE	High	Unambiguous	QFGFIVLTTSAGIMDHEEAR	[R].QFGFIVLTTSAGIMDHEEAR.[R]					0.0120109	0	0.467	1	4	3	A0A0A0KZP3	A0A178VIE3; A0A0K9PZ42; Q9SBL9; A0A0A0KZP3	A0A0A0KZP3 [182-201]	0	2222.09	20
FALSE	High	Unambiguous	LLVPLVSSFR	[K].LLVPLVSSFR.[Y]					0.0358729	0.000626162	0.291	1	9	4	731338882	A0A218W0I5; A0A2I4H3R6; 731338882; A0A2R6RU71; A0A1Q3CS73; A0A0C4ZQZ2; A0A2I4FS48; S8CC48; A0A162AAI4	731338882 [148-157]	0	1130.69	10
FALSE	High	Unambiguous	VVIAYEPVWAIGTGK	[K].VVIAYEPVWAIGTGK.[V]					0.0113573	0	0.476	1	11	5	A0A1S4DK08	A0A2K1JU17; C1MNE5; C1EHK3; I0YP16; A9RZK9; A0A0D3BXR0; A0A1U7XMH5; A0A1S4DK08; A0A1S4DK35; A9SAR2; A0A1U7XQS7	A0A1S4DK08 [161-175]	0	1602.89	15
FALSE	High	Unambiguous	YFPTQALNFAFK	[R].YFPTQALNFAFK.[DN]					0.0151172	0	0.43	1	252	3	M4E3R4	A0A067F5B1; A0A1S3ZE04; U5U081; A0A1U8KHB1; A0A0E0CQP6; A0A1R3I692; C6T9E5; A0A0E0L0N5; A0A1U8Q424; A0A0D2RUH7; A0A2R6QC37; D8TCW3; V4MD80; B8A0X9; A0A2G2VN30; A0A1J6JFF5; P27081; A0A0D3AIV0; U5TZI0; A0A1D6CJX0; K4CFS8; A0A078F8W1; F2E6P0; R0F1S4; C6T765; A0A2P5WAG5; A0A2I0HJ74; M0RN31; C6TN10; A0A059DG59; D7M5T7; B9T0Z2; A0A1R3HE07; A0A1U7V3X0; A0A0D2T6Q2; Q41629; A0A1U8B8Q8; V4LC62; A0A1Y1IKV7;…	M4E3R4 [155-166]	0	1446.74	12
FALSE	High	Unambiguous	VDIAPNGLVPPHSHPR	[R].VDIAPNGLVPPHSHPR.[A]					0.0155945	0	0.425	1	1	1	A0A1R3GA96	A0A1R3GA96	A0A1R3GA96 [101-116]	0	1705.91	16
FALSE	High	Unambiguous	GHYTEGAELVDSVLDVVR	[K].GHYTEGAELVDSVLDVVR.[K]					0.0377021	0.000626162	0.283	1	10	5	A0A142NKB5	A0A1S3ATL6; A0A1J3F733; A0A1D1XCC2; A0A1D1XXN7; A0A0A0KQW7; A0A142NKB5; M9TH25; A0A1D1YY59; S0BD08; A0A067JRI7	A0A142NKB5 [105-122]	0	1958.98	18
FALSE	High	Unambiguous	VIHDNFGIVEGLMTTVHAITATQK	[K].VIHDNFGIVEGLMTTVHAITATQK.[T]					0.00673719	0	0.56	1	7	6	C4JBS8	J3MQ06; A0A1D6PWR7; K7UBU0; C4JBS8; C0PC38; P08735; A0A1D6PWS2	C4JBS8 [165-188]	0	2595.36	24
FALSE	High	Unambiguous	AFVHWYVGEGMEEGEFSEAREDLAAMEK	[R].AFVHWYVGEGMEEGEFSEAREDLAAMEK.[D]					0.119828	0.00316334	0.097	1	2	1	731379850	731379850; A0A0J8DU34	731379850 [235-262]	1	3217.42	28
FALSE	High	Unambiguous	TTGIVMDSGDGVTHTVPIYEGYALPHAILR	[R].TTGIVMDSGDGVTHTVPIYEGYALPHAILR.[L]					0.0483463	0.000626162	0.243	1	5	3	A0A0K9PUS7	E7FJ34; L7UXE6; A0A0K9PUS7; A0A1D1XGE0; A0A1L5JKA9	A0A0K9PUS7 [150-179]	0	3183.61	30
FALSE	High	Unambiguous	ESELIPEDVLGVR	[R].ESELIPEDVLGVR.[N]					0.0770655	0.00111286	0.168	1	1	2	731326289	731326289	731326289 [158-170]	0	1455.77	13
FALSE	High	Unambiguous	LVELVGESERLR	[KR].LVELVGESERLR.[M]					0.0600983	0.000626162	0.208	1	3	1	731345311	731345311; A0A0K9R6K5; I1IA58	731345311 [153-164]	1	1399.79	12
FALSE	High	Unambiguous	MNLVISDIRGEQEMHSR	[R].MNLVISDIRGEQEMHSR.[E]					0.0230712	0	0.362	1	2	1	731349613	731349613; 731349615	731349613 [82-98]	1	2014.98	17
FALSE	High	Unambiguous	FYIQPLSPTEAAQR	[R].FYIQPLSPTEAAQR.[QA]					0.00285684	0	0.698	1	3	6	731351236	O22591; A0A0F7GZP5; 731351236	731351236 [122-135]	0	1620.84	14
FALSE	High	Unambiguous	LLSVVIPR	[K].LLSVVIPR.[N]					0.151759	0.00737875	0.059	1	1	1	A0A251S4U7	A0A251S4U7	A0A251S4U7 [417-424]	0	896.593	8
FALSE	High	Unambiguous	SLSISTSNWR	[R].SLSISTSNWR.[CS]					0.113307	0.00268941	0.106	1	102	2	A0A2J6LDY6	A0A2P2L364; A0A2C9UQB0; A0A0D3CZA9; A0A2P2L354; Q8L6J8; B9V283; 731326185; A0A151TQT1; A0A2G2X3T0; V7AWN8; A0A2I4F803; A0A165XM41; D7L800; A0A0K9QD87; B9V284; A0A067L423; A0A251NIQ0; A0A078I2R1; V4JSL1; I1KBG0; A0A2K2BY42; A0A103XTA0; A0A072V1L4; A0A1S3VZ78; A0A0V0I9G2; A0A2N9EKY8; I3SBA2; A0A2P2L350; A0A200PV31; A0A068UWK6; A0A1J3CRW5; A0A2K2B3H2; D6BV77; 731344984; C6TER7; M0ZHI1; A0A2P2L370; A…	A0A2J6LDY6 [133-142]	0	1150.59	10
FALSE	High	Unambiguous	TSGEYLVYNGVR	[R].TSGEYLVYNGVR.[T]					0.00948367	0	0.505	2	3	6	731310533; 731344436	731310533; 731344436; A0A2R6RXR4	731310533 [341-352]; 731344436 [341-352]	0	1357.67	12
FALSE	High	Unambiguous	DSTNNDEIYPNENGGSMGYREDR	[R].DSTNNDEIYPNENGGSMGYREDR.[D]					0.000683749	0	0.928	1	1	1	731332271	731332271	731332271 [90-112]	1	2633.08	23
FALSE	High	Unambiguous	VLPVHSHR	[R].VLPVHSHR.[R]					0.1625	0.00870229	0.048	1	1	1	C0P6F7	C0P6F7	C0P6F7 [123-130]	0	944.542	8
FALSE	High	Unambiguous	YTTITPLADR	[K].YTTITPLADR.[V]					0.0299549	0	0.32	1	1	6	731352417	731352417	731352417 [59-68]	0	1150.61	10
FALSE	High	Unambiguous	YDSNYANIEAVGGSR	[R].YDSNYANIEAVGGSR.[K]					0.000839451	0	0.895	1	2	8	731366489	731366489; 1108805738	731366489 [157-171]	0	1615.73	15
FALSE	High	Unambiguous	THINIVVIGHVDSGK	[K].THINIVVIGHVDSGK.[S]					0.00716933	0	0.55	1	117	10	A0A1D6DC03	A0A2P5R631; A9NWR1; M8AVR5; A0A1D6LSD3; A0A0D9Z2R9; M8C3J1; A0A2P2M8H6; A0A2P5RW86; A0A0A0KS27; A0A1D5YIS3; A0A0E0GHL8; J3L9Z7; A0A0D9Z2W7; A0A2K1YY83; D7RH57; A0A2H5NDP1; A0A194YJY9; A0A1D6LSD0; A0A1S3C542; Q8SAT2; A0A2P5SBJ7; A0A0D9VQ70; A0A2P2M8J8; A0A0D2TLJ5; A0A287P660; A0A1D5XY06; I1GMP2; A0A0R0ESZ8; A0A287SHN6; I1GMP6; A0A2G9HNI2; A0A0B0NR35; A0A0A0LHV4; A0A1W5RMH3; A9PG38; A0A0E0GHL7; B6U…	A0A1D6DC03 [103-117]	0	1588.88	15
FALSE	High	Unambiguous	IGFSSSLR	[R].IGFSSSLR.[I]					0.139109	0.00559854	0.073	1	3	3	731375712	A0A0J8BB99; 731375712; 731365783	731375712 [410-417]	0	866.473	8
FALSE	High	Unambiguous	AGNYAATAVIQR	[R].AGNYAATAVIQR.[S]					0.0116433	0	0.472	1	1	8	731334184	731334184	731334184 [318-329]	0	1234.65	12
FALSE	High	Unambiguous	LDFGVGGVIPIHSHR	[R].LDFGVGGVIPIHSHR.[T]					0.0126233	0	0.459	1	10	16	A0A0K9RDC3	A0A0K9RFV5; A0A0K9RHE0; 731320515; 731320509; A0A0K9RYK6; A0A0K9RDC3; 731320505; A0A0K9RFJ5; Q9FPQ0; Q9FPP9	A0A0K9RDC3 [91-105]	0	1603.87	15
FALSE	High	Unambiguous	VALPPGVVPPPARPR	[K].VALPPGVVPPPARPR.[G]					0.0172255	0	0.409	1	1	3	731326089	731326089	731326089 [124-138]	0	1522.92	15
FALSE	High	Unambiguous	WISAQMNR	[R].WISAQMNR.[VA]					0.136539	0.00559854	0.076	1	239	1	1108966238	A0A1D6S4U3; A0A1D6P848; Q6SJP5; A0A2I0B885; Q8W1W2; A5Y2Y0; A0A1D6SCX2; A0A0P0WTZ1; A0A0U1VKZ6; A0A1D6P845; A0A1D6NT54; D7US90; A0A1D8X9E2; A0A287VFP5; A0A077HBK6; C0PM42; Q8W1W4; G8FGK7; A0A0V0IT46; M0RJE1; A0A139Z890; Q2HWR2; M1A8J5; A2YA91; Q4LEV1; A0A096YGX8; M0WE58; M0T5Y8; P30298; A0A1D8AH98; A0A2I4EZE2; A0A199VHQ6; B9VAS9; A0A1S6YG25; Q8LJT4; A0A1D6S4U0; A0A0P0VYH2; A0A0D9WMW0; M8A2R2; A0A…	1108966238 [639-646]	0	1005.49	8
FALSE	High	Unambiguous	NTDRAMSNLESSPEGFNMLRR	[R-].NTDRAMSNLESSPEGFNMLRR.[ML]					0.000279321	0	1.072	1	252	4	731357482	A0A287PV48; A0A1S3USE2; A0A1J6IMY0; A0A1U7VXI7; M0ZMN9; I1HA43; A0A199UL45; A0A1R3JB06; A0A2K2AEI6; A0A1U8ML38; A0A1D5YMQ7; A0A1S3EI31; K4A9V5; A0A2G5EM44; A0A0L9TNI4; A0A0S3R3T1; A0A1U8LXW5; A0A1D5XZK2; A0A0V0IN04; M0SXJ0; A0A0R0G040; A0A1S4AGQ3; A0A2P2LGE0; V7CFV3; C5WZW0; A0A2I4FBY4; A0A2P2LGC7; A0A067L974; A0A103XSK3; A0A2I4GCD1; A0A0E0MAA1; A0A2I0WPU9; S8DVM4; A0A1Q3CSA3; A0A2K3NV77; K4A7X0;…	731357482 [242-262]	2	2425.13	21
FALSE	High	Unambiguous	IGVPFVIGTTGGDRER	[K].IGVPFVIGTTGGDRER.[L]					0.129109	0.00468231	0.085	1	6	1	A0A0J8E8H3	731367939; A0A0J8E8H3; 731362739; 731362741; A0A0K9RUG0; 1108786415	A0A0J8E8H3 [155-170]	1	1673.9	16
FALSE	High	Unambiguous	SVVAQFNADQLLTERPR	[K].SVVAQFNADQLLTERPR.[V]					0.000933028	0	0.878	1	1	3	731342065	731342065	731342065 [133-149]	0	1944.03	17
FALSE	High	Unambiguous	LSYASILR	[K].LSYASILR.[AV]					0.158509	0.00834591	0.052	1	13	2	A0A2K1K6D7	A0A2G2X4Q8; A0A0V0IL87; M1BSG8; M1BSG7; A0A2G3BZH1; A0A1U8G2D1; A0A0K9RH33; A0A1U8G2F0; 731347220; A9RGK5; K4CAM8; A0A1U8G326; A0A2K1K6D7	A0A2K1K6D7 [253-260]	0	922.536	8
FALSE	High	Unambiguous	FASINVENVEDNR	[R].FASINVENVEDNR.[R]					0.0053528	0	0.597	1	32	5	731345323	M8AMF3; C1J960; A0A0E0QWN8; 731345323; W5D0E3; A0A1D5WMF1; M0UTD1; A0A1D5VE13; A0A1D5VD12; F2CXT7; A0A287M5E0; W5D5L4; A0A287M5E2; A0A1D5VD11; M7ZGS6; A0A287M5C8; Q10A30; K6ZXS1; M7ZYB3; C1J959; A0A1D5WIS5; A0A2P1E8S5; A0A1D5VV61; A0A1D5WIS4; A0A0D9ZAS7; C1J958; M7ZAX1; J3N162; A2XUB6; A0A1D5ZGE0; I1HUD0; A0A1D5WMF2	731345323 [40-52]	0	1506.72	13
FALSE	High	Unambiguous	SAGGELENPEIFPASTDAR	[R].SAGGELENPEIFPASTDAR.[Y]					0.00019843	0	1.127	1	2	2	731358147	731358149; 731358147	731358147 [372-390]	0	1960.92	19
FALSE	High	Unambiguous	QMGLSDQDIVVLSGGHTLGR	[K].QMGLSDQDIVVLSGGHTLGR.[C]					0.0540708	0.000626162	0.225	1	1	2	A0A2G2WJ41	A0A2G2WJ41	A0A2G2WJ41 [148-167]	0	2083.06	20
FALSE	High	Unambiguous	AAELTNLLESR	[R].AAELTNLLESR.[I]					0.0123133	0	0.463	1	4	4	E6ZE62	Q36862; Q06735; E8ZCA7; E6ZE62	E6ZE62 [7-17]	0	1216.65	11
FALSE	High	Unambiguous	GYSQFLTNLR	[K].GYSQFLTNLR.[K]					0.0751727	0.00111286	0.172	1	3	3	731366489	1108887350; 731366489; 1108805738	731366489 [62-71]	0	1198.62	10
FALSE	High	Unambiguous	AGALLSYDPNLR	[KR].AGALLSYDPNLR.[L]					0.0281493	0	0.33	1	8	1	731323052	Q42645; A0A0K9RK40; A0A1U8AKE4; A0A1U7ZKT7; 731323052; A0A1U7ZF28; A0A2I0AL22; A0A2I0VZ00	731323052 [167-178]	0	1289.68	12
FALSE	High	Unambiguous	VSFGTVQESRPGLIPRPESR	[R].VSFGTVQESRPGLIPRPESR.[D]					0.0468666	0.000626162	0.248	1	1	1	731327024	731327024	731327024 [38-57]	0	2212.18	20
FALSE	High	Unambiguous	EREEREALGALPLYQR	[R].EREEREALGALPLYQR.[ST]					0.00028814	0	1.067	1	2	7	731320240	731320240; A0A200PQK9	731320240 [110-125]	2	1930.01	16
FALSE	High	Unambiguous	LIGAPPGYVGHEEGGQLTEAVR	[R].LIGAPPGYVGHEEGGQLTEAVR.[R]					0.0454322	0.000626162	0.253	1	87	2	731366669	A0A1S4D6P6; A0A218XZ87; W1P4G4; A0A2R6PCN2; A0A1J3J210; A0A1S2YRA1; R0I6C7; A0A2G5DWL5; A0A0A0LQL1; S8D2V7; V7C1Z8; A0A0V0IVK6; A0A2K1XIJ9; A0A2G3A1Z9; A0A151SPH8; A0A251TYV4; A0A1Q3CYH1; B9RLP7; A0A0L9UBC4; A0A2P6P331; A0A0D3CWP6; M1CAJ2; A0A2H3ZAP4; 731366669; A0A200QH21; A0A2P5S6Z5; A0A0D2MLY0; A0A1U8B5M0; V4TVM6; A0A1U7XPT0; A0A072UQA8; A0A2J6M068; Q6PWH9; A0A061FWY3; 731366671; A0A150FYP7; A…	731366669 [647-668]	0	2250.15	22
FALSE	High	Unambiguous	VEYGDGTTAIDPSDVHAISR	[R].VEYGDGTTAIDPSDVHAISR.[Y]					0.00162252	0	0.789	1	1	1	731314194	731314194	731314194 [36-55]	0	2103	20
FALSE	High	Unambiguous	HAVDPLSDFSQLER	[R].HAVDPLSDFSQLER.[N]					0.0261257	0	0.342	1	2	2	731336543	A0A0K9QUT0; 731336543	731336543 [255-268]	0	1613.79	14
FALSE	High	Unambiguous	MGLNDRDIVVLSGSHSLGR	[R].MGLNDRDIVVLSGSHSLGR.[A]					0.000245135	0	1.093	1	2	12	731337647	1108929373; 731337647	731337647 [146-164]	1	2026.05	19
FALSE	High	Unambiguous	VALLETSPYVR	[K].VALLETSPYVR.[T]					0.0158881	0	0.422	1	6	10	731327225	731368725; A0A0K9R078; 731327225; A0A0K9QT24; A0A0K9QY42; A0A0J8E1T2	731327225 [76-86]	0	1247.7	11
FALSE	High	Unambiguous	QLIQSPTYIVR	[R].QLIQSPTYIVR.[AV]					0.0236521	0	0.358	1	28	6	731319852	A0A2P4I674; A0A0K9QTC7; G7J0H7; A0A2C9W531; M5X171; A0A151R7C5; A0A072VHP3; A0A1S3U7P0; A0A2K3NH40; A0A0L9UIP9; A0A218XYJ5; A0A1S2Y3E8; A0A0K9R7P7; I3SGB6; 731319852; T2DNA5; I1LLG3; A0A2N9FYV8; A0A2I4EFL0; V7BWH9; A0A0B2PGF3; A0A2I4GZU9; A0A2C9UWT0; B7FKL8; A0A2P5FLU0; A0A2P6SA44; A0A0B2QMC5; A0A067L7Q3	731319852 [92-102]	0	1317.75	11
FALSE	High	Selected	LNFDDNAAFR	[K].LNFDDNAAFR.[QNRK]					0.0299549	0	0.32	1	113	1	A0A2P5RE01	B4FRH5; A0A0D3D2A0; 731338154; A0A1D6Q567; Q56Z20; A0A2I4GTE3; A0A1R3HNR3; B9IBF2; A0A2K1IU67; A0A1E5VDP4; A0A0K9RYN2; A0A0D2PT96; A0A2G5CYK4; A0A2H3YUY7; J3LEX0; A0A2P5RE54; A0A1U8NX82; A0A2P4N643; A0A2N9FBB3; A0A251N1I1; A0A2C9UUN4; A0A067FB34; A0A1S3CAX1; A0A1D6Q569; A0A2P6PV28; A5BF93; A0A1D6Q570; A0A1D6AD55; A0A199V4L1; A0A1D6HDG3; A0A1D1Z078; A0A1D6HDG0; A0A1D6HDG4; A0A1U8NZQ7; A0A1Q3BTJ6; …	A0A2P5RE01 [328-337]	0	1182.55	10
FALSE	High	Unambiguous	SAILMNLESR	[KR].SAILMNLESR.[MAVI]					0.0396246	0.000626162	0.275	1	101	5	731354052	V4LCV9; A0A200QDP4; A0A1S3UHF9; A0A0D2SIQ3; A0A1U8M113; A0A2G2X3V8; A0A2K1ZJY0; A0A0R0IG76; A0A067EY47; S8DRX8; A0A1J3FFR8; A0A1S4AI50; A0A2P5RGZ1; A0A0D2U5R7; A0A103YN96; A0A1S2YF30; A0A2H5PFX7; I3SWU0; A0A251UI91; A0A1R3HAN3; V4WDK0; A0A2P5XTB2; A0A1U7UWM6; A0A218XHQ4; A0A0D2PJK0; A0A2K1ZJY8; A0A1J3JUW2; A0A067ELA9; A0A0L9VRZ7; A0A2K1ZJY5; A0A1U8IBU5; A0A178VGY5; R0HRD9; B7FNA0; A0A1J3CML3; A0A…	731354052 [427-436]	0	1133.6	10
FALSE	High	Unambiguous	GVQYLNEIKDSVVAGFQWATK	[K].GVQYLNEIKDSVVAGFQWATK.[E]					0.0498728	0.000626162	0.238	1	1	3	A0A1D1Z8P1	A0A1D1Z8P1	A0A1D1Z8P1 [654-674]	1	2353.22	21
FALSE	High	Selected	YSVWIGGSILASLSTFQQMWISK	[KR].YSVWIGGSILASLSTFQQMWISK.[DGASQEV]					0.0547473	0.000626162	0.223	3	251	2	A0A0D6QT83; W8VHR5; C8CHT3	A0A075D1U0; B3VI57; B8AWW6; K9JR71; A2WXB0; A0A0E0L317; A0A2I0HYR1; A0A2P5EDE9; D7R817; F8S0G7; P02582; A0A1U8Q3N8; A0A2J6KMQ2; A0A1S2X9D4; C5YYR1; A0A075D1A6; G1DUV4; D8L1W0; A0A2H4QUF6; A0A2J6KDU7; S5VGP9; M0TYP4; M0RRN7; A0A2I0BD67; A0A144KBS5; A0A2P5XML8; A0A2H3XI76; B8AMT7; Q7XZJ5; P30165; 731311844; D7REK3; N1QW42; M4WH59; C5XQM4; A0A218Y286; O23951; A0A172JFW7; A0A0A7LWK3; M1PY73; A0A078J2…	A0A0D6QT83 [337-359]; W8VHR5 [307-329]; C8CHT3 [339-361]	0	2602.34	23
FALSE	High	Unambiguous	GIDVQQVSLVINYDLPTNR	[R].GIDVQQVSLVINYDLPTNR.[E]					0.121327	0.00316334	0.095	1	2	1	A0A1D1Y629	A0A1D1Y629; A0A1D1YTD4	A0A1D1Y629 [326-344]	0	2144.13	19
FALSE	High	Rejected	VLYLGAASGTTVSHVSDIVGPDGLVYAVEFSHR	[R].VLYLGAASGTTVSHVSDIVGPDGLVYAVEFSHR.[S]					0.145296	0.00695637	0.066	0	5	1		A0A1D6QAP3; C5XW06; K3YUE9; A0A1D6QAN9; B6T4G7		0	3416.75	33
FALSE	High	Unambiguous	RGYGGPPPPMGPPR	[R].RGYGGPPPPMGPPR.[R]					0.000526622	0	0.97	1	1	1	731353802	731353802	731353802 [188-201]	1	1435.73	14
FALSE	High	Unambiguous	IINEPTAAAIAYGIDK	[R].IINEPTAAAIAYGIDK.[KRNVDIAQGEMF]					0.0604731	0.000626162	0.207	5	330	7	A0A1D5YRV8; 731321538; 731313035; A0A1D5XLU8; 731318762	A0A1D5YRV8; A0A1D5S806; A0A2P6PJ23; A0A199W1V6; C1MKE9; B8LRY7; A0A1J6IP41; 731352584; A0A067JHR0; A0A1U8AZG4; Q9C7X7; A0A1D5VA43; V7ATB2; C1N9S5; A0A2K3NCQ3; C5YZA1; A0A1U8PHA9; A0A1J6J259; A0A1D5SQH8; P27322; E2D555; A0A1D5ZF15; A0A2J6KN06; A0A1D5XW58; A0A0S3RR11; Q42434; A0A0E0L2V3; A0A1D5Y2X9; I1R2A1; A0A2I4EV32; J3L0X4; A0A1D5ZF14; A0A0C9RYG3; A0A2N9JA73; M5VTD6; I1PWC2; A0A2G3CX17; A0A1D6SA…	A0A1D5YRV8 [176-191]; 731321538 [204-219]; 731313035 [178-193]; A0A1D5XLU8 [176-191]; 731318762 [176-191]; [1051-1066]	0	1659.9	16
FALSE	High	Unambiguous	FATEAAITILR	[K].FATEAAITILR.[I]					0.0534027	0.000626162	0.227	1	2	2	F2DYG9	F2DYG9; A0A1J3C7F5	F2DYG9 [339-349]	0	1205.69	11
FALSE	High	Unambiguous	LHFFMIGFAPLTSR	[R].LHFFMIGFAPLTSR.[GS]					0.0815004	0.00111286	0.159	1	17	2	E1CBU7	A9SJR1; A0A2K3MA05; G7JRA2; A0A2K3M121; A9SJR0; D8QU82; B7FIN1; D8R167; E1CBU7; A0A161HX88; G7JRA0; P29501; A9SKU2; A0A1Y0K2C6; A0A1D1YP40; A0A096XKF8; A0A2K1K3P2	E1CBU7 [250-263]	0	1636.87	14
FALSE	High	Unambiguous	LLDVVYNASNNELVR	[R].LLDVVYNASNNELVR.[T]					0.0136859	0	0.446	1	294	3	I3RZA9	A0A1U8H696; A0A0V0HFY2; M0T8V4; A9NMS2; A0A200QFP4; A0A1D1XHL7; B8LML6; M0TY94; A0A150GQS1; A0A2H3Y3N5; B4FGG1; A0A1D6F936; A0A2K3LGM8; A0A2P2L4C3; A0A0D2R377; J3LWX9; A0A1U8ELP7; I1N1Y6; A0A2H3X4X1; A0A2P5SRQ6; A0A2G9G6J3; A0A199V2V9; A0A218X9Z9; A0A1S2YUQ9; A4SBA6; A0A0A0LJA0; A0A0V0HFD3; A0A0V0HRK6; W9R491; A0A1J7GEB5; A0A2I0WM50; Q1WLZ1; A0A2I0J2P8; A0A2I4ERR4; A0A2P5SGR6; A0A2P5F8N6; A0A2P5S…	I3RZA9 [79-93]	0	1718.91	15
FALSE	High	Unambiguous	NVQAEEMVEFSSGIK	[K].NVQAEEMVEFSSGIK.[G]					0.0220887	0	0.369	1	1	3	A0A1D1XD08	A0A1D1XD08	A0A1D1XD08 [92-106]	0	1667.79	15
FALSE	High	Unambiguous	IINEPTAAALAYGLDR	[R].IINEPTAAALAYGLDR.[RKAE]					0.000774276	0	0.908	1	32	12	A4RYG3	A0A151S7N6; A0A2P6QXR4; B9FB52; A0A1S3UZD4; A0A0E0P0B3; I1PEX4; A0A2P6SKC5; A0A0D9ZCB6; A0A251QKH0; Q53RJ5; A0A2P6P7S8; A0A2P6SKC3; A0A2P6P7S1; A0A090N3J9; A0A0L9VG11; A0A2P6P7Q5; A0A0E0GSM2; A0A0L9VCU7; A0A2P6P7X1; A0A1S3VGI0; A0A0E0D5I4; A0A2I4DDE4; A0A2P6P7Z5; A4RYG3; A0A2P6P7W2; A0A251QKK4; M5X481; A0A2P6P7W1; A0A0D3FN43; M5X5E3; A0A1S3VKG3; A0A1Y5IGA7	A4RYG3 [336-351]	0	1687.9	16
FALSE	High	Unambiguous	FTQAGSEVSALLGR	[R].FTQAGSEVSALLGR.[IM]					0.135692	0.00559854	0.077	1	9	1	A0A1D1YVH1	A0A1D1YVH1; A0A1D1Z6V8; A0A2P4KJ59; A0A2P4HAV7; F2EFA8; A0A088CKA5; A0A1D1Y5T9; B9TU77; T1NN65	A0A1D1YVH1 [315-328]	0	1435.75	14
FALSE	High	Unambiguous	TSIAIDTILNQK	[K].TSIAIDTILNQK.[GLS]					0.0976019	0.00111286	0.13	1	4	2	U5XK26	A0A0S2IB50; B0FA28; U5XK26; Q9TC93	U5XK26 [178-189]	0	1316.74	12
FALSE	High	Unambiguous	IINEPTAAALAYGLDKR	[RK].IINEPTAAALAYGLDKR.[INATGESHVR]					0.13236	0.00517521	0.081	1	72	5	731321538	A0A2K3MB43; A0A151SGK8; V7ATB2; A0A096P8N6; A0A2K3NDU3; A0A0S3RR11; K7K753; Q42434; A0A0S3RR67; A0A1D6SA79; F2CS54; A0A2K3P597; A0A2K3MI15; A0A0L9TDU8; K8EF21; K7L2A0; A0A151S7P9; 731321538; A0A151S7S0; A0A0L9TEI1; A0A1D6BCC4; M8AD47; A0A1S3TT36; A0A2K3L939; A0A0S3RR37; A0A1S3TT41; R9W6A6; A0A151S7J1; B9RYP6; A0A0S3RR07; A0A0B2Q2A2; R9W924; A4S9E0; A0A218XJZ9; A0A0L9TDI0; G7L012; A0A0B2QUS2; A2Q3…	731321538 [204-220]	1	1816	17
FALSE	High	Unambiguous	YVATLGVEVHPLVFHTNR	[R].YVATLGVEVHPLVFHTNR.[G]					0.0186754	0	0.396	1	1	1	A0A1D1Y5Y3	A0A1D1Y5Y3	A0A1D1Y5Y3 [38-55]	0	2052.1	18
FALSE	High	Unambiguous	RVSSGVNQAAGFMGR	[R].RVSSGVNQAAGFMGR.[S]					0.000127617	0	1.198	1	1	2	731322733	731322733	731322733 [112-126]	1	1536.77	15
FALSE	High	Unambiguous	ILNEPTAAAIAYGIDKK	[R].ILNEPTAAAIAYGIDKK.[AGSVDHEQ]					0.013433	0	0.449	4	291	12	A0A1D5YRV8; 731313035; A0A1D5XLU8; 731318762	A0A1D5YRV8; A0A1D5S806; A0A2P6PJ23; A0A199W1V6; C1MKE9; B8LRY7; A0A1D5U1Y0; A0A1J6IP41; 731352584; A0A067JHR0; A0A1U8AZG4; Q9C7X7; A0A1D5VA43; A0A1U8IVE8; A0A2K3NCQ3; C5YZA1; A0A1U8PHA9; A0A1J6J259; P27322; E2D555; A0A1D5ZF15; A0A2J6KN06; A0A1D5XW58; A0A0E0L2V3; A0A1D5Y2X9; I1R2A1; A0A2I4EV32; J3L0X4; A0A1D5ZF14; A0A0C9RYG3; M5VTD6; I1PWC2; A0A2G3CX17; C5WPF7; A0A2P6SKC1; A0A1D6CRF5; A0A067KI98; …	A0A1D5YRV8 [176-192]; 731313035 [178-194]; A0A1D5XLU8 [176-192]; 731318762 [176-192]; [1051-1067]	1	1787.99	17
FALSE	High	Unambiguous	LSETAQAAEAAASAAHR	[K].LSETAQAAEAAASAAHR.[M]					0.00699325	0	0.554	1	1	3	731355004	731355004	731355004 [237-253]	0	1654.81	17
FALSE	High	Unambiguous	HYFQNTQGLIFVVDSNDRER	[R].HYFQNTQGLIFVVDSNDRER.[VI]					0.056828	0.000626162	0.217	1	93	2	A0A0E0JQ56	A0A1U8IYU2; A0A0D9V712; A0A1Q3B7I1; A0A0E0JQ56; A0A1D1ZK73; A0A1D6G9N4; A0A2K2AGN1; A0A0E0JQ55; A0A287E9F5; G7K590; J3L559; A0A287E9I6; A0A2K2AGM3; A0A0B0PX10; A0A0D3EVD4; I1HSQ2; A0A287G2Q6; A0A059B0T9; A0A2I4GMA2; A0A1D5WK13; A0A1R3K4B9; A0A2N9FF54; N1QZZ4; W9R968; A0A2I4JE69; A0A2P5D1L8; A0A0E0L430; A0A287LUR3; A0A2K2AGN3; A0A061DGS0; P51821; A0A2K2AGN5; W1PDL5; A0A1U7Z0Z8; A0A1D1XI63; C0PP73;…	A0A0E0JQ56 [187-206]	1	2438.18	20
FALSE	High	Unambiguous	FQNVNSVTLFVQSNQGEEETTR	[K].FQNVNSVTLFVQSNQGEEETTR.[I]					0.142612	0.00655545	0.069	1	1	1	B4FBE8	B4FBE8	B4FBE8 [238-259]	0	2527.21	22
FALSE	High	Unambiguous	TFLVWVNEEDHIR	[K].TFLVWVNEEDHIR.[C]					0.0421662	0.000626162	0.265	1	1	1	A0A250X6F6	A0A250X6F6	A0A250X6F6 [316-328]	0	1657.83	13
FALSE	High	Unambiguous	NQGREDDNIETIR	[R].NQGREDDNIETIR.[KR]					0.0123901	0	0.462	1	98	8	731315844	W9RT42; V4KQB2; B7FMF1; A0A1U8ELF0; A0A2G3AM12; A0A251QED8; A0A2K2BIB5; A0A2I4EHS1; A0A2I4GHZ0; A0A2G2XT48; A0A1U8N791; M4D0A0; A0A1R3GVI3; A0A0B0NC40; A0A061FQ73; A0A2P5XC50; A0A218X052; A0A1U8M2D7; A0A1R3J5X8; A0A1Q3D594; A9PHR2; V4ML70; A0A0D3AXI4; A0A2N9HSQ3; A0A2I0IET5; A0A1U8KRL4; A0A078J8E8; A0A2G9G4U3; A0A218WQF8; A0A2K3P2S0; A0A1U8M2E8; A0A2P5XXZ7; A0A2P4N6D4; A0A1U8KWC8; C6T042; A0A251Q…	731315844 [142-154]	1	1559.74	13
FALSE	High	Unambiguous	LGFSEVELVQMVVDGVK	[R].LGFSEVELVQMVVDGVK.[L]					0.00734985	0	0.546	1	1	1	C0PBJ3	C0PBJ3	C0PBJ3 [342-358]	0	1848.98	17
FALSE	High	Rejected	YGISRQDQDQAAVESHR	[R].YGISRQDQDQAAVESHR.[R]					0.0900241	0.00111286	0.143	0	1	1		C0PQ57		1	1959.93	17
FALSE	High	Unambiguous	TDLNPDNLQGGDDLDPNYVLSSR	[K].TDLNPDNLQGGDDLDPNYVLSSR.[V]					0.0345594	0.000626162	0.297	1	1	1	C0PBJ3	C0PBJ3	C0PBJ3 [108-130]	0	2518.17	23
FALSE	High	Unambiguous	LFQVEYALEAIK	[R].LFQVEYALEAIK.[LVED]					0.148032	0.00695637	0.063	2	211	3	731361751; A0A0B2RAS0	A0A2N9EJI8; A0A2P5SMU9; A0A059AHW9; A0A2G9HVA2; A0A2P5FA57; A0A2H5Q6S0; A0A1U7XDB3; A0A1Y1IGR1; A0A2H5P5S5; A0A1Z1B8M4; B8AN22; A0A1J7FTA1; A0A0E0MH82; A0A0K9RE77; K8F1J9; A0A2G2W582; A0A0B2PLZ1; A0A1S4B9N4; A0A2J6LQB8; A0A2P5Y2H0; F6HXL1; N1QY18; A0A200PZQ8; A0A0E0MH81; M4FHI3; A0A199VY06; A0A2K1J4T6; V7BJF9; A0A1D6PJW1; A0A1E5VGM5; A0A2G5CQI5; A0A067L805; A0A2R6PT36; A0A1U8HZK1; A0A2I4GBJ4; C1D…	731361751 [21-32]; A0A0B2RAS0 [737-748]	0	1423.78	12
FALSE	High	Unambiguous	QTQTFTTYSDNQPGVLIQVYEGER	[K].QTQTFTTYSDNQPGVLIQVYEGER.[T]					0.0514474	0.000626162	0.233	1	1	1	A0A1D1Z3X0	A0A1D1Z3X0	A0A1D1Z3X0 [423-446]	0	2774.33	24
FALSE	High	Unambiguous	GTAYVVYEDIFDAK	[R].GTAYVVYEDIFDAK.[N]					0.146203	0.00695637	0.065	1	2	1	A0A1D2AEC9	A0A1D2AEC9; A0A087SAT0	A0A1D2AEC9 [57-70]	0	1590.77	14
FALSE	High	Unambiguous	LALVTGGEIASTFDHPELVK	[R].LALVTGGEIASTFDHPELVK.[L]					0.00392268	0	0.647	1	1	1	A0A1D1ZFU0	A0A1D1ZFU0	A0A1D1ZFU0 [275-294]	0	2097.12	20
FALSE	High	Unambiguous	SNYNFEKPFLWLAR	[K].SNYNFEKPFLWLAR.[K]					0.079006	0.00111286	0.164	1	7	1	A0A1D1Y5Y3	A0A2P4MHY8; A0A1D1XEG2; A0A1D1ZDL5; T1NEM2; A0A2P4I186; A0A0D6R8Y7; A0A1D1Y5Y3	A0A1D1Y5Y3 [152-165]	0	1784.91	14
FALSE	High	Unambiguous	PSGASTGIYEALELR	[-].PSGASTGIYEALELR.[D]					0.00357342	0	0.662	1	1	1	Q41259	Q41259	Q41259 [1-15]	0	1563.8	15
FALSE	High	Unambiguous	DYYFDSYAHFGIHEEMLKDEVR	[K].DYYFDSYAHFGIHEEMLKDEVR.[T]					0.0248582	0	0.35	1	1	2	A0A1D1XTR3	A0A1D1XTR3	A0A1D1XTR3 [48-69]	1	2764.23	22
FALSE	High	Selected	YGVTRQDQDQAAVESHR	[R].YGVTRQDQDQAAVESHR.[R]					0.0889117	0.00111286	0.145	1	1	1	A0A0C9SAY4	A0A0C9SAY4	A0A0C9SAY4 [207-223]	1	1959.93	17
FALSE	High	Unambiguous	HYFQNTQGIIFVVDSNDR	[RK].HYFQNTQGIIFVVDSNDR.[ED]					0.0292191	0	0.324	1	259	4	A0A0E0JQ56	A0A1U8IYU2; A0A0D9V712; A0A0E0Q5P8; A0A2R6RK27; A0A0E0JQ56; A0A2R4PBV5; A0A1U8FP51; A0A2G2XQN9; A0A1D1ZK73; F6I4V3; I1PGN1; A0A0S3S4I0; A8QVH2; A0A090M6Z0; D6BR69; A0A1D5YN62; A0A218WIU7; A0A2K2AGN1; A0A2I4EUH0; A0A2G9I5R9; A0A0D9Y6G4; A0A0E0HY77; A0A0E0JQ55; U5GQ38; A0A0V0H091; A0A176VLF6; A0A0E0KKM1; A0A2R4PBW9; A2ZRJ6; J3L559; A0A2G2V082; A0A2R4PC14; A0A2K2AGM3; A0A0A0YMS1; A0A0V0HGQ6; A0A1U8L…	A0A0E0JQ56 [187-204]	0	2153.04	18
FALSE	High	Unambiguous	HVPITIAGTR	[KR].HVPITIAGTR.[I]					0.0451507	0.000626162	0.254	1	29	2	1108906996	A0A1S4D091; A0A287Y0K5; A0A2G2ZH00; M0YB08; A0A1R3I607; 1108906996; M1CVV1; A0A1R3FXG5; A0A2G2W4T9; B7FGQ6; M0YB07; A0A2G3CF74; A0A287Y058; M0YB06; K4BNY4; A0A2N9FU01; A0A061EYU1; A0A1U7Z4L0; A0A200QJS8; A0A2P4LB33; A0A0V0HCH2; A0A2P5XDW1; A0A0D2VTM4; W1NWA0; A0A1J6K0V3; I3SFU5; A0A218X996; A0A097H1F0; A0A2N9ISM3	1108906996 [134-143]	0	1064.62	10
FALSE	High	Unambiguous	LSTIALALGVER	[K].LSTIALALGVER.[T]					0.0905855	0.00111286	0.142	1	1	1	F2E432	F2E432	F2E432 [37-48]	0	1242.74	12
FALSE	High	Unambiguous	KIEDNNTLVFIVDVK	[K].KIEDNNTLVFIVDVK.[A]					0.0830347	0.00111286	0.156	1	2	2	A0A250XLG2	A0A059LQA1; A0A250XLG2	A0A250XLG2 [83-97]	1	1746.96	15
FALSE	High	Unambiguous	NTVNQLAQQVDREEFR	[R].NTVNQLAQQVDREEFR.[N]					0.0751727	0.00111286	0.172	1	4	2	1108865121	1108865121; A0A0J8B373; A0A0J8DX51; A0A0K9QZI7	1108865121 [771-786]	1	1946.97	16
FALSE	High	Unambiguous	RQMMLAQILSSEAR	[R].RQMMLAQILSSEAR.[E]					0.0370055	0.000626162	0.286	1	39	2	I1PXM1	A0A0J8B7X8; I1PXM1; Q6ITC5; Q7XJ37; A0A0K9S2G8; A0A0D3GAF1; T1LRV2; K3ZAR3; I1HGW1; A0A0E0HHQ3; M0VX98; A0A1D6MBN3; N1R1T7; A0A0E0HHQ1; A0A0E0DUE7; J3M9D7; F2DF61; A0A0E0PQS5; B6SJN6; A0A0A9CMU4; A0A0D9V113; A0A287GDK1; A0A0E0HHQ2; A0A0E0A2C8; A0A287GDN2; A0A287GDK2; A0A0E0L5A9; A0A0D9WJB9; I1HGV9; A0A1D5SSX4; A0A0D3GAF2; I1HGW0; A0A1D6FJH2; A0A0A9EC72; A0A0E0DUE8; W5AHK7; B4FN06; C5YUX9; B8AWA0	I1PXM1 [45-58]	1	1633.85	14
FALSE	High	Unambiguous	LVQDVANNTNEEAGDGTTTATVLAR	[R].LVQDVANNTNEEAGDGTTTATVLAR.[A]					0.00637059	0	0.569	1	1	1	A0A1D1YFX2	A0A1D1YFX2	A0A1D1YFX2 [93-117]	0	2560.25	25
FALSE	High	Unambiguous	RGTGGVDTAAVGGVFDVSNADR	[K].RGTGGVDTAAVGGVFDVSNADR.[L]					0.00325525	0	0.677	1	1	1	C0PBJ3	C0PBJ3	C0PBJ3 [320-341]	1	2121.03	22
FALSE	High	Unambiguous	NRPPITTHVLDMAR	[R].NRPPITTHVLDMAR.[G]					0.15558	0.00737875	0.055	1	3	1	A0A0K9QRR8	A0A0K9QRR8; 731360692; 731360690	A0A0K9QRR8 [217-230]	0	1620.86	14
FALSE	High	Unambiguous	RGAGPVQQNQQPVPMMQQQMLPR	[R].RGAGPVQQNQQPVPMMQQQMLPR.[G]					6.93929e-05	0	1.296	1	1	4	731314870	731314870	731314870 [499-521]	1	2619.31	23
FALSE	High	Unambiguous	FRREPDLNPEVVQR	[R].FRREPDLNPEVVQR.[V]					0.151759	0.00737875	0.059	1	4	1	A0A0K9REZ8	M0TVP6; A0A0K9REZ8; 731327211; M0TMG5	A0A0K9REZ8 [116-129]	2	1754.93	14
FALSE	High	Unambiguous	IEFPHPTEEAR	[K].IEFPHPTEEAR.[AVG]					0.014118	0	0.441	1	110	1	A0A0D3AFH6	A0A1S3BXR3; A0A2G2W830; A0A1U8KXA1; K4CJL9; A0A2P6R773; A0A2P5BTN1; A0A1J6KAN3; Q9SEI2; A0A0V0IIU9; Q9AYS9; W1NFN2; A0A2G9I2R0; A0A2K3JK43; A9TFB1; A0A1U7WYT0; A0A2G9GXL1; M4CAC3; A0A0A0LJT3; A0A251TAX4; A0A2P2MLB5; A0A1S4B2Z0; A0A176WJA4; A0A2G2W555; I3SN59; A5AEY4; A0A0K9P7P5; A0A2H5PYI9; A0A1Y1HGX4; A0A2P5RYH9; V4M0C1; A0A0A0LWD4; A0A166I3E3; A0A218WI16; A0A087H760; A0A0J8FEH2; A0A1D5VVN9; A0A…	A0A0D3AFH6 [823-833]	0	1325.65	11
FALSE	High	Unambiguous	SILGNPQHPVPIHAR	[R].SILGNPQHPVPIHAR.[G]					0.0655634	0.00111286	0.194	1	7	1	731371796	731371796; 731371800; 731371812; 731371808; 731371815; 731371804; 1108863585	731371796 [812-826]	0	1635.91	15
FALSE	High	Unambiguous	MHGGGPQVVAGRPLDR	[K].MHGGGPQVVAGRPLDR.[A]					0.00796852	0	0.533	1	1	2	731325461	731325461	731325461 [407-422]	0	1646.85	16
FALSE	High	Unambiguous	YLNHDGVDMHSGLQQR	[R].YLNHDGVDMHSGLQQR.[R]					0.000727606	0	0.918	1	1	3	731322733	731322733	731322733 [96-111]	0	1869.87	16
FALSE	High	Unambiguous	LDFGVGGVIPVHSHR	[R].LDFGVGGVIPVHSHR.[T]					0.00024975	0	1.09	1	12	15	731345483	731345483; 731356198; 731345499; 731320499; A0A0K9QQ38; 731345487; 731329148; 731345501; 731345458; 731345503; 731345497; 731345625	731345483 [91-105]	0	1589.85	15
FALSE	High	Unambiguous	ALMLQGVDILADAVAVTMGPK	[R].ALMLQGVDILADAVAVTMGPK.[G]					0.0027694	0	0.703	1	1	5	A0A1D1YFX2	A0A1D1YFX2	A0A1D1YFX2 [34-54]	0	2113.14	21
FALSE	High	Unambiguous	EGGGGGYGGGGGGYGGGGNRGYGGGGGGGDRYSR	[R].EGGGGGYGGGGGGYGGGGNRGYGGGGGGGDRYSR.[G]					0.000705337	0	0.923	1	1	3	731358684	731358684	731358684 [127-160]	2	2896.21	34
FALSE	High	Unambiguous	FVLTHLDGR	[R].FVLTHLDGR.[Q]					0.151759	0.00737875	0.059	1	6	1	731348387	P43644; A0A2I0VGE3; 731348387; A0A249Y727; A0A0K9REY5; A0A2I0X6K3	731348387 [289-297]	0	1057.58	9
FALSE	High	Unambiguous	SMTEAEQQQLIDDHFLFDKPVSPLLLASGMAR	[K].SMTEAEQQQLIDDHFLFDKPVSPLLLASGMAR.[D]					0.0096622	0	0.502	1	1	1	C0PBJ3	C0PBJ3	C0PBJ3 [178-209]	0	3587.79	32
FALSE	High	Unambiguous	VGRQVVNVPSFMVR	[RK].VGRQVVNVPSFMVR.[VLM]					0.152705	0.00737875	0.058	1	49	1	A0A2G2WSJ1	A0A2G9HQ74; A0A2R6PBQ3; P49214; A0A2G2YSC7; A0A022QJ30; A0A1S3ZTI1; A0A1U8HIZ5; A0A022Q3B8; A0A022R3W0; A0A1U8E4M3; A0A103YAH2; A0A1J6IHN4; A0A161X4J8; A0A1S3X7A0; A0A2G9HFM5; A0A2G3AIH1; A0A1U7YIB0; A0A068UIK6; A0A2G2XN08; A0A164U192; A0A1S3YUW5; A0A251RUU2; A0A2G9G4T6; A0A1U8GY11; A0A2G2ZHG6; A0A2G3BKF0; A0A2J6MD38; A0A2G9I2V6; A0A068VE74; A0A068UIZ8; A0A1S4BMP5; A0A068TVP0; A0A2G3CB70; A0A2G3C…	A0A2G2WSJ1 [204-217]	1	1587.88	14
FALSE	High	Unambiguous	MLVDDIGDVTITNDGATILK	[K-R].MLVDDIGDVTITNDGATILK.[MLT]					0.0756415	0.00111286	0.171	1	110	2	A0A0K9NQ46	A0A2J6LVJ2; A0A2P5WXG3; A0A061S8Q2; A0A2K2BIQ9; A0A1Y5I317; M0RSR3; B6TKY3; A0A0K9RDE9; A9S0G1; A0A1R3H5B1; A0A2P4IYL4; A0A200Q0P4; A0A165A1V6; A0A059ALI6; A0A059LKP1; A0A061DVC6; A0A2C9VTG5; A0A0D6R3S7; A0A022QTE6; A0A2N9FJW4; A0A2H5NIJ9; W1NTG8; W9R3R8; A0A251T5U2; A0A1U8IHH1; A0A2P2MH76; A0A1U7Z1L7; V4VU14; S8C4C6; A0A0A9PPZ1; A0A2I0AWY3; A0A1S2YGW8; K3Y6C0; A0A2D3E4X7; A0A0K9PUT7; A4RUJ1; A0A…	A0A0K9NQ46 [104-123]	0	2104.08	20
FALSE	High	Unambiguous	NRPPSADSSSGPPQAAPPLVNDRPVLGAPPGGPR	[R].NRPPSADSSSGPPQAAPPLVNDRPVLGAPPGGPR.[W]					1.89941e-08	0	2.61554	1	1	9	731364181	731364181	731364181 [35-68]	0	3328.71	34
FALSE	High	Unambiguous	IDVAPYGVNTPHHHPR	[R].IDVAPYGVNTPHHHPR.[A]					0.000236159	0	1.099	2	3	4	731313236; 731323526	731313236; 731323526; A0A0K9QRG3	731313236 [100-115]; 731323526 [100-115]	0	1809.91	16
FALSE	High	Unambiguous	VFGTEHSHILR	[K].VFGTEHSHILR.[VS]					0.0116433	0	0.472	1	43	2	1108966238	Q6SJP5; D7US90; A0A2G9H7N8; A0A151SSH8; K7MJY8; A0A1L1W296; C0SW06; Q8GTA3; M1B218; Q1PCS4; A0A0A0LX20; Q84UC3; Q01390; K9K7W3; A0A1U7XSQ6; P49039; Q9SBL8; M1B216; O82691; 1108966230; 1108966238; A0A1S3YFR7; A0A2I0L5Z7; A0A218WPE0; P13708; E0Z1D0; A0A218XH59; A0A1S3BR67; A0A0R0FJF5; M1B217; G4WJT1; A0A1S3US70; A0A1S3ZPV3; A0A0U1ZUF4; Q8W402; Q50JD9; V7C8M2; A0A1J6KBJ6; A0A068TN99; A0A0K9R3G5; Q9L…	1108966238 [351-361]	0	1295.69	11
FALSE	High	Unambiguous	HFNVPFGR	[R].HFNVPFGR.[AS]					0.124382	0.00364951	0.091	1	2	3	731316328	A0A0K9RAE5; 731316328	731316328 [249-256]	0	973.5	8
FALSE	High	Unambiguous	IHVSDQELQSANASVDDSRLEELK	[K].IHVSDQELQSANASVDDSRLEELK.[A]					0.0118625	0	0.469	1	1	2	W1IA56	W1IA56	W1IA56 [189-212]	1	2683.32	24
FALSE	High	Unambiguous	LFPGVAHGWTVR	[K].LFPGVAHGWTVR.[YH]					0.00562575	0	0.589	1	36	16	A0A0D9WG88	I1HJN3; A0A022RCR0; A0A022RD17; A0A1U8A5S1; A0A2P5E3S0; A0A1Q3CES8; A0A2P4IM47; A0A0D9WG88; A0A2P2J6W6; A0A0D9WG90; A0A2P5FWZ6; A0A2I4F3B2; A0A1R3GAE9; A0A2P5E3T3; A0A2I4F3A8; 731366873; A0A061ELE1; F6HDK7; A5B3K8; M0U160; A0A2I0X0A0; A0A1D1XLW9; A0A2N9HCC2; A0A2P2J6V5; A0A0A9DDU6; A0A2H3YRN4; W1PX30; A0A1D1XCN6; A0A2P5FWZ3; M0U161; W9SA73; A0A2P5FX11; B9SFP3; A0A2G5DMR2; D7T6Q0; A0A2G5DMN1	A0A0D9WG88 [498-509]	0	1339.73	12
FALSE	High	Unambiguous	EGRPSGEAFVELESEEEVK	[R].EGRPSGEAFVELESEEEVK.[L]					0.0747068	0.00111286	0.173	1	1	1	W1I6H3	W1I6H3	W1I6H3 [93-111]	0	2121	19
FALSE	High	Unambiguous	RQMMLAQILSSEARER	[R].RQMMLAQILSSEARER.[ILRH]					0.0110097	0	0.481	1	39	1	I1PXM1	A0A0J8B7X8; I1PXM1; Q6ITC5; Q7XJ37; A0A0K9S2G8; A0A0D3GAF1; T1LRV2; K3ZAR3; I1HGW1; A0A0E0HHQ3; M0VX98; A0A1D6MBN3; N1R1T7; A0A0E0HHQ1; A0A0E0DUE7; J3M9D7; F2DF61; A0A0E0PQS5; B6SJN6; A0A0A9CMU4; A0A0D9V113; A0A287GDK1; A0A0E0HHQ2; A0A0E0A2C8; A0A287GDN2; A0A287GDK2; A0A0E0L5A9; A0A0D9WJB9; I1HGV9; A0A1D5SSX4; A0A0D3GAF2; I1HGW0; A0A1D6FJH2; A0A0A9EC72; A0A0E0DUE8; W5AHK7; B4FN06; C5YUX9; B8AWA0	I1PXM1 [45-60]	2	1918.99	16
FALSE	High	Unambiguous	QPYAVSRSAGHQTSAESWGTGR	[R].QPYAVSRSAGHQTSAESWGTGR.[A]					0.0345594	0.000626162	0.297	1	3	1	A0A1S2Y2M2	A0A1S2Y2M2; A0A1S2YZB9; A0A068UCP9	A0A1S2Y2M2 [55-76]	1	2333.1	22
FALSE	High	Unambiguous	IVLHLKEDQTEYLEER	[K].IVLHLKEDQTEYLEER.[R]					0.00925074	0	0.509	1	2	1	A0A061RHY9	A0A061RHY9; A0A061R5G0	A0A061RHY9 [187-202]	1	2015.04	16
FALSE	High	Unambiguous	ALSHSFIVFAR	[K].ALSHSFIVFAR.[D]					0.114014	0.00268941	0.105	1	11	4	A0A1D1XNS5	A0A1D1XNS5; A0A1R3JVD8; A0A2G5E1X7; A0A2G5E1F3; A0A2G5E1D2; A0A1R3J320; A0A2G5E194; 731310868; 731310870; A0A2G5E1C9; A0A0K9S079	A0A1D1XNS5 [384-394]	0	1247.69	11
FALSE	High	Unambiguous	MAGYLAHWR	[R].MAGYLAHWR.[E]					0.0517682	0.000626162	0.232	1	64	1	731356945	A0A067K586; M0RI43; V7BK56; A0A2H3Y729; A0A218WM51; I1KY39; I1JJ62; A0A151U253; A0A2P6S031; A0A2I4F961; A0A0S3S844; A0A0D2QMW8; A0A059LMN7; A0A2P5YDK7; A0A199V476; B9IFM7; M1BGI5; A0A2C9WC54; A0A2I0K2T4; A0A0K9QRK2; K7MR36; A0A2P4H827; A0A2H5PHE1; I1M6V7; D6R061; A0A1U8K3A8; W1PNH3; K4CGB7; G7IZY5; A0A1D1YKQ4; A0A2P5FFF4; A0A0D3DU86; A0A0A0KC13; A0A2P2JIJ5; M1BGI6; M1BGI7; D7TMQ2; A0A2C9WLL6; A0A…	731356945 [454-462]	0	1104.54	9
FALSE	High	Unambiguous	HAIPISLAGR	[R].HAIPISLAGR.[D]					0.0356505	0.000626162	0.292	1	78	2	731364181	731364181; A0A0B2QVD2; A0A0D9XTV1; A0A2G5EDN0; A0A200QN69; A0A1S4A2R8; I1LN13; A0A1D1YVL9; A0A2R6S1Y5; A0A287NQC6; W5DVY1; A0A2P2M4Z5; A0A2G9GR79; A0A022PWC1; A0A0R0JVZ4; A0A2P5DSC6; A0A059A2U0; A0A1D5XAA2; A5B299; A0A1D1YPU6; W5EC27; A0A0A0L1R4; A0A2I0ADK4; A0A2R6QTV4; A0A022RII6; A0A0R4J3S5; A0A2R6R543; F6GUJ6; A0A059A1Y7; A0A068V0I4; A0A1R3IEG5; A0A161ZJL7; V4SW04; M1D552; M7Z4A5; A0A199UIP9; …	731364181 [188-197]	0	1034.61	10
FALSE	High	Unambiguous	QITVNDLPVGR	[R].QITVNDLPVGR.[SN]					0.0511285	0.000626162	0.234	1	4	5	A0A1D2AEU0	A0A087SL52; A0A150GWX5; A0A1D2AEU0; A0A250WQI9	A0A1D2AEU0 [164-174]	0	1211.67	11
FALSE	High	Unambiguous	FPGQLNADLR	[R].FPGQLNADLR.[K]					0.153658	0.00737875	0.057	3	76	2	E1CBU7; A0A1D1YXI3; A0A250WUY1	A0A059LFV2; C0SKA1; E1CBS0; P11482; A9XIV3; A0A090LXT7; K8E8Q4; A0A1U9X477; A0A1U9X481; Q0ZUM0; A0A1J7HE29; E1CBS2; C0SKA3; Q3T2C9; Q0ZUN2; E1CBT2; A0A1D1XXN7; D8SD67; D8QU82; E1CBT7; E1CBU6; A0A1Y5I388; C0SK96; A9XIV5; E1CBS9; E1CBR9; A0A087SA88; A0A2P6VHD8; Q4JJJ6; E5G3Q8; Q3T2B6; A0A0K0VH35; E1CBU7; P22852; A0A2J7ZTG8; A0A1D1YXI3; A0A250XHR5; K8EQC6; A0A2J7ZR12; E1CBU3; O04386; C1FEE7; A0A250W…	E1CBU7 [229-238]; A0A1D1YXI3 [38-47]; A0A250WUY1 [350-359]	0	1130.6	10
FALSE	High	Unambiguous	NLDIERPTYTNLNR	[R].NLDIERPTYTNLNR.[L]					0.0443164	0.000626162	0.257	1	14	7	F2E847	A0A1J3HYP3; A9REZ4; A0A1D1Z0M7; A0A1J3E832; A0A1D1YS12; A0A1J3FPN6; A0A1D1XH92; A0A1J3ICN8; A0A1D1YTG6; A0A1J3IJL5; F2E847; F2D1N0; A0A1J3CKT3; F2DQT3	F2E847 [216-229]	0	1718.88	14
FALSE	High	Unambiguous	IRVNTISAGPLR	[KR].IRVNTISAGPLR.[S]					0.00573166	0	0.586	1	72	10	V7AFP4	A0A2I4F0U9; A0A2K2BAG2; A0A2P5RMU6; E6Y9A9; A0A0S3RMF4; D8KXZ7; A0A1S3BM63; A0A2P5XQ26; A0A166GSX4; B7FFN2; A0A218XD55; A0A0L9V014; 731325484; A0A1R3GY91; A0A2C9VDF4; A0A164X718; A0A022S0L2; A0A1Q3C705; W9RIH0; V7ADM7; A0A067KRX9; E9NVZ3; K7LSQ5; I1LPJ8; I6XNJ0; A0A0S3SE19; C6TKG3; V7AFP4; A0A218W9R7; M4QSR4; I1LIT1; A0A2I0JD82; A0A2R6R566; G7JNJ7; A0A2K1XAQ9; A0A2P5E647; A0A1S3U9C4; D8KXZ6; A0A0…	V7AFP4 [387-398]	1	1296.77	12
FALSE	High	Unambiguous	LPLQDVYK	[R].LPLQDVYK.[I-]					0.120575	0.00316334	0.096	1	266	9	A0A1D6DC03	B8YJK9; K3ZTW1; A0A1S4DJU8; A0A291I223; A0A1D5XDT1; Q38HV1; Q38HV3; A0A1J3JL48; A0A1U8JF92; A0A1J6K7H0; A0A067JYV8; O04299; A0A1B1LN72; A0A0K9Q3S8; U5S8M6; A0A1J3FJD9; M4DUR0; M8C3J1; A0A0D2PR48; A0A2P5RW86; H6VX94; A0A0A0KS27; A0A0A6ZAK1; Q96491; A0A1D5YIS3; A0A0E0GHL8; B1P766; A0A142NIN8; A0A0A0KNN9; A0A0K9RY21; C6EVF9; A0A2K1YY83; F2Z9S1; A0A0D2T2M2; D7RH57; A0A1J3F175; A0A1U8IS57; O24534; I2E…	A0A1D6DC03 [333-340]	0	975.551	8
FALSE	High	Unambiguous	TSAAPLVNASHDHEEEESEDEFAQLAHR	[R].TSAAPLVNASHDHEEEESEDEFAQLAHR.[S]					0.00013836	0	1.185	1	1	1	731313282	731313282	731313282 [278-305]	0	3119.39	28
FALSE	High	Unambiguous	IIREMFGYAR	[R].IIREMFGYAR.[DEA]					0.106477	0.00268941	0.116	1	167	2	A0A1E5VYN3	K3YSD0; A0A1D6DFX7; A0A2R6RHE3; A0A0A0LNP0; M0U530; M5VVW6; A0A2I0A2V3; A0A2I4GIX3; I1HYG4; A0A1S3BB45; A0A1Y5IJE7; A0A251MVF6; M8B876; A0A0R4J305; C0PGM6; A9PEV6; B9H0U4; A0A0D2NAP9; B4FTV9; A0A0D2QNZ9; W9S5D2; A0A1U8PD04; A0A176VLC5; A0A287TU28; A0A2I4E7E6; A0A0D9VDF4; B9H4F7; J3LAM7; A0A2K3P5T8; A0A1D1YX25; A0A1S2Y7X7; A0A090M3D1; A0A2P5W899; A0A1D6H3Y9; A0A2G5EJB9; A0A2G9H9Q6; A0A2P5XPE9; A0A…	A0A1E5VYN3 [260-269]	1	1255.66	10
FALSE	High	Unambiguous	FTSFPERPPSQSGAFDDVRGTEAMDRPR	[R].FTSFPERPPSQSGAFDDVRGTEAMDRPR.[S]					0.00409716	0	0.64	1	1	2	731342204	731342204	731342204 [465-492]	1	3153.48	28
FALSE	High	Unambiguous	RFASINVENVEDNRR	[K].RFASINVENVEDNRR.[A]					0.0229282	0	0.363	1	32	1	731345323	M8AMF3; C1J960; A0A0E0QWN8; 731345323; W5D0E3; A0A1D5WMF1; M0UTD1; A0A1D5VE13; A0A1D5VD12; F2CXT7; A0A287M5E0; W5D5L4; A0A287M5E2; A0A1D5VD11; M7ZGS6; A0A287M5C8; Q10A30; K6ZXS1; M7ZYB3; C1J959; A0A1D5WIS5; A0A2P1E8S5; A0A1D5VV61; A0A1D5WIS4; A0A0D9ZAS7; C1J958; M7ZAX1; J3N162; A2XUB6; A0A1D5ZGE0; I1HUD0; A0A1D5WMF2	731345323 [39-53]	2	1818.92	15
FALSE	High	Unambiguous	HLVQQYLESTR	[RK].HLVQQYLESTR.[G]					0.00641032	0	0.568	1	4	4	A0A200QFY2	M5WB94; A0A200QFY2; 731333949; A0A0K9QBQ6	A0A200QFY2 [139-149]	0	1373.72	11
FALSE	High	Unambiguous	VDFASFGLNTPHLHPR	[R].VDFASFGLNTPHLHPR.[G]					0.016492	0	0.416	1	1	1	731312097	731312097	731312097 [109-124]	0	1807.92	16
FALSE	High	Unambiguous	AVDGIFHVLR	[R].AVDGIFHVLR.[AG]					0.0161872	0	0.419	1	157	2	A0A176VJC2	V4UDA5; A0A1S3BDE6; A0A287MB51; D7TKK5; A0A1Y1I7F4; W9R7J9; A0A2P5C167; A0A077RXR6; A0A1Q3BC68; A0A059CC25; A0A0K9QFW1; M8CXI8; A0A287MB57; A0A2P5Q235; A0A2N9GID8; A0A287MB47; C6TI33; A0A2G9G115; A0A1D6IYG5; A0A2H3ZU28; M4EBR8; A0A2P4HR69; A0A0D2UKA0; A0A2I4H2C7; A0A068V974; S8DEN4; A0A067GIL5; A0A166EUM7; W1PKN6; B9N5P8; A0A2R6QAK0; K4B546; A0A287MB61; A0A1D5VEP3; A0A2H3X2H9; A0A087HRW5; M8BU05;…	A0A176VJC2 [1518-1527]	0	1126.64	10
FALSE	High	Unambiguous	GGPSWVVPLGRR	[R].GGPSWVVPLGRR.[D]					0.165559	0.00870229	0.045	1	2	2	A0A2P5DE02	A0A2P5FP29; A0A2P5DE02	A0A2P5DE02 [143-154]	1	1280.72	12
FALSE	High	Unambiguous	IDLDLEHR	[K].IDLDLEHR.[RGS]					0.171852	0.00957981	0.039	1	16	1	731342204	K4BY91; M1BLI5; M1BLI6; 731342204; A0A2G2VNI3; A0A0V0IKS0; A0A199VD79; A0A1U8EJ85; V7CNI8; A0A2G2YF25; A0A1S3UTU0; A0A2G3B915; A0A0S3QYR9; A0A0L9TJV4; A0A068UYD8; A0A0V0IL38	731342204 [372-379]	0	1010.53	8
FALSE	High	Unambiguous	ALGALPLYQR	[K].ALGALPLYQR.[T]					0.0437688	0.000626162	0.259	1	2	1	A0A162B5S3	A0A175YD97; A0A162B5S3	A0A162B5S3 [126-135]	0	1101.64	10
FALSE	High	Unambiguous	LDLGINGVIPVHSHR	[R].LDLGINGVIPVHSHR.[T]					0.0129412	0	0.455	1	2	5	731320503	731320503; 731320501	731320503 [91-105]	0	1626.91	15
FALSE	High	Unambiguous	VDFAPFGLNTPHLHPR	[R].VDFAPFGLNTPHLHPR.[G]					0.0883607	0.00111286	0.146	1	2	1	731312089	731312091; 731312089	731312089 [111-126]	0	1817.94	16
FALSE	High	Unambiguous	IDFAPYGLNPPHVHPR	[R].IDFAPYGLNPPHVHPR.[A]					0.0183304	0	0.399	1	2	1	731368278	S8CMI3; 731368278	731368278 [98-113]	0	1829.94	16
FALSE	High	Unambiguous	GLNPPHTHPR	[KR].GLNPPHTHPR.[AGS]					0.0680551	0.00111286	0.188	2	88	2	M0U695; A0A2I4HH59	A0A0B2PTH8; A0A2I4HLZ2; A0A2I4HAX3; I1N7M7; A0A1S2XIU8; A0A2G2V212; D4NXQ2; G7KQ18; A0A2K3JQE8; G7KQ15; V7BGI8; A0A0B2QXW4; A0A2I0VX66; A0A2I4DHC0; A0A2G2V471; A0A2I0VYG6; A0A1S3V0B7; A0A151RD51; A0A0L9VSG9; K4B1L4; C7S8C5; M1BJT3; A0A2I0VYE7; A0A2K3L7X7; A0A2K3LP78; M0U695; A0A151RMX4; A0A1J7GVD0; A0A151RDK7; A0A2I4HH59; A0A151U5J0; C7S8C0; G7KQ20; A0A1S3VY36; I1N811; A0A2I4HII4; A0A1S2XH00; A0A…	M0U695 [305-314]; A0A2I4HH59 [19-28]	0	1125.59	10
FALSE	High	Unambiguous	NPPHTHPR	[K-].NPPHTHPR.[GA]					0.10781	0.00268941	0.114	1	3	2	R0H0U8	W1P2Q5; A0A287DYH3; R0H0U8	R0H0U8 [56-63]	0	955.486	8
FALSE	High	Unambiguous	IDYSPNGGLNPPHIHPR	[R].IDYSPNGGLNPPHIHPR.[A]					0.0120109	0	0.467	1	1	1	A0A1S3CQM8	A0A1S3CQM8	A0A1S3CQM8 [100-116]	0	1883.95	17
FALSE	High	Unambiguous	SRGGFSFGGIGGGGSGAATGR	[R].SRGGFSFGGIGGGGSGAATGR.[S]					0.000718615	0	0.92	1	2	4	Q20CD6	731320170; Q20CD6	Q20CD6 [107-127]	1	1812.87	21
FALSE	High	Unambiguous	LPPLGPHDVR	[KR].LPPLGPHDVR.[V]					0.0283249	0	0.329	1	21	1	A0A0B0PQ51	A0A068U4P0; A0A2P5QPA5; A0A0D2T8F2; A0A0B0NSQ3; A0A2P5D9F5; A0A2P5WC14; A0A2P5WC10; A0A2P5WC26; A0A0D2TE84; A0A0B0PQI9; A0A2P5QPA9; A0A2P5C9W0; K3YI96; A0A0D2RNW6; W9RVC1; A0A0D2UB64; M0SQC5; A0A2C9VS69; A0A0B0PKZ4; A0A0B0PQ51; A0A1U8NEA9	A0A0B0PQ51 [32-41]	0	1100.62	10
FALSE	High	Unambiguous	LDIGVGGAVPIHSHR	[R].LDIGVGGAVPIHSHR.[A]					0.148032	0.00695637	0.063	1	2	1	A0A0J8DZA4	A0A0J8DZA4; A0A0K9QG49	A0A0J8DZA4 [93-107]	0	1527.84	15
FALSE	High	Unambiguous	LTGRHETADITTFSWGVANR	[R].LTGRHETADITTFSWGVANR.[G]					4.99134e-05	0	1.349	1	3	2	731354634	731354634; B0LSR3; A0A0K9RUW5	731354634 [292-311]	1	2232.12	20
FALSE	High	Unambiguous	DAGVIAGLNVLR	[KR].DAGVIAGLNVLR.[IM]					0.0457156	0.000626162	0.252	1	118	3	A0A1D5YRV8	M0Z8C6; A0A0K9PAJ9; A0A1D5YRV8; A0A1D5U1Y0; A0A068TVU9; Q9C7X7; T1LDI8; A0A1J6J259; T1M6Z9; A0A1D5ZF15; A0A2G2WVY2; F2D269; A0A1D5ZF14; A0A287UWY9; X4Z319; A0A1D6A2T9; A0A1D6S391; A0A2G5EBF4; A0A0K9P9U3; A0A1D5YJW1; A0A1D6C6Q3; K3Z4G5; C9WCK6; A0A1D6A2T8; A0A068TUV5; A9S0A3; A0A1D6MWU8; B7FL88; A0A1D6BQN6; A0A1D6KE24; I0J3E8; M0T775; C9DFB9; A0A2G5EBC6; A0A0K9NPB0; A0A178W0N9; A0A2G3CK93; A9SNF1;…	A0A1D5YRV8 [164-175]	0	1197.69	12
FALSE	High	Unambiguous	IVQFGLDHGVR	[KR].IVQFGLDHGVR.[IV]					0.0102182	0	0.493	1	4	1	A0A2N9JBR5	A0A2P4IRB2; 731316126; A0A2P4JIG9; A0A2N9JBR5	A0A2N9JBR5 [242-252]	0	1240.68	11
FALSE	High	Unambiguous	HILLPITDRNPYLSEGTR	[K].HILLPITDRNPYLSEGTR.[QH]					0.0424292	0.000626162	0.264	1	43	2	A0A2P5Y3Z5	A0A199VLG2; A0A0B0MX24; A0A2P5Y3Z5; A0A067JMB9; A0A1U8IJ91; A0A2N9J304; I1MN17; A0A0K9RH87; A0A059AT36; A0A2C9WCR7; A0A2P5QCT3; A0A0R0FPW0; A0A2P5BXJ2; A0A059ASE5; A0A151RBM4; A0A1U8JQE2; A0A059ARW4; A0A0S3R429; A0A0D2QDV9; A0A0A0L108; W9SCL4; A0A1U8KIN6; V7CDJ6; A0A2J6KWB0; A0A0B0PN47; A0A068C8A6; A0A165XW98; B9SYR8; A0A251S3Z0; A0A2P5FSN8; A0A1S3UM69; 731338592; A0A2J6L772; A0A059ARJ5; A0A068U0…	A0A2P5Y3Z5 [515-532]	1	2095.13	18
FALSE	High	Unambiguous	TVPHLADAIHAAVTR	[RK].TVPHLADAIHAAVTR.[VAMFSLGICT]					0.00082394	0	0.898	1	55	6	731353768	A0A0A0LEK8; A0A2G2YXE2; A0A2H3XVK3; Q40107; A0A061GIL3; A0A2P2JCL2; A0A067KPI2; A0A2P5R8U3; A0A059CPR9; A0A1R3J863; A0A2P5G1K1; A0A2P5DTB6; A0A2I0AZS1; A0A2C9W3S2; A0A0K9QHH4; D7SUD7; A0A1R3GUT7; A0A2P5Y408; B9RKN9; A0A200RCC2; A0A022QRX8; A0A2I4DX89; D7TBL7; B9RS47; A0A1U8IX63; Q43781; A0A0B0PBJ0; A0A2C9W747; A0A0B0PHJ6; A0A2C9W6D1; A0A2G5FAD2; A0A2P5XZ31; A0A067KGW9; 731353768; A0A0D2PTZ8; A0A1…	731353768 [389-403]	0	1571.87	15
FALSE	High	Rejected	QLQFPVGR	[R].QLQFPVGR.[R]					0.143501	0.00655545	0.068	0	1	2		A0A060D6M0		0	944.531	8
FALSE	High	Unambiguous	AFVHWYVGEGMEEGEFSEAR	[R].AFVHWYVGEGMEEGEFSEAR.[E]					0.00124966	0	0.831	4	255	17	731379850; A0A2G2V8B9; A0A251T4H2; A0A1Y1I1D7	P14640; A0A1D5SQY7; A0A251V7F1; A0A0D2PSZ0; B9SHE7; A0A059T4Y0; A6MZU0; A0A1S3BZT0; A0A0K9RUV8; A0A1D5SQY5; A0A1D5SH31; A0A0D2T2R1; A0A0D2TBH6; R0FBY0; A0A1D2A0Y0; 731339295; A0A2G3D9Q8; Q70ZL4; P14641; A0A2H5PZQ2; A0A2I4HD86; A0A1P8FAN9; A0A2G2Y9E2; A0A2R6RKU7; A0A1J6JNW3; A4K4Y7; A0A0S3T5B1; J3LSD9; P33629; A0A0A0KIM4; A0A2G9GQS8; A0A060ID32; A6YIK6; A0A0D5MER0; B2BGT6; A0A1J6KAT7; A0A0D3B200; …	731379850 [235-254]; A0A2G2V8B9 [403-422]; A0A251T4H2 [403-422]; A0A1Y1I1D7 [368-387]	0	2330.02	20
FALSE	High	Unambiguous	SILPAQGNMSPGGFNRPGAGGMMPGMPGTR	[R].SILPAQGNMSPGGFNRPGAGGMMPGMPGTR.[K]					0.000123712	0	1.203	1	1	3	731352582	731352582	731352582 [471-500]	0	2943.38	30
FALSE	High	Unambiguous	NFDVGYVPLRLPR	[K].NFDVGYVPLRLPR.[A]					0.0756415	0.00111286	0.171	1	2	2	731364732	731364732; A0A0J8BF48	731364732 [347-359]	1	1545.85	13
FALSE	High	Unambiguous	VFPSIVGRPR	[-].VFPSIVGRPR.[H]					0.0465762	0.000626162	0.249	1	6	3	A0A0A1ESG0	A0A0A1EUV7; Q43471; A0A0A1EXN0; I0AY55; A0A0A1ESG0; A0A1B2LPX4	A0A0A1ESG0 [1-10]	0	1127.67	10
FALSE	High	Unambiguous	SYELPDGQVITLGNER	[K].SYELPDGQVITLGNER.[F]					0.00238554	0	0.727	2	49	28	A0A0D6QT83; A0A2H3X9F7	A0A2G9H4B2; A0A0U3F6M9; A0A1D1YV12; Q96406; A0A2C9VDH8; D6C5B7; A0A1D1Z707; Q0MTA8; A0A1D1YP48; A0A1J3DRQ5; A0A0U2VAX0; A0A0D6QUQ0; A0A022QZU8; S8DD77; G3EAC0; F2DR86; D5K0Z6; O65316; D5K0Z5; Q9FRT4; F2D4P0; A0A0U2U508; A0A1J3K0Z2; A0A2P4MJ31; Q002L8; A0A068TXK9; F2DZM0; A0A2P4M295; A0A1D1YJ29; B4G1E1; A0A0D6QT83; A0A1C9ULP8; Q002L7; A0A1D1ZF17; F2E0T8; A0A0U3FMR1; G3EAC1; A0A1L5JKA9; A0A2H3X9F7;…	A0A0D6QT83 [239-254]; A0A2H3X9F7 [191-206]	0	1790.89	16
FALSE	High	Unambiguous	NYGAVWDTSRVPSGPLQFR	[R].NYGAVWDTSRVPSGPLQFR.[F]					0.0208867	0	0.378	1	2	2	731357546	731357546; A0A2N9I8M5	731357546 [192-210]	1	2150.08	19
FALSE	High	Unambiguous	VGINYQPPTVVPGGDLAK	[K].VGINYQPPTVVPGGDLAK.[V]					0.113307	0.00268941	0.106	2	19	2	731379850; F2E847	A9REZ4; A0A1D1Z0M7; A9RIJ5; A0A1D1YS12; 731379850; A0A1J3FPN6; A0A1D1XH92; A0A1D1YSW0; A0A0J8DU34; A0A1D1YTG6; A0A176VSR9; A0A1J3IJL5; F2E847; F2D1N0; A0A1J3CKT3; A0A1D1YGR6; A0A1J3I0P6; A9TVH3; A0A1B4XVI5	731379850 [185-202]; F2E847 [353-370]	0	1824.99	18
FALSE	High	Unambiguous	NHFIEGGDAGNRENFINELIR	[R].NHFIEGGDAGNRENFINELIR.[R]					0.057539	0.000626162	0.215	1	2	1	731335174	A0A0J8BDD7; 731335174	731335174 [221-241]	1	2415.18	21
FALSE	High	Unambiguous	VDFAPYGLNTPHLHPR	[R].VDFAPYGLNTPHLHPR.[G]					0.00268464	0	0.708	1	5	8	731312085	731312085; A0A0K9R1W1; 731312087; 731312093; A0A0K9RC10	731312085 [111-126]	0	1833.94	16
FALSE	High	Unambiguous	FVGLLPPLDAPHHLR	[RK].FVGLLPPLDAPHHLR.[KR]					0.00255439	0	0.716	1	41	1	A0A0L9TZW8	A0A2R6PK57; A0A2G9GGR5; A0A0R0I6M2; A0A0E0KNC4; K7LLB4; A0A0D9ZHT3; I1LE74; B9RTY3; A0A067L6L4; A0A0D3FTD2; A0A0E0GY37; A0A068TRS7; A0A1S3W0S5; A0A2R6RV37; A0A059B3L3; A0A1S3W0P2; V7BBF7; A0A0E0GY36; 731377968; A0A022S121; A0A2P6QX10; A0A0E0P6B2; A0A0S3SMK5; C6TDB0; A0A2C9WA74; A0A0D9ZHT0; B9FE30; V7BFG0; A0A0L9TZW8; A0A1U7ZR73; A0A0K9QSH7; I1NGB5; I1PJM0; Q7X6L0; C6TNS1; A0A251SRZ0; M0TJF9; A0A0…	A0A0L9TZW8 [136-150]	0	1681.95	15
FALSE	High	Unambiguous	IQPFVLPPLGPHDVR	[K].IQPFVLPPLGPHDVR.[I]					0.00138897	0	0.814	1	1	5	731363489	731363489	731363489 [29-43]	0	1684.95	15
FALSE	High	Unambiguous	HVPNFAAGLLR	[K].HVPNFAAGLLR.[M]					0.116884	0.00316334	0.101	1	1	1	731356248	731356248	731356248 [57-67]	0	1194.67	11
FALSE	High	Unambiguous	LHFFMPGFAPLTSR	[R].LHFFMPGFAPLTSR.[G]					0.116884	0.00316334	0.101	1	3	2	A0A1D1YXI3	A0A0K0VH35; A0A1D1YXI3; A0A1J3FXN1	A0A1D1YXI3 [59-72]	0	1620.84	14
FALSE	High	Unambiguous	SVGVGMNAMDLRR	[R].SVGVGMNAMDLRR.[G]					0.023948	0	0.356	1	2	3	A0A0K9RZF6	A0A0K9RZF6; 731372887	A0A0K9RZF6 [137-149]	1	1405.7	13
FALSE	High	Unambiguous	MHAAIANAVGSLGDPERR	[R].MHAAIANAVGSLGDPERR.[Q]					0.000216474	0	1.113	1	1	3	731336741	731336741	731336741 [118-135]	1	1864.94	18
FALSE	High	Unambiguous	EHGINFIGPNPDSIR	[RK].EHGINFIGPNPDSIR.[VI]					0.08252	0.00111286	0.157	1	61	1	A0A0K9RHG8	A0A251RV70; H9CCH6; A0A0V0II34; O81273; B9S1E2; A0A2H3YFY3; M0TTB7; A0A1S3BM82; B9N843; D2CFM8; G8FGI3; A0A251VS06; A0A2G2XSL7; A0A2P5E2Y5; Q40475; A0A068VC76; A0A218XPY0; E6Y6R4; A0A1S4AWE8; O23960; A0A2I4GEC5; A0A200R9G4; A0A2P5CLA3; A0A2K1ZYM6; V4U0R4; C5ILA9; A0A2K3PG06; A0A2K1ZYM0; F6H9P9; A0A1D1YBB4; A0A1S2YEA7; Q9LLR1; A0A2G9HCJ0; A0A118JY69; A0A2G3AYC3; A0A022R4R3; M1BCQ9; A0A2K1X0W6; 731…	A0A0K9RHG8 [165-179]	0	1665.83	15
FALSE	High	Unambiguous	TIGGGDDSFNTFFSETGAGK	[K].TIGGGDDSFNTFFSETGAGK.[H]					0.0295847	0	0.322	1	3	5	F2E847	A0A1J3EFM3; A0A1D1YTG6; F2E847	F2E847 [41-60]	0	2007.89	20
FALSE	High	Unambiguous	HTGNISLDDVIEIAR	[K].HTGNISLDDVIEIAR.[VI]					0.121327	0.00316334	0.095	1	5	1	731345787	A0A2R6R826; A0A1U7ZX27; A0A2R6R7Z9; 731345787; 731356205	731345787 [101-115]	0	1652.86	15
FALSE	High	Unambiguous	VLQFHNNMTGDEGAR	[R].VLQFHNNMTGDEGAR.[A]					0.00173736	0	0.778	1	1	3	731310828	731310828	731310828 [272-286]	0	1688.78	15
FALSE	High	Unambiguous	LTRPAYMALR	[R].LTRPAYMALR.[D]					0.08252	0.00111286	0.157	1	2	4	731311266	731311266; A0A2C9VSK7	731311266 [372-381]	0	1191.67	10
FALSE	High	Unambiguous	LDFGVGGIIPVHSHR	[R].LDFGVGGIIPVHSHR.[T]					0.0600983	0.000626162	0.208	1	1	2	731356301	731356301	731356301 [91-105]	0	1603.87	15
FALSE	High	Unambiguous	GVVDSEDLPLNLSR	[KR].GVVDSEDLPLNLSR.[E]					0.00444204	0	0.627	1	51	26	A0A2P6VPC9	Q002I5; A9TFL9; Q002I6; F2DEU3; A0A2P6VPC9; F1T1D5; Q002J2; A0A0D6QY82; A0A1J3EJU3; G5DCB6; A0A059LNH8; A0A0D2KKF3; F2DJP4; F1T197; A0A2P6TNV7; A0A1D1ZQI3; A0A250XTY8; Q002I9; A0A2R6W912; A0A1J3DC81; A0A0C9QP24; H1ZY28; Q002J0; F2E7K9; Q002I7; F1T1E9; F1T198; T1N9S2; A0A250WSM0; A9SIS2; A0A176VW23; F1T1E8; A9TFM2; Q002J3; Q002I8; A0A1J3K078; A9TQU1; A9TLH3; A0A2P6TNV3; A0A1J3F9U0; A0A2R6XUI6; C6L…	A0A2P6VPC9 [527-540]	0	1513.79	14
FALSE	High	Unambiguous	HSLNIPATADDAEALRVIR	[R].HSLNIPATADDAEALRVIR.[Q]					0.121327	0.00316334	0.095	1	1	1	731323116	731323116	731323116 [303-321]	1	2062.1	19
FALSE	High	Unambiguous	TITLEVEPSDTIENVK	[K].TITLEVEPSDTIENVK.[A]					0.00446974	0	0.626	1	1	9	A0A1J3G861	A0A1J3G861	A0A1J3G861 [11-26]	0	1787.93	16
FALSE	High	Unambiguous	IHGSPFSTATLR	[K].IHGSPFSTATLR.[A]					0.00458228	0	0.622	1	1	30	A0A0J8E0F9	A0A0J8E0F9	A0A0J8E0F9 [5-16]	0	1286.69	12
FALSE	High	Unambiguous	QHQFQQFEAIQR	[R].QHQFQQFEAIQR.[S]					0.134851	0.00559854	0.078	1	1	1	731373104	731373104	731373104 [215-226]	0	1559.77	12
FALSE	High	Selected	FASIPNVLPSEHIR	[K].FASIPNVLPSEHIR.[G]					0.0413871	0.000626162	0.268	1	1	3	731364163	731364163	731364163 [69-82]	0	1579.86	14
FALSE	High	Unambiguous	LNWASLGAGQRR	[R].LNWASLGAGQRR.[Q]					0.0413871	0.000626162	0.268	1	1	2	731329625	731329625	731329625 [166-177]	1	1328.72	12
FALSE	High	Selected	HITIFSPEGR	[R].HITIFSPEGR.[L]					0.107141	0.00268941	0.115	1	177	1	A0A0J8B475	A0A0D2SIG5; A0A2K1KCM2; A0A1J3G3A3; A0A1Y1HJU3; I3T2Q9; A0A1J3DYI2; Q9FER4; C0LSI3; S8DTP5; A0A0K9R8Z8; A0A0B0MQP3; A0A2G5DHZ6; M0RJ25; A0A078FU71; I3T1I8; G7IJ13; C1MTW8; A0A2G5D7R8; A0A067KQ25; A9P9I1; D2D307; I3T518; A0A2R6QUM0; A0A287PQS8; A0A2P6RYT5; A0A2G5DHX7; A0A0D2UB57; A0A1U8B1I4; B6TQJ6; A0A103YB51; A8IRE2; A0A2R6PT30; B7FMD3; C5WVT0; O48551; A9TFP4; A0A2I4FTS6; V4SS21; I0YZR6; A0A151T…	A0A0J8B475 [12-21]	0	1156.61	10
FALSE	High	Unambiguous	VFLENVIR	[K].VFLENVIR.[D]					0.109158	0.00268941	0.112	1	17	31	A0A1Y5I0Z4	A0A1U7Y5U1; A0A250X637; A0A1Y5I0Z4; A0A2H3XD22; A0A1D1YII8; A0A250X5X8; A0A2H3Z4J4; A0A2H3ZBL0; I0YU00; A0A1D1YMV2; A7Y228; M7ZMQ6; K8F334; A0A250XFD0; A0A090M310; A0A250X930; A0A1U7XUJ4	A0A1Y5I0Z4 [209-216]	0	989.578	8
FALSE	High	Unambiguous	LDFGIGGVIPLHSHR	[R].LDFGIGGVIPLHSHR.[T]					0.0756415	0.00111286	0.171	1	4	2	731372227	731372231; 731372227; A0A0J8B5D5; A0A0J8B8Q9	731372227 [101-115]	0	1617.89	15
FALSE	High	Unambiguous	LSNYNVLTGQQGEIRR	[R].LSNYNVLTGQQGEIRR.[N]					0.0060993	0	0.576	1	1	2	731323149	731323149	731323149 [313-328]	1	1847.97	16
FALSE	High	Unambiguous	MTVTHLASAGRGPNSEDQATR	[R].MTVTHLASAGRGPNSEDQATR.[K]					0.00125745	0	0.83	1	3	2	731333018	731333018; 731333021; A0A0K9R7Q5	731333018 [139-159]	1	2199.06	21
FALSE	High	Unambiguous	LDFAPYGLNPPHIHPR	[R].LDFAPYGLNPPHIHPR.[GAQ]					0.0290381	0	0.325	1	18	6	A0A068V823	A0A2N9GJ55; A0A2P4MTD2; A0A059BDB8; A0A068VNQ5; A0A2P4H837; A0A068V823; A0A059B614; A0A2N9H3H0; A0A2N9H7M5; A0A2H3X690; A0A2P4HC27; A0A058ZR22; A0A1Q3BPW4; A0A068VAU4; A0A059CR47; A0A059B5S1; A0A059BEW6; A0A059B5H7	A0A068V823 [330-345]; [560-575]	0	1843.96	16
FALSE	High	Selected	IDFAPGGVNPPHTHPR	[R].IDFAPGGVNPPHTHPR.[A]					0.0635567	0.000626162	0.199	1	1	7	A0A2P2NGR5	A0A2P2NGR5	A0A2P2NGR5 [94-109]	0	1711.87	16
FALSE	High	Unambiguous	FDAQTGADREVQR	[R].FDAQTGADREVQR.[IV]					0.161493	0.00870229	0.049	1	229	2	A0A2J7ZYJ8	A0A1D6Q2Q4; A0A199V6V8; A0A0B2QTD8; A0A067DBV2; B1PBX8; A0A1J3DFS8; A0A0D6R5Y5; A0A1D6H4H6; A0A1U7Z1S1; V4KX54; A0A1D1YDK7; A0A0D2S5X1; I1IQ49; D5A8Q6; A9PGI7; A0A2H5Q350; A0A1J6J0J9; A0A067DCZ2; A0A2P2LKA1; A9PJR7; A0A1S4BKX0; A9SHI2; A0A0K9NLS0; A0A1R3GR86; A0A059DAS9; A0A087GBV7; A0A2K3L6W7; M1BUA0; A0A1S3ZWP0; A0A1S3C3H0; M0TJN2; A0A068U697; I0YMK2; D8TL23; A0A2K3M8J7; A0A1U7ZEA3; A0A178UAH2;…	A0A2J7ZYJ8 [1957-1969]	1	1492.71	13
FALSE	High	Unambiguous	SHQMLQQEQLQAR	[R].SHQMLQQEQLQAR.[Q]					0.0540708	0.000626162	0.225	1	2	4	731343067	731343069; 731343067	731343067 [973-985]	0	1596.79	13
FALSE	High	Unambiguous	LSHVYTAILEPNSDLR	[K].LSHVYTAILEPNSDLR.[I]					0.0118625	0	0.469	1	1	1	A0A2I0AID0	A0A2I0AID0	A0A2I0AID0 [151-166]	0	1827.96	16
FALSE	High	Unambiguous	SVFHPGSNINTR	[R].SVFHPGSNINTR.[NTG]					0.110524	0.00268941	0.11	1	5	2	731350277	731350277; 1108961112; A0A0K9QCP5; A0A1J3GLU2; A0A1J3G2E5	731350277 [83-94]	0	1328.67	12
FALSE	High	Unambiguous	IEKSSVAEIVLVGGSTR	[K].IEKSSVAEIVLVGGSTR.[I]					0.125157	0.00364951	0.09	1	1	3	A0A251TI78	A0A251TI78	A0A251TI78 [334-350]	1	1744.98	17
FALSE	High	Unambiguous	ILRPQGSLIVR	[R].ILRPQGSLIVR.[D]					0.0254841	0	0.346	1	1	1	731313270	731313270	731313270 [726-736]	0	1251.79	11
FALSE	High	Unambiguous	MLSPHILGEEHYNTAR	[R-].MLSPHILGEEHYNTAR.[G]					0.000876789	0	0.888	2	98	14	731341013; A0A175YRR8	D7M1G9; A0A0D2VYM2; A0A061E5Q6; A0A1U8FHC9; A0A0K9NYL5; A0A0D2S1Z3; A0A1U8EIM6; A0A0D2V4L6; A0A0D3EGT2; A0A0D3AH59; A0A0D3B0C3; A0A1S3CT27; A0A1U7Z806; C6GFP3; M4CP75; R0H666; Q8H135; F6HFL0; M4EIN3; G1JSJ8; A0A2P5S6E2; A0A087G5U2; A0A0D2TNE4; S8DTS7; A0A2R6QQP9; A0A2H5PRB4; M4EIN4; P29685; A0A0D3AI87; B9HWA2; F6GTT2; A0A078HSM2; A0A078GA38; S8C857; A0A0D3EGT1; A0A067LEH6; A0A067FNL4; A0A0B0MTN9;…	731341013 [431-446]; A0A175YRR8 [297-312]	0	1867.91	16
FALSE	High	Rejected	LDYAPHGLNPPHTHPR	[R].LDYAPHGLNPPHTHPR.[A]					0.126723	0.00364951	0.088	0	5	2		A0A0D3F5B0; I1P0J6; A0A0D9YSG4; B3TLX7; A0A2G5DXF6		0	1821.91	16
FALSE	High	Unambiguous	NMGLRPGATASMR	[R].NMGLRPGATASMR.[N]					0.0310933	0.000626162	0.314	1	1	2	731352582	731352582	731352582 [455-467]	0	1361.68	13
FALSE	High	Unambiguous	TRPPTMQGFAQNANR	[K].TRPPTMQGFAQNANR.[I]					0.000574511	0	0.956	1	1	3	731360652	731360652	731360652 [97-111]	0	1688.83	15
FALSE	High	Selected	IDFASYGLNPPHTHPR	[R].IDFASYGLNPPHTHPR.[AG]					0.134016	0.00559854	0.079	1	2	2	A0A2I4GLS8	A0A2I4GLS8; A0A2P4LD94	A0A2I4GLS8 [105-120]	0	1821.9	16
FALSE	High	Unambiguous	THPVNFLNER	[K].THPVNFLNER.[T]					0.0804933	0.00111286	0.161	1	69	4	A0A0R0JL19	C6TD82; F6K5V5; A0A0R0JL19; A0A1S6EFB6; G0Z9K5; G8XQZ2; G8JZ50; M5VM41; A0A160G5Z8; G0Z9J7; G0Z9K1; A0A1R3KFZ9; Q9ZT38; G0Z9K3; A0A1R3FXK8; M5VZ38; I1KAJ5; A0A2P5XJW7; A0A1U8L540; G0Z9K4; A0A0B2SJ43; G0Z9J9; I1KAJ4; F5BX16; A0A251MUU9; I3SES8; M0TUQ0; A0A1S3VVM7; G0Z9K0; Q42764; A0A2H3YHV5; A0A2P5DMG5; A0A191QLA2; Q684J9; Q43015; A0A0R0JM61; G8JZ51; A0A1J7IHR9; A0A089NF79; A0A2P5XJU4; G0Z9J6; A0A…	A0A0R0JL19 [308-317]	0	1226.63	10
FALSE	High	Unambiguous	VDFAPYGLNPPHIHPR	[R].VDFAPYGLNPPHIHPR.[AGV]					0.0229282	0	0.363	1	4	4	731322509	A0A0K9RTR7; M0TVU0; 731322509; A0A199VVC4	731322509 [99-114]	0	1829.94	16
FALSE	High	Unambiguous	IDFGPGGLNPPHTHPR	[R].IDFGPGGLNPPHTHPR.[A]					0.00179221	0	0.773	1	1	11	731337309	731337309	731337309 [98-113]	0	1711.87	16
FALSE	High	Unambiguous	LLSQLIELSESPTPAPAVAR	[K].LLSQLIELSESPTPAPAVAR.[S]					0.0432279	0.000626162	0.261	1	1	2	A0A0S3TC07	A0A0S3TC07	A0A0S3TC07 [217-236]	0	2092.16	20
FALSE	High	Unambiguous	NSAMNPVREIPVVGGSGVFR	[R].NSAMNPVREIPVVGGSGVFR.[M]					0.0139435	0	0.443	1	1	4	731357819	731357819	731357819 [146-165]	1	2086.09	20
FALSE	High	Unambiguous	LREMSGSNIFAEGDRVEPR	[K].LREMSGSNIFAEGDRVEPR.[D]					0.00613733	0	0.575	1	1	1	731338884	731338884	731338884 [259-277]	2	2163.06	19
FALSE	High	Unambiguous	RTQEQAASLGIPLSVLDDHPR	[K].RTQEQAASLGIPLSVLDDHPR.[I]					0.000692304	0	0.926	1	1	2	731328476	731328476	731328476 [116-136]	1	2303.21	21
FALSE	High	Unambiguous	LRGTPLYVLVEPR	[K].LRGTPLYVLVEPR.[Q]					0.04296	0.000626162	0.262	1	1	1	731316674	731316674	731316674 [173-185]	1	1512.89	13
FALSE	High	Unambiguous	GIRFPGRDDESLAPVFTPAR	[R].GIRFPGRDDESLAPVFTPAR.[S]					0.00811853	0	0.53	1	1	1	731320998	731320998	731320998 [179-198]	2	2201.15	20
FALSE	High	Unambiguous	RQFSTPEDMLTGSSRPR	[R].RQFSTPEDMLTGSSRPR.[T]					0.00907981	0	0.512	1	1	5	731350182	731350182	731350182 [14-30]	1	1964.96	17
FALSE	High	Unambiguous	TRPFDAIRAEVR	[K].TRPFDAIRAEVR.[A]					0.0889117	0.00111286	0.145	1	54	1	M5XCR9	A0A1S2Z6X5; A0A2P6PIR9; A0A1U8AJ62; F6H0X2; A0A2H3XDQ3; B9RJN2; A0A2J6LK70; A0A2R6QYG0; A0A1R3K2D8; A0A103XX50; A0A251UPK5; W9RWI1; A0A2J6LKY9; G9BF70; A0A1Q3CSN6; A0A2R6RNL7; M5XCR9; A0A251VFR9; Q30D04; Q30D02; A0A1S3BBB5; Q400R0; A0A2I0L3X1; A0A251UPJ5; A0A059BK19; A0A2C9WE20; Q6YH16; A9NUF5; A0A151U000; A0A0M3TBB3; A0A1S4BMP3; A0A200QZ57; A0A2K3P8B8; D0VBC5; A0A251UTX9; A0A1R3JI20; A0A2P4LR53;…	M5XCR9 [513-524]	1	1430.79	12
FALSE	High	Selected	IFDHQGPLSSTFPIENR	[K].IFDHQGPLSSTFPIENR.[N]					0.0486478	0.000626162	0.242	1	3	1	731334367	731334367; A0A2G9HSY1; A0A068U4S8	731334367 [328-344]	0	1957.98	17
FALSE	High	Unambiguous	LTGDSFIRPHLR	[KR].LTGDSFIRPHLR.[KNE]					0.169728	0.00957981	0.041	1	6	1	A0A251ULM6	A0A1R3I5N5; M5VYF1; A0A2C9WHY5; A0A251SDI6; 731310818; A0A251ULM6	A0A251ULM6 [106-117]	0	1411.78	12
FALSE	High	Unambiguous	HVDGALLALRQPR	[K].HVDGALLALRQPR.[K]					0.00673719	0	0.56	1	1	4	731333018	731333018	731333018 [120-132]	1	1445.83	13
FALSE	High	Unambiguous	LDFAPYGLNPPHTHPR	[R].LDFAPYGLNPPHTHPR.[GAS]					0.00168419	0	0.783	1	84	24	A0A068V823	M1B046; A0A2G9GIJ2; A0A2G9G5C7; A0A2N9FGP7; A0A0K9R3P7; A0A1Q3BNZ7; A0A2P4LLL3; 731355754; A0A1Q3BP42; A0A2G9GLH4; A0A199V854; A0A1Q3BNZ9; A0A068VNQ5; B9I5S8; A0A2K1Y199; A0A068USY2; A0A199UES2; K4B1L5; A0A2P4HBT7; A0A068UR45; A0A1Q3BPF8; A0A068V823; A0A218WHF6; K4B1L7; A0A2I0I3Z4; A0A2P4LLK0; A0A2G9G5C4; A0A1Q3BPC8; A0A2N9F3P4; A0A1U8A7F9; A0A2I4GLS7; A0A2N9FB72; A0A199V323; A0A199UGR6; A0A2N9F3…	A0A068V823 [99-114]	0	1831.92	16
FALSE	High	Unambiguous	RIFEGEALLR	[RK].RIFEGEALLR.[RHK]					0.105162	0.00220207	0.118	1	255	3	A0A2G2WSJ1	A0A2G9HQ74; C5X364; M0RSK3; M0TP59; A0A068UHZ9; A0A0D6R2L4; A0A0D2UQT2; A0A0E0GGZ3; A0A0A0KSN1; A0A2H3Z4R5; A0A2H5N8R8; K3ZX51; A0A1J3E983; A0A0E0NPV1; A0A2K3M1W9; A0A0D9VUL1; I1IKJ4; A0A0D9XTW6; A0A0V0HBQ4; B8ANT6; V7C7Y9; A0A059ARY5; A0A1U8IQ86; G7KRA8; A0A1S3ZTI1; A0A2C9VPD9; A0A0V0HHA1; A0A1D1ZFQ5; A0A199VV73; A0A2R6P447; A0A1R3JAV8; A0A1U8HIZ5; C6T193; A0A0D3FJ52; D7MJG9; A0A068VDD3; A0A0D2S…	A0A2G2WSJ1 [137-146]	1	1203.68	10
FALSE	High	Unambiguous	TRQLDGAHVEFLR	[R].TRQLDGAHVEFLR.[G-]					0.0419049	0.000626162	0.266	1	251	1	M5XCR9	A0A2P5XC84; A0A0P0VY65; T2DMJ6; A0A0A0L679; A0A1U7XV16; J3LPE0; A0A0D9XMJ5; A0A0L9UZF5; A0A0A9JHN1; A0A0D2S988; A0A2J6M612; A0A1D5TN87; A0A078G7H9; A0A2K2ACZ0; A0A0D6QVS2; A0A1S2Z6X5; A0A067XH53; A0A199W9Y1; K4D5G8; A0A199VM73; A0A0E0QBF6; A0A1D5RWZ2; O24052; F6H0X2; A0A1D5SW06; A0A2P5R414; B9RJN2; R0IS21; V7BTN3; A0A2J6LK70; A0A2K2AHK6; A0A0D9X1M3; A0A2K1ZRV4; C5WXQ3; H9C956; R0GVU2; A0A2R6QYG0;…	M5XCR9 [417-429]	1	1541.82	13
FALSE	High	Unambiguous	SWTGTIIGPHNSVHEGR	[R].SWTGTIIGPHNSVHEGR.[I]					0.00469766	0	0.618	1	62	3	A0A0E0EQH2	A0A1S4A2G6; Q3HVN0; A0A124SBG8; A0A022RE65; A0A1D1XXD5; M1CQK8; A0A0E0EQH2; A0A2R6Q405; 731377923; A0A2G9GBZ3; A0A0K9QNC8; A0A2G3AMR0; K4ASY4; A0A1U8AKU9; A0A0V0HG08; A0A161ZV81; Q3LVP4; A0A199VPJ3; Q3LVQ8; A0A1U7VZB4; A0A0K9RBB0; A0A0C9RS33; A0A218X235; A0A0D6QRT3; A0A1S4DFB8; A0A2G2VV62; A0A200Q9H7; A0A164WKS2; A6N196; A0A068UQ11; A0A200Q7P5; K4D399; A0A1U7Z6C9; A0A0E0LZG4; A0A2H3XGQ7; J3MW95; …	A0A0E0EQH2 [108-124]	0	1847.91	17
FALSE	High	Unambiguous	MLRPTGFIIIR	[R].MLRPTGFIIIR.[D]					0.0524159	0.000626162	0.23	1	8	1	A0A2I4GEG7	A0A1S3CDD7; A0A2R6RUR4; A0A151T1P6; A0A0A0LI73; A0A2I4GEG7; A0A200QT59; A0A2R6PKK5; 731320820	A0A2I4GEG7 [559-569]	0	1316.79	11
FALSE	High	Unambiguous	SIRPLDRATINESVR	[R].SIRPLDRATINESVR.[K]					0.00302124	0	0.689	1	1	3	731334617	731334617	731334617 [274-288]	1	1726.96	15
FALSE	High	Unambiguous	FLALTDRPLLVR	[R].FLALTDRPLLVR.[F]					0.0724203	0.00111286	0.178	1	1	2	731344029	731344029	731344029 [196-207]	0	1413.86	12
FALSE	High	Unambiguous	RLFGVTTLDVVR	[KR].RLFGVTTLDVVR.[A]					0.0733264	0.00111286	0.176	1	99	6	731329081	A0A1D5W3N0; A0A2G3BLT8; A0A1S4A9C7; A0A2K3MVX8; A0A2K1JPZ2; A0A1U8HJ07; K3XJN7; A0A1S4CNK5; A0A2G2WF95; M5WMU0; K4DCV3; M1B8S4; A0A2G2Z511; A0A0A1G6F9; Q5DNZ8; A0A2I4ETB2; G3BMW0; A0A287L785; W9S9W9; M0XD85; A0A2G2YTJ5; A0A059TAG7; A0A1J7GFB7; A0A251T3N6; A0A2G2X2U9; A0A2K1YHX7; A0A164ZSR6; A0A067KJQ5; A0A124SCA1; J3L2D0; D8RHW2; A0A172MLJ0; A0A150GVJ9; A0A1U7VD24; A0A1S3YXG6; A0A287L784; A0A221C…	731329081 [178-189]	1	1375.81	12
FALSE	High	Selected	LDFAVGGVIPVHSHR	[R].LDFAVGGVIPVHSHR.[T]					0.0212799	0	0.375	1	5	2	A0A0K9QJX0	A0A0K9QLH3; A0A0K9RAI3; A0A0K9RZJ8; W8S9T6; A0A0K9QJX0	A0A0K9QJX0 [91-105]	0	1603.87	15
FALSE	High	Unambiguous	LDLDVGGINPPHTHPR	[R].LDLDVGGINPPHTHPR.[G]					0.0667976	0.00111286	0.191	1	11	4	A0A067FR48	A0A2H5MY52; A0A2H5QHE6; V4TSN6; V4VJP5; V4THV1; V4SYE3; A0A067FR81; A0A067FR48; V4V017; A0A2H5MWM2; A0A2H5NFL2	A0A067FR48 [103-118]	0	1737.9	16
FALSE	High	Unambiguous	VRPPAHLVDDQYR	[R].VRPPAHLVDDQYR.[Q]					0.0511285	0.000626162	0.234	1	1	2	731350566	731350566	731350566 [144-156]	0	1565.82	13
FALSE	High	Unambiguous	IATWTHERIPER	[K].IATWTHERIPER.[V]					0.10451	0.00220207	0.119	1	2	3	731361773	A0A0K9RM32; 731361773	731361773 [51-62]	1	1508.8	12
FALSE	High	Selected	VVFYRMGLTDKDIVALSGGHTLGR	[R].VVFYRMGLTDKDIVALSGGHTLGR.[A]					0.0421662	0.000626162	0.265	1	1	1	A0A1S3Z5I5	A0A1S3Z5I5	A0A1S3Z5I5 [142-165]	2	2605.39	24
FALSE	High	Unambiguous	VLTPELYAELR	[K].VLTPELYAELR.[A]					0.148955	0.00695637	0.062	1	1	3	C0PBJ3	C0PBJ3	C0PBJ3 [33-43]	0	1303.73	11
FALSE	High	Unambiguous	HIPNAQSLAAPLLR	[K].HIPNAQSLAAPLLR.[M]					0.0251692	0	0.348	1	1	2	A0A0J8B6A2	A0A0J8B6A2	A0A0J8B6A2 [50-63]	0	1500.86	14
FALSE	High	Unambiguous	RVNQAIYLITTGAR	[R].RVNQAIYLITTGAR.[E]					0.000543249	0	0.965	1	244	40	A0A151QZT3	A0A1S2Z921; A0A166AA18; A0A200PTV5; I0YZL1; V4SR92; A0A2G2Y0X0; A0A1U8HTP1; A0A251VIX3; A0A2H5MXV6; A0A2P2LDL4; A0A2N9ER63; B9T7U3; D8QTD1; A0A0U1VMQ5; C1E560; K3XM55; A0A1Q3D1E8; C1N2W4; V4UUB6; V7BV97; A0A1S3BGS8; W1NVE5; B4FB66; A0A2H3X4I4; A0A2J6MIQ5; A0A0K9RM59; A0A1J7G599; F2CT61; M0T1K9; A0A1J3JQ78; M8BL41; I3SKT5; M0TNT8; H2KWI0; A0A1D5WTY5; A0A0E0F5Q9; A0A0K9P735; A0A0L9ULY6; A0A1Q3D0W5;…	A0A151QZT3 [272-285]	1	1575.9	14
FALSE	High	Unambiguous	QFSTPEDMLTGSSRPR	[R].QFSTPEDMLTGSSRPR.[T]					0.00169469	0	0.782	1	1	4	731350182	731350182	731350182 [15-30]	0	1808.86	16
FALSE	High	Unambiguous	KDLYANTVLSGGTTMYPGIADR	[R].KDLYANTVLSGGTTMYPGIADR.[M]					0.00657172	0	0.564	1	3	1	A0A2H3X9F7	S8DD77; F2D4P0; A0A2H3X9F7	A0A2H3X9F7 [243-264]	1	2343.16	22
FALSE	High	Unambiguous	LILDTIRGDQQHFVR	[R].LILDTIRGDQQHFVR.[R-]					0.0680551	0.00111286	0.188	1	204	2	731313530	A0A1D6B7M9; Q2L9V8; A0A0E0GIK3; A0A0D9YUJ3; Q9LRI9; A0A251SB79; W1PZ45; V4TIZ5; A0A2P2MVR8; M7ZRJ8; K3Y6P7; A0A2P5SR76; A0A287IPL2; A0A0E0K208; A0A1S2XMT6; A0A1D6HCE8; A0A0V0IJY0; K4BDH9; K3YS30; G7KS28; A0A1U8I8X7; A0A0D6R4N7; I1P1X2; A0A1S3TH45; A0A1U7ZDJ8; Q9XJ53; A0A0L9U6V1; A0A0S3RVF6; A0A0D2SRP5; A0A2C9U6Q2; A0A2G5C309; A0A287IPN7; A0A1B6PLP8; A0A2G2XI79; A0A218WF84; A0A2N9FFD5; A0A251S785;…	731313530 [446-460]	1	1810.99	15
FALSE	High	Rejected	LDFGIGGVIPVHSHR	[R].LDFGIGGVIPVHSHR.[T]					0.00832295	0	0.526	0	6	4		Q9FPQ1; 731320513; 731345495; 731320497; 731320511; 731320507		0	1603.87	15
FALSE	High	Unambiguous	TVTAMDVVYALK	[K].TVTAMDVVYALK.[RL-]					0.0215462	0	0.373	1	250	4	A0A1Y5I0Z4	A0A1D5RVA6; A0A287GFE9; A0A251UP18; Q14TA7; B6T275; A0A1Q3AL67; A0A2K2DI93; A0A176VSH8; Q948T8; A0A287IZC1; A0A0D3DSU9; A0A022RPE5; A8JIN9; A0A0E0DSL2; A0A1U7Y5U1; A0A0D2UZS2; A0A1Y5I0Z4; A0A2K3L1G1; A0A0Q3G634; A0A1S3Y8K5; A0A1D5RU96; A0A2I0WLR7; D0EX72; A0A1D5WHJ9; A0A2P5Q8P9; A0A287S5M0; A0A251S7R1; A0A287TR56; J3M0Q9; A0A2P5DQT2; A0A0E0NNW7; A0A1J3K639; A0A251UR62; A6N0V4; A0A199UU96; Q41811;…	A0A1Y5I0Z4 [229-240]	0	1310.7	12
FALSE	High	Unambiguous	LHGMWASPFAMR	[K].LHGMWASPFAMR.[A]					0.0761132	0.00111286	0.17	1	1	1	731335057	731335057	731335057 [9-20]	0	1403.67	12
FALSE	High	Unambiguous	LAVNMVPFPR	[K-].LAVNMVPFPR.[L]					0.0243988	0	0.353	1	12	2	A0A1D1YXI3	Q84YB8; A0A1D6ZK54; A0A2P4HIM2; A0A1D1XXN7; A0A2P4GUS2; A0A1D1YXI3; A0A1D1Z3W6; A0A1D1YY59; F2D8W7; A0A1Y0K2C6; A0A1J3FXN1; A0A1D1YP40	A0A1D1YXI3 [49-58]	0	1143.63	10
FALSE	High	Unambiguous	LQHLAGEHSDILESLTPNVR	[K].LQHLAGEHSDILESLTPNVR.[K]					0.00725903	0	0.548	1	1	2	731348203	731348203	731348203 [48-67]	0	2229.16	20
FALSE	High	Rejected	TVTSMDVVYALK	[K].TVTSMDVVYALK.[R]					0.139977	0.00559854	0.072	0	1	4		M8A374		0	1326.7	12
FALSE	High	Unambiguous	IANDIRFLGSGPR	[K].IANDIRFLGSGPR.[CS]					0.0799944	0.00111286	0.162	1	43	1	A0A0D3BNG7	A0A251UH44; A0A178UN34; A9NVX1; A0A0D3C6Q7; A0A059AXM5; A0A1U8P249; A0A1J3CP81; B9DFH4; A0A1J3GZD4; A0A087H5X0; A0A1Y1I4S0; V4L6T9; A0A022S1W8; M4CJR6; A0A2G9I333; B9DFR5; A0A1P8BDR1; A0A078INA8; A0A0D2RTV1; A0A0D3BNG7; B3H477; A0A059AXC5; 731338403; D7LGN8; S8BV14; D7MQV2; A0A178UQ57; P93033; A0A0K9QQF4; A0A1U8NZP5; A0A251UZF1; A0A078GQ98; A0A2J6JZT2; A0A1U8KNP5; M4DY04; A0A2P6PWX0; A0A2P5VWY3; …	A0A0D3BNG7 [933-945]	1	1415.78	13
FALSE	High	Unambiguous	ILHLMPAHALRPPNAGDTQAQQQQQQQQQQR	[R].ILHLMPAHALRPPNAGDTQAQQQQQQQQQQR.[Q]					0.0483463	0.000626162	0.243	1	1	1	A0A0D2MPC5	A0A0D2MPC5	A0A0D2MPC5 [694-724]	0	3559.8	31
FALSE	High	Unambiguous	NAVDDGSRENARPLQPVNRR	[R].NAVDDGSRENARPLQPVNRR.[W]					0.0349918	0.000626162	0.295	1	1	1	A0A0J8B744	A0A0J8B744	A0A0J8B744 [242-261]	2	2264.16	20
FALSE	High	Unambiguous	MDFPHRPLTGAPR	[K].MDFPHRPLTGAPR.[M]					0.0537357	0.000626162	0.226	1	1	8	731330523	731330523	731330523 [415-427]	0	1494.76	13
FALSE	High	Unambiguous	SAQDIALAELAPTHPIR	[K].SAQDIALAELAPTHPIR.[L]					0.000813759	0	0.9	2	79	8	731315739; 731367897	M0S8E8; A0A0J9YZP8; A0A2G3D1U8; B6RF02; E3VVV8; 731315739; A0A1B1V4Y4; A0A2G3A4B6; A0A2I0AD41; D4P505; A0A0V0HQS7; G9CEG4; I3T321; Q9SP07; A0A0V0HTE5; A0A0B0P5X0; A0A2H3XB90; E3U8N9; F6MFF1; A0A1S3C1Y8; A0A1E1F9A5; A0A059ADY5; A0A0A7A5H5; Q75ZE0; Q5UFR1; G9CEH8; M5XDY9; G9CEM9; Q75ZD9; H6TNP2; A0A2H3YYU3; M0TGC0; W9RXJ7; M9WMF4; A0A2R4N521; A0A1U8AE29; M0UC09; G9CE81; A0A0C9RIN9; A0A2H3WXD6; P932…	731315739 [159-175]; 731367897 [160-176]	0	1802.98	17
FALSE	High	Unambiguous	SIRPLDRATINDSVR	[R].SIRPLDRATINDSVR.[K]					0.0693363	0.00111286	0.185	1	2	1	731343016	A0A0K9RZC9; 731343016	731343016 [275-289]	1	1712.94	15
FALSE	High	Unambiguous	MIMATNRPDVLDPALLRPGR	[K-].MIMATNRPDVLDPALLRPGR.[L]					0.124382	0.00364951	0.091	1	245	1	A0A1E5VYN3	K3YSD0; A0A022RC45; A0A1D6DFX7; A0A2R6RHE3; A0A0A0LNP0; A0A087GPF9; B8B4N6; M0U530; A0A0C9RX76; M5VVW6; A0A2I0A2V3; A0A1J3DG45; V7CRH8; A0A2I4GIX3; A0A078GIL3; I1HYG4; A0A1S3BB45; A9SLQ6; A0A0C4BKL3; M8B876; A0A0R4J305; C0PGM6; A9PEV6; B9H0U4; A0A0D2NAP9; A0A0D3ATN4; A0A1J3D7Y1; A0A0K9RWB0; B4FTV9; R0GQN4; A0A0D2QNZ9; W9S5D2; A0A1U8PD04; A0A176VLC5; Q8H9D4; A0A2I4E7E6; A0A0D9VDF4; B9H4F7; J3LAM7;…	A0A1E5VYN3 [321-340]	0	2236.21	20
FALSE	High	Unambiguous	LHSLIDEPVDHQR	[K].LHSLIDEPVDHQR.[L]					0.0554323	0.000626162	0.221	1	1	1	731363974	731363974	731363974 [31-43]	0	1558.8	13
FALSE	High	Unambiguous	SHSGSIGPVIIIR	[R].SHSGSIGPVIIIR.[G]					0.0900241	0.00111286	0.143	1	2	2	731348501	A0A0K9QPM9; 731348501	731348501 [395-407]	0	1335.77	13
FALSE	High	Unambiguous	NASYGALSDHQFMRPR	[R].NASYGALSDHQFMRPR.[A]					0.000473805	0	0.987	1	2	2	731323657	731323657; A0A0K9QZ74	731323657 [359-374]	0	1849.88	16
FALSE	High	Unambiguous	SHPGGPPASEFDWGTGETPRR	[K].SHPGGPPASEFDWGTGETPRR.[S]					0.00132982	0	0.821	1	2	2	731353239	731353239; A0A0K9R0V4	731353239 [64-84]	1	2238.03	21
FALSE	High	Unambiguous	IDYAPYGLNPPHIHPR	[R].IDYAPYGLNPPHIHPR.[A]					0.121327	0.00316334	0.095	1	3	1	A0A2G9GJH6	A0A2G9GJH6; A0A218WER0; A0A2G9HBT8	A0A2G9GJH6 [100-115]	0	1859.96	16
FALSE	High	Unambiguous	IFGVTTLDIVR	[RK].IFGVTTLDIVR.[AS]					0.0550887	0.000626162	0.222	1	3	1	A0A1Y5IBW1	A0A1D1XXI6; A0A1Y5IBW1; A4RTP0	A0A1Y5IBW1 [190-200]	0	1233.72	11
FALSE	High	Unambiguous	TDLEVDGLVTPHAHPR	[R].TDLEVDGLVTPHAHPR.[A]					0.00555623	0	0.591	1	2	2	731347688	731347688; A0A0J8BVG7	731347688 [127-142]	0	1756.9	16
FALSE	High	Unambiguous	LFGVTTLDVIR	[KR].LFGVTTLDVIR.[A]					0.0451507	0.000626162	0.254	1	13	3	A0A2P6TBP9	A0A2I0VQU9; A0A2P6TBP9; A0A2P5W5Y9; A0A1D1XDS7; A0A1D1ZI17; A0A1U8LUK0; A0A2I0ACS2; A0A1D1YYW5; A0A1D1Y6X7; A0A2P5WTS6; A0A2P5YPA3; A0A2P5W997; A0A250XI07	A0A2P6TBP9 [175-185]	0	1233.72	11
FALSE	High	Unambiguous	AAVPSGASTGIYEALELR	[R].AAVPSGASTGIYEALELR.[D]					0.00321503	0	0.679	1	139	7	A0A1J3ENR5	A0A1Y1I6W3; A0A2H3X5J1; A0A0D2QBD2; A0A067FQD2; A0A251QMS0; A0A067JHW3; G9JNH0; A0A1R3ITI3; I3SYN9; A0A1J3HH62; A0A1U8L194; A0A1S4BCN3; A0A1U8E6P3; A0A2G5E2G1; A0A2I0AWP0; V4UV38; A0A2P4N7K0; A0A1J6IAK4; A0A0A0KIK3; A0A1J3ENR5; P26300; A0A251RZF8; M5XJJ3; A0A2P5WIY0; A0A142K3L6; A0A067JER2; A8IMB0; A0A2J6LY18; A0A2G3BFD0; A0A0D2S420; A0A1R3HD25; A0A2H3Y029; A0A1Q3B137; A0A103YDP3; A0A251UJ14; A0A…	A0A1J3ENR5 [64-81]	0	1804.94	18
FALSE	High	Unambiguous	LLSGPAVAALSHIAGR	[R].LLSGPAVAALSHIAGR.[M]					0.00270138	0	0.707	1	4	8	1108865121	1108865121; A0A0J8B373; A0A0J8DX51; A0A0K9QZI7	1108865121 [303-318]	0	1532.89	16
FALSE	High	Unambiguous	YSTPIGYNVGNTRGDSMANSTSR	[R].YSTPIGYNVGNTRGDSMANSTSR.[N]					0.000393189	0	1.017	1	1	4	731329959	731329959	731329959 [287-309]	1	2448.12	23
FALSE	High	Unambiguous	LSGAHTLGR	[-].LSGAHTLGR.[A]					0.0659722	0.00111286	0.193	1	1	1	A0A1E5VIA2	A0A1E5VIA2	A0A1E5VIA2 [1-9]	0	911.506	9
FALSE	High	Unambiguous	HSGMAVAGLAADGRQVVAR	[R].HSGMAVAGLAADGRQVVAR.[A]					0.000434311	0	1.001	1	2	4	731356420	A0A0K9S266; 731356420	731356420 [73-91]	1	1865.98	19
FALSE	High	Unambiguous	DLVALSGAHTIGR	[KR].DLVALSGAHTIGR.[ACSV]					0.0154979	0	0.426	1	141	2	R0GR27	A0A1D1YS76; A0A2P2LV40; W1NKL9; A0A087H3Q5; D7M8F2; R0H7Z9; A9P1B6; A0A286SF74; A0A2H5QW69; A0A1J3G1A9; A0A2G5CL94; A0A2R6Q2J4; A0A2K3NZ19; R0GR27; D8UGR8; A0A1J3I305; A0A2G5DVA1; R0I482; A0A2G5CLA0; A0A2P2LV13; A0A2I6PN18; A0A0K9RYG6; V4M751; I2FJZ6; J3LDR9; A0A1R3HW43; A0A0D2W9S4; A9NMQ6; A0A124SEC2; A0A087HLV2; Q8W3J5; C5J0H6; A0A0B0PYV0; A0A2G5CLB3; Q7DN73; Q1AFF4; A0A1U8GXD5; A0A1J3C9M5; A0A…	R0GR27 [233-245]	0	1309.72	13
FALSE	High	Unambiguous	FEELNADLFR	[RK].FEELNADLFR.[K]					0.0564758	0.000626162	0.218	1	13	2	A0A0D9V2E7	B5A520; T1M6Z9; A0A1D5SQH8; A0A1D6BQN6; M8BC58; A0A287JR93; F2EGM6; A0A287JR77; A0A0D9V2E7; A0A287JR19; T1N298; A0A1D5TGX9; A0A1D5UR34	A0A0D9V2E7 [346-355]	0	1253.62	10
FALSE	High	Unambiguous	VLITTDILAR	[RK].VLITTDILAR.[G]					0.033294	0.000626162	0.303	1	253	6	731317796	A0A250WZ14; A0A2P6TMQ5; A0A0C9QN31; A0A022QPW4; C6T8X3; A0A199VZB2; A0A1S4B711; Q9SE87; A0A1J6JRM8; A0A0D3CKF2; Q41741; A0A2R6PSV8; A0A1S3ZZM7; A0A0K9RJW6; A0A067G4Y2; A0A251TQE9; A9PA36; A0A151T5F4; A0A2P5QXC6; D7L2A1; A0A2C9W2K9; A0A0E0HUY0; A0A1D6AHD7; Q40465; M1AEQ1; A5BI23; A0A2I0IIZ6; A0A1U8EV12; A0A2K2B1D8; A0A2R6WM36; A0A2G2WKU9; D8SGB8; A0A2J6JSH1; K4DH73; V4UJI5; M0S9D9; A0A0S3R887; A0A…	731317796 [332-341]	0	1114.68	10
FALSE	High	Unambiguous	ILYSSVVYPHNYGFIPR	[R].ILYSSVVYPHNYGFIPR.[TS]					0.0911504	0.00111286	0.141	2	182	1	A0A2H5NY21; 1108920788	M0TEA7; A0A151U899; A0A067K7Z7; A0A0L9VQ85; W9RVW2; I1LHV0; A0A1S2YVI8; I1J8S9; A0A2K1JRF9; A0A2P4KPE5; A0A2K1KV46; I3TA08; A0A0A0KAI4; V4L668; A0A0R0HPA5; A0A1J3I1A4; A0A291NMQ2; A0A2C9VSF2; A0A1U8FGU5; A0A2P5FHF2; A0A151TID6; C6SYN5; Q2HTA8; A0A0R0GZH8; A0A0K9QUH3; A0A199UZV7; I3SMR6; A0A0K9NMB4; A0A103YGS3; A0A022PXA7; A0A2H5NY32; A0A0K9RW65; A0A2C9VUI9; A0A2J6LC50; A0A1U8KH37; A5BPY8; W1PQ48;…	A0A2H5NY21 [127-143]; 1108920788 [98-114]	0	2025.06	17
FALSE	High	Unambiguous	VAPEEHPVLLTEAPLNPK	[R].VAPEEHPVLLTEAPLNPK.[A-STVEY]					0.00287465	0	0.697	1	264	15	A0A0D6QT83	P93375; A0A075D1U0; E3UU93; F8J142; P93587; A0A2G9H4B2; A0A1U8PMS9; P53494; A0A068FKL6; P85911; A0A2P5EDE9; K7SLD7; A0A1U8JDB9; H1ZSM0; D7R817; A2ZN74; A0A1Z2THY3; A0A2J6KMQ2; A0A1S2X9D4; P30167; O81221; A0A087SSM0; I1QXY9; B6TQ08; A0A251T1X6; A0A075D1A6; A0A2G9FZY4; A0A2J6KDU7; K7TH60; A0A144KBS5; A0A1B6P5M1; A0A0G2YJA6; Q2XTC1; A0A2H3XI76; Q7XZJ5; A0A0K0VH32; P30171; P30165; P46258; D6C5B7; 731…	A0A0D6QT83 [96-113]	0	1954.06	18
FALSE	High	Rejected	IAPDEHPVLLTEAPLNPK	[R].IAPDEHPVLLTEAPLNPK.[A]					0.00260247	0	0.713	0	1	3		A0A068TML6		0	1954.06	18
FALSE	High	Unambiguous	AVFPSIVGR	[R].AVFPSIVGR.[XL]					0.168676	0.00957981	0.042	1	2	4	A0A0M3SGL8	A0A118HH80; A0A0M3SGL8	A0A0M3SGL8 [31-39]	0	945.552	9
FALSE	High	Unambiguous	HVALLLDQGLR	[R].HVALLLDQGLR.[S]					0.00433294	0	0.631	1	1	2	731362977	731362977	731362977 [115-125]	0	1234.73	11
FALSE	High	Unambiguous	GLNAPHTHPR	[KR].GLNAPHTHPR.[GA]					0.0554323	0.000626162	0.221	1	22	4	M0U695	C7S8C7; A0A0B2R5T4; A0A0R0EIG9; C7S8C8; M0U695; A0A151QWH8; C7S8B6; A0A0S3RVZ4; I1N7M4; C6T5N6; A0A151UFJ7; M0T1Z8; A0A0B2P951; A0A1S3W039; V7B8Q2; A0A0B2PP16; M0T201; M0T200; A0A0B2R578; A0A0B2RB71; A0A0B2RAK1; C7S8D4	M0U695 [102-111]	0	1099.58	10
FALSE	High	Unambiguous	QGRPTLASIQPGGTVSFEHR	[R].QGRPTLASIQPGGTVSFEHR.[N]					0.0135168	0	0.448	1	11	1	W1PDG4	W1PDG4; A0A1D5XZU1; F2DT83; A0A287PA36; A0A1D5XHY7; A0A2H3YPA4; I1H712; W5DYX2; 731348866; F2D827; A0A287P9C5	W1PDG4 [507-526]	0	2138.11	20
FALSE	High	Rejected	ILGGWPSPFVMRPR	[K].ILGGWPSPFVMRPR.[I]					0.0367761	0.000626162	0.287	0	4	3		Q9SEK1; A0A059D5H5; A0A200QY01; Q9S7M6		0	1612.88	14
FALSE	High	Unambiguous	SGLSSSNIDWLLLHQANQR	[K].SGLSSSNIDWLLLHQANQR.[I]					0.0110097	0	0.481	1	1	1	731330508	731330508	731330508 [318-336]	0	2139.09	19
FALSE	High	Unambiguous	HAVQLLSPASIIAR	[R].HAVQLLSPASIIAR.[M]					0.0107393	0	0.485	1	1	3	731332537	731332537	731332537 [404-417]	0	1475.87	14
FALSE	High	Unambiguous	VALTGLTVAEYFR	[R].VALTGLTVAEYFR.[D]					0.0294014	0	0.323	1	13	2	A0A1D1YVH1	A0A1D1YVH1; A0ZW41; A0A2P6VMR5; E1ZS63; A0A250WRN1; A0A1D2AEL8; A0A2P6TYT7; A0A150GGL6; F2EFA8; P38482; A0A0D2LBJ7; D8TRA2; A0A0D2LJ79	A0A1D1YVH1 [286-298]	0	1439.79	13
FALSE	High	Unambiguous	ALDALGPNPAAWTPPRTER	[R].ALDALGPNPAAWTPPRTER.[N]					0.00158267	0	0.793	1	2	4	1108782925	A0A0J8BEJ9; 1108782925	1108782925 [189-207]	1	2033.06	19
FALSE	High	Unambiguous	TDARAPHGLQEAIR	[R].TDARAPHGLQEAIR.[R]					0.00827137	0	0.527	1	5	4	A0A0K9RFB8	A0A0J8E8U1; A0A0K9QEU2; A0A0K9RFB8; 731377617; A0A0K9RFD0	A0A0K9RFB8 [166-179]	1	1534.81	14
FALSE	High	Unambiguous	LLIPGELAK	[RK].LLIPGELAK.[H]					0.0761132	0.00111286	0.17	1	54	51	A0A2P4LAL6	A9STF4; A0A176WS94; A0A1Y1IV48; D8SXE2; A0A061R453; A0A1D2A944; I0YL88; I0YL44; A0A061SNR7; C1E433; A0A1Y5I7C0; D8R882; D8SW41; A0A0D6R1Z8; A0A061S2K1; A0A2P4MCR9; D8RNW6; A0A090MEQ9; A0A087SME4; A9RXL7; A0A176WAZ2; A9SNM0; A9TL67; A0A2R6WE74; A0A2P4LAL6; A9SNM2; A0A061SDI2; A0A250XT46; A0A250WP29; C1EAM8; A0A1D1YWV8; A0A1U7Y626; K8EHQ7; A4S1C9; A0A2R6X600; T1N5G8; A0A1Y1I7E3; K8EZ76; A9TC10; D8S…	A0A2P4LAL6 [183-191]	0	953.603	9
FALSE	High	Unambiguous	LLNRNQGREDDNIETIR	[R].LLNRNQGREDDNIETIR.[K]					0.000371793	0	1.026	1	14	45	731315844	A0A1U8N791; A0A061FQ73; A0A2P5XC50; A0A2N9HSQ3; A0A2G9G4U3; A0A0D2V051; A0A0B0PT82; A0A1U8J6X6; A0A059CEB7; A0A059B8S0; S8EGW7; 731315844; A0A2P5RH65; S8CW51	731315844 [138-154]	2	2056.05	17
FALSE	High	Unambiguous	FFDNAIGINVPR	[KR].FFDNAIGINVPR.[SA]					0.00380263	0	0.652	1	27	4	A0A2N9EUF8	A0A103Y5R9; A0A2P5FJ57; F6I0H8; W9S3E1; A0A2R6S2X2; D8QY74; A0A151S0L7; D8RTW0; J7LIB4; A0A251SAT8; A0A2R6R5Z9; A0A059BU15; A0A076JE12; A0A218VWI6; Q8S9B8; A0A2P5B6R8; A0A2I4DWC6; A0A2I0JDV3; A0A2P6RFW3; A0A059BT99; A0A2J6KT44; A0A103XK07; A0A2H3YWC2; A0A2N9EUF8; B3VDY8; A0A059BTN7; A0A2J6M392	A0A2N9EUF8 [359-370]	0	1362.72	12
FALSE	High	Selected	LGEIVTTIPTIGFNVETVEYK	[K-].LGEIVTTIPTIGFNVETVEYK.[N]					0.0747068	0.00111286	0.173	1	253	1	A0A0E0JQ56	A0A1U8IYU2; A0A0D9V712; A0A151RYT4; A0A0E0Q5P8; A0A2R6RK27; A0A067LF90; A0A0E0JQ56; A0A2G2XQN9; F6I4V3; I1PGN1; A0A0S3S4I0; A8QVH2; A0A090M6Z0; D6BR69; A0A1D5YN62; A0A218WIU7; A0A2K2AGN1; A0A2I4EUH0; A0A2G9I5R9; A0A0D9Y6G4; A0A0E0HY77; A0A0E0JQ55; A0A2K1XYU5; U5GQ38; A0A0V0H091; A0A176VLF6; A0A0E0KKM1; A2ZRJ6; J3L559; A0A2G2V082; A0A2K2AGM3; A0A0A0YMS1; A0A0V0HGQ6; A0A1U8LEC3; A0A0S3T7V4; B9VV93;…	A0A0E0JQ56 [146-166]	0	2323.24	21
FALSE	High	Unambiguous	VVSNFIAQALRDEPLTVQAPGSQTR	[R].VVSNFIAQALRDEPLTVQAPGSQTR.[S]					2.14301e-05	0	1.485	1	1	3	731349068	731349068	731349068 [215-239]	1	2697.43	25
FALSE	High	Unambiguous	TDVFDLPFHMGR	[KR].TDVFDLPFHMGR.[GD]					0.032275	0.000626162	0.308	1	6	1	A0A251T6J1	731354252; 731354250; A0A0K9QAF0; A0A0K9Q8A1; A0A251T6J1; A0A161YM56	A0A251T6J1 [280-291]	0	1434.68	12
FALSE	High	Unambiguous	SNSPQLSTPPGPPVFSSPLRPAAVPFR	[K].SNSPQLSTPPGPPVFSSPLRPAAVPFR.[T]					5.34462e-05	0	1.338	1	1	1	731345934	731345934	731345934 [52-78]	0	2803.49	27
FALSE	High	Unambiguous	NLNIPINNVIHPNYEEVVPR	[R].NLNIPINNVIHPNYEEVVPR.[E]					3.63513e-05	0	1.4	1	1	3	731356654	731356654	731356654 [293-312]	0	2344.24	20
FALSE	High	Unambiguous	TVFIDGLPASWDEDRVR	[K].TVFIDGLPASWDEDRVR.[EVI]					0.0107393	0	0.485	1	11	1	D7SM13	D7SM13; A0A2K2BIK0; A0A2P2KFT3; 731360809; 1108780075; A0A2P2KFU3; A0A0K9QEP7; A0A2C9VW24; A0A2C9VV03; A0A2C9VV30; Q6YH14	D7SM13 [410-426]	1	1975.99	17
FALSE	High	Unambiguous	LLVDHSIIEAFGQGGR	[R].LLVDHSIIEAFGQGGR.[T]					0.000893295	0	0.885	1	1	1	731322678	731322678	731322678 [581-596]	0	1711.91	16
FALSE	High	Unambiguous	YYQAGSSEMFGSTPPPQLETTPFHPR	[K].YYQAGSSEMFGSTPPPQLETTPFHPR.[S]					0.000227513	0	1.105	1	2	1	A0A087GWV7	A0A087GWV7; 731360648	A0A087GWV7 [152-177]	0	2925.35	26
FALSE	High	Unambiguous	TLVDYGAGSLGGFQPVAPSHYGR	[R].TLVDYGAGSLGGFQPVAPSHYGR.[H]					0.00179221	0	0.773	1	1	2	731314786	731314786	731314786 [156-178]	0	2349.16	23
FALSE	High	Unambiguous	EVNPQDQLFLMGHLR	[R].EVNPQDQLFLMGHLR.[N]					0.012861	0	0.456	1	1	1	731322074	731322074	731322074 [29-43]	0	1796.91	15
FALSE	High	Unambiguous	AQSEIMNWGNSGMSVMEMSHR	[K].AQSEIMNWGNSGMSVMEMSHR.[G]					0.00106978	0	0.856	1	1	1	731337742	731337742	731337742 [85-105]	0	2382.01	21
FALSE	High	Unambiguous	TFADVLDEELRR	[R].TFADVLDEELRR.[R]					0.0501838	0.000626162	0.237	1	2	1	731326955	731326955; J3SHR8	731326955 [234-245]	1	1463.75	12
FALSE	High	Unambiguous	YDYFERGNLDVFSGR	[K].YDYFERGNLDVFSGR.[G]					0.00791914	0	0.534	1	1	1	731338906	731338906	731338906 [77-91]	1	1837.85	15
FALSE	High	Unambiguous	SNNNDPFLNLHPEISLLR	[R].SNNNDPFLNLHPEISLLR.[G]					0.00484598	0	0.613	1	1	1	1108951321	1108951321	1108951321 [71-88]	0	2093.08	18
FALSE	High	Unambiguous	VFLIGDSSGGNLVHEVGAR	[R].VFLIGDSSGGNLVHEVGAR.[A]					0.00528665	0	0.599	1	1	1	731319984	731319984	731319984 [166-184]	0	1927	19
FALSE	High	Unambiguous	FRTESGTEPDIDLATITDR	[K].FRTESGTEPDIDLATITDR.[M]					0.0258029	0	0.344	1	1	2	731350591	731350591	731350591 [47-65]	1	2137.04	19
FALSE	High	Unambiguous	QSLQQSNSNTNSVLGNSSAAEPFRQINVVSR	[K].QSLQQSNSNTNSVLGNSSAAEPFRQINVVSR.[N]					6.68521e-05	0	1.302	1	2	1	731348116	731348116; 731348118	731348116 [281-311]	1	3332.66	31
FALSE	High	Unambiguous	ILDMFGVEHEVR	[R].ILDMFGVEHEVR.[I]					0.0110097	0	0.481	1	3	1	A0A0J8B6R5	1108864975; 731353679; A0A0J8B6R5	A0A0J8B6R5 [974-985]	0	1444.73	12
FALSE	High	Unambiguous	TEMTTAERELDQNTNFDWNR	[K].TEMTTAERELDQNTNFDWNR.[IL]					0.0173329	0	0.408	1	65	1	A0A0J8BEJ3	A0A0A0LGD1; A0A022R422; A0A0L9V343; A0A0J8BEJ3; A0A061F5Z8; A0A2K1YJC3; A0A1J3H4F2; A0A0J8BAI6; A0A1J3F4P4; A0A1S3C0A1; A0A151QXE0; A0A0D3CHZ1; A0A0J8BE90; A0A1R3KC10; A0A2K1YJC7; A0A2N9IA02; A0A0B2PDP0; A0A2H5PJJ6; A9U459; A0A178VC00; M5X2S7; A0A2R6PRH3; A0A067G3X1; A0A0S3S9M3; M4CC67; Q8L6Y1; A0A1S3TKN6; A0A059BN02; A0A2R6PTB0; A0A2I4H6W1; R0I3N0; A0A2G9GLZ2; A0A1Q3C2T7; A0A2K1IYT1; A0A1S3BYL9;…	A0A0J8BEJ3 [276-295]	1	2471.09	20
FALSE	High	Unambiguous	VFVDAGPTGPTHWENVEVR	[K].VFVDAGPTGPTHWENVEVR.[L]					0.000128413	0	1.197	1	1	2	731352543	731352543	731352543 [118-136]	0	2110.04	19
FALSE	High	Unambiguous	ESQSDRYVVTELGFPR	[R].ESQSDRYVVTELGFPR.[I]					0.00913643	0	0.511	1	1	1	731334119	731334119	731334119 [214-229]	1	1882.93	16
FALSE	High	Unambiguous	LNDELYEVHQIMTR	[K].LNDELYEVHQIMTR.[N]					0.0102182	0	0.493	1	209	1	A0A0E0FJ60	A0A0D9ZE82; A0A1J3IG29; A0A1D5ZKS3; A0A0E0GUR8; A0A1D6DGH7; A0A1D6RTU1; A0A218W7A2; A0A2K2BYU0; A0A1U7VCS7; A0A2I0VT73; A0A2R6R0G5; A0A0B0P0H1; A0A2P4H0S9; F6HXQ6; A0A0E0D822; A0A0V0HPJ8; A0A2G5CEI5; A0A1E5VXF7; A0A0E0GUR5; A0A0E0A6B7; K4C734; B6TMY9; A0A0E0JG27; M0U3J2; A0A1S3VEQ5; A0A2P2LU58; A0A178WBU4; A0A1D6MEX7; A0A1D5YCK5; Q307X8; M1A1D8; A0A200PPD7; A0A0K9S451; A0A2P2LU68; A0A0E0BZM0; A0A…	A0A0E0FJ60 [657-670]	0	1760.86	14
FALSE	High	Unambiguous	DRGPYPIEQIIR	[R].DRGPYPIEQIIR.[D]					0.143501	0.00655545	0.068	1	1	1	731364072	731364072	731364072 [114-125]	1	1456.79	12
FALSE	High	Unambiguous	IESLDPALLRPGR	[RK].IESLDPALLRPGR.[I]					0.0145637	0	0.436	1	219	3	M8ATV1	A0A0B2SXH6; A0A2I4GA16; A0A0D3DGQ3; M4D1J2; A0A0E0CZA1; A0A0P0VX70; A4RUH0; A0A0R4J4W3; A0A2P5C376; A0A1U8E6Q8; A0A2G2YSI6; A0A176WL91; M1BS59; A0A0D2R2B9; K3ZTA6; A0A0V0I8R8; A0A1E5UR55; A8IHB3; V4MN77; A0A0K9Q9B5; A0A0E0KCL1; A0A2P2K5K8; A0A1U8LBX6; I3SQP5; A0A1U8H278; A0A072VKU9; A0A1R3GDP6; A0A0B0P9P0; B6T2S0; A0A0D9X381; K4CAL7; A0A2I4FHR3; A0A1Q3B7H4; A0A2N9HEC2; A0A1S4CHP1; I0YQV4; A0A078J…	M8ATV1 [374-386]	0	1436.82	13
FALSE	High	Unambiguous	TEDIRQQNIAAAQSVADAVR	[R].TEDIRQQNIAAAQSVADAVR.[T]					0.0271187	0	0.336	1	1	1	731367520	731367520	731367520 [24-43]	1	2156.11	20
FALSE	High	Unambiguous	NYGNEAAGDGGVGGSGRPPGSGLGSGNFSLAR	[K].NYGNEAAGDGGVGGSGRPPGSGLGSGNFSLAR.[Q]					1.02903e-05	0	1.603	1	1	1	B5QTD2	B5QTD2	B5QTD2 [12-43]	0	2935.37	32
FALSE	High	Unambiguous	VLTPEVVNTQTGAYLHR	[K].VLTPEVVNTQTGAYLHR.[F]					0.00373236	0	0.655	1	3	2	A0A059BST5	731359368; A0A059BST5; A0A059BTR8	A0A059BST5 [202-218]	0	1898.01	17
FALSE	High	Unambiguous	LFNDELTLDNISRPR	[K].LFNDELTLDNISRPR.[LIV]					0.0477489	0.000626162	0.245	1	153	1	A0A103XHY4	A0A2G2VEB0; A0A022RAA6; A0A2K3NNH4; A0A1U8I8I2; S8CZV8; A0A1S3ZWJ8; M5VWN9; A0A1S3UWZ3; A0A0K9RVW6; A0A1J3DUC0; A0A1Q3BGI6; A0A124SEK4; A0A067GNX6; A0A022RHQ1; A0A068UIP2; A0A1J3IX68; A0A059D2B8; A0A2R6RS22; A0A151UBX6; A0A2K1JVE3; A0A1J3FIU4; A0A0S3QYW5; I1KSP4; A0A2C9WGV0; A0A2I4FMK1; A0A0D6R0M2; A0A067GBS3; A0A0A0LHI1; A0A2P2M538; A0A1S3VY02; A0A061F287; A0A1U7V1F4; A0A151TAT4; A0A2I0IM90; A0A…	A0A103XHY4 [354-368]	0	1802.94	15
FALSE	High	Unambiguous	SSSPPAGGDPTVHLISAMR	[R].SSSPPAGGDPTVHLISAMR.[H]					0.0946147	0.00111286	0.135	1	1	1	731348042	731348042	731348042 [100-118]	0	1879.93	19
FALSE	High	Selected	ATSSLLGVPLGHNSSFLQGPAFAPPR	[K].ATSSLLGVPLGHNSSFLQGPAFAPPR.[I]					0.0177693	0	0.404	1	3	2	A0A059C4B6	A0A059C4B6; A0A2K3NTZ9; A0A059C3U5	A0A059C4B6 [59-84]	0	2621.38	26
FALSE	High	Rejected	ASSTLLGVPLGHNSSFLQGPAFAPPR	[K].ASSTLLGVPLGHNSSFLQGPAFAPPR.[I]					0.0148379	0	0.433	0	1	2		A0A251LVH3		0	2621.38	26
FALSE	High	Unambiguous	IYDLNRPDAPPR	[R].IYDLNRPDAPPR.[E]					0.149884	0.00737875	0.061	1	24	2	A0A2P5XEU0	A0A0B0MM94; A0A1J7H782; W9RGZ8; A0A0D2RSH1; A0A2P5VPG4; A0A165WYY1; A0A1S3CPC1; A0A2P5C7B9; A0A1U8JPR5; A0A2P5AYI3; 731353496; A0A2P5XEU0; M5W9P5; A0A2P6RJ88; A0A1R3IEH1; A0A0D6DQF3; A0A2P2LZ67; A0A1U8JIC7; A0A2P5Q5C0; A0A0A0LUE5; A0A1R3GIS7; A0A2P4JNY9; A0A2R6QRS5; A0A068U705	A0A2P5XEU0 [151-162]	0	1426.74	12
FALSE	High	Unambiguous	GILAADESTGTIGKR	[K].GILAADESTGTIGKR.[LF]					0.0976019	0.00111286	0.13	1	252	1	731345323	A0A2G2Z648; C1J960; A0A0C9RHN9; Q9FUG7; A0A1U8FDP6; A0A0E0QWN8; A0A2I4F2B2; B4FRM3; B9S0W4; A0A067L654; I1QF81; Q6RUF6; A2YQR2; 731345323; A0A0K9QNV9; A9PJ53; C0JA86; A0A0K9Q9C0; A0A0D9X3Y6; B9T5T6; A0A0V0I1R4; A0A1Y1I5T2; A0A087SCK3; A0A059A3P2; J3L6W7; D8S4U1; B9SRH4; A0A059BQ87; A0A2R6PR43; A4RTV1; A0A087G4N2; A0A2G2YMR6; C6TMG1; M1C0V6; A0A1D1ZPL1; T2B9M0; A0A151T1E5; A0A0D2QW81; A0A0D3G7F4; …	731345323 [25-39]	1	1488.8	15
FALSE	High	Unambiguous	TGRYSADAAGGDASVELTR	[R].TGRYSADAAGGDASVELTR.[R]					0.0110784	0	0.48	1	84	1	W1NEZ6	A0A0K9PP38; V4LHY5; B9FTT3; A0A0D2RUA9; A0A2H3ZC63; W1NEZ6; A0A0D2UIF0; A0A1D6KGE3; A0A0D2S1A8; D7LGU6; F4HW26; A0A0D3DYF0; B9DFZ9; M4EPK4; R0GLY7; A0A1D6KGE2; A0A0D2Q811; V4KXK7; A0A1B6PE96; Q2QM47; A0A0L9V6D3; V7AK57; A0A1D6MVF8; A0A2H3XRN0; A0A0K9RV23; A0A0E0BVB6; A0A0E0JCK2; J3NF33; A0A0E0FE96; A0A0E0MPN7; A0A1R3I360; F4IFQ0; A0A2P5VP65; M0TM55; A0A1J3DJF0; A0A0S3SBX3; A0A1U8I095; A0A151R954;…	W1NEZ6 [385-403]	1	1896.9	19
FALSE	High	Unambiguous	NPGYEAQRGPTYDSQGGQVYNAQR	[R].NPGYEAQRGPTYDSQGGQVYNAQR.[A]					0.000122945	0	1.204	1	1	1	731316859	731316859	731316859 [319-342]	1	2656.21	24
FALSE	High	Unambiguous	NTSVVQDEVLSHR	[K].NTSVVQDEVLSHR.[L]					0.0106727	0	0.486	1	1	2	A0A0J8CGG5	A0A0J8CGG5	A0A0J8CGG5 [99-111]	0	1483.75	13
FALSE	High	Unambiguous	TGTDSVIIKDVR	[R].TGTDSVIIKDVR.[I]					0.00559088	0	0.59	1	5	1	1108961641	731350564; 731350558; 1108961641; 1108961635; 731350766	1108961641 [605-616]	1	1303.72	12
FALSE	High	Unambiguous	FVATEGEGLHPEPNR	[K].FVATEGEGLHPEPNR.[Q]					0.0952047	0.00111286	0.134	1	1	1	731353988	731353988	731353988 [154-168]	0	1652.8	15
FALSE	High	Unambiguous	TPWNTNEDEHEIR	[R].TPWNTNEDEHEIR.[M]					0.00298391	0	0.691	1	2	4	731327227	731327227; A0A0K9QY42	731327227 [86-98]	0	1640.73	13
FALSE	High	Unambiguous	YYTMVTQNR	[K].YYTMVTQNR.[G]					0.0413871	0.000626162	0.268	1	1	1	731356248	731356248	731356248 [262-270]	0	1175.55	9
FALSE	High	Unambiguous	LSTGALVGDGSPHENSR	[R].LSTGALVGDGSPHENSR.[I]					0.00394715	0	0.646	1	3	1	731334706	Q6J740; Q6J728; 731334706	731334706 [222-238]	0	1696.82	17
FALSE	High	Unambiguous	LVTSGVPATVEHR	[R].LVTSGVPATVEHR.[ARST]					0.0143838	0	0.438	1	67	1	A0A2P5YDX5	M5X2G3; A0A1U8HXU3; A0A0D2SYW0; M4DWK2; A0A1J6ILZ1; A0A1J6IIH8; V4MFE7; A9PBK3; A0A1S3Z8P4; A0A0V0HQJ9; B9HYZ8; M4DAM6; A0A2G2VBC4; A0A2G3A938; A0A2G3D6K9; A0A1S4DKE1; A0A1Q3AUS0; D6BR67; A0A2P6Q3P6; V4W8C9; A0A061GEU0; A0A0K9QSV0; A0A1R3I226; A0A1S3XV64; R0HCZ7; A0A2H5N2B1; K4BFE7; A5BEL8; A0A2P5QEH4; D7MES4; A0A2R6PXT5; B9S615; A0A2G2WWT9; 731369614; 731354719; A0A251IUM3; A0A0D3A4V7; A0A0D3BKQ…	A0A2P5YDX5 [440-452]	0	1365.75	13
FALSE	High	Unambiguous	NNNIIQGSPGPGR	[R].NNNIIQGSPGPGR.[T]					0.126723	0.00364951	0.088	1	1	1	731329959	731329959	731329959 [92-104]	0	1323.68	13
FALSE	High	Selected	ASTSLLGVPLGHNSSFLQGPAFAPPR	[K].ASTSLLGVPLGHNSSFLQGPAFAPPR.[I]					0.0145637	0	0.436	1	10	2	D7M7R5	A0A087GQF4; D7M7R5; Q9AUE2; M0SYH5; A0A0D3B8E0; M0SPW9; M4C8Y1; R0H828; P46637; 731361175	D7M7R5 [63-88]	0	2621.38	26
FALSE	High	Unambiguous	NPEYYEDEHLR	[R].NPEYYEDEHLR.[T]					0.0337106	0.000626162	0.301	1	4	1	731373639	731373639; 1108864194; 731373642; A0A0K9RII2	731373639 [467-477]	0	1464.64	11
FALSE	High	Unambiguous	TAPASSSSSVDSARLEPR	[K].TAPASSSSSVDSARLEPR.[V]					0.010092	0	0.495	1	1	1	E2JFE1	E2JFE1	E2JFE1 [46-63]	1	1817.9	18
FALSE	High	Unambiguous	IDSRGPEVMR	[RK].IDSRGPEVMR.[IV]					0.106477	0.00268941	0.116	1	90	2	A0A0J8E7U9	A0A199UZE6; A0A2H3ZF83; A0A2C9WK63; A0A0L9U943; A0A1S4CG81; A0A2P5ECB1; Q43644; M1B117; A0A1U8P447; A0A251UAE5; A0A1R3JX29; A0A2R6S2Z3; A0A0V0IS92; A0A2P2JI89; A0A2P2JI87; A0A103Y5X4; A0A0B0NQZ4; V4TS79; W9RU22; A0A2I0XJA2; A0A0R0HKE3; B8LMM8; A0A1U7UR17; A0A0B2QWY2; A0A251SHN7; A0A2P5RPY7; A0A2G5F7D0; A0A067DVL7; A0A2C9WBV9; A0A2P5STT5; A0A1S4BIG4; A0A200QNY8; A0A061EFS3; A0A2K3P633; A0A2K3NUX3;…	A0A0J8E7U9 [308-317]	1	1159.59	10
FALSE	High	Unambiguous	EGGGGGYGGGGGGYGGGGNRGYGGGGGGGDR	[R].EGGGGGYGGGGGGYGGGGNRGYGGGGGGGDR.[Y]					0.000304722	0	1.058	1	1	2	731358684	731358684	731358684 [127-157]	1	2490.02	31
FALSE	High	Unambiguous	YSVWIGGSILASLSTFQEMWISK	[K].YSVWIGGSILASLSTFQEMWISK.[E]					0.065157	0.00111286	0.195	1	1	1	A0A0K9PUS7	A0A0K9PUS7	A0A0K9PUS7 [339-361]	0	2603.32	23
FALSE	High	Selected	AIFVDLEPTVIDEVR	[R-].AIFVDLEPTVIDEVR.[TASC]					0.0845978	0.00111286	0.153	1	227	3	A0A251T4H2	A0A287HQV2; B9SHE7; A4K4Z0; A0A199UIN6; A0A0K9RUV8; A0A287PG34; A0A2R6PQM7; Q70ZL4; A0A1D1Z8D7; M0TBB2; A0A151SE93; M1D0L3; Q93XB1; A0A2G9GN39; M0TQP4; A6YIK6; A0A1B2RWS0; A0A0D3B200; A0A1D5UAI1; A0A103Y594; A0A1S6LXX7; J9RK95; A0A2G5EDV7; A0A059T4U7; A9P7T6; D5MRD8; A0A1D8X963; A0A2I4FSB7; A0A059T4Y1; J9RPD7; Q84UZ5; A0A1U8NRE0; A0A251VQM5; A0A022RFX8; M5WFI9; A0A1U7VDQ3; A0A103XKF4; A0A0A0KWR8;…	A0A251T4H2 [65-79]	0	1715.92	15
FALSE	High	Rejected	LNLPILPTTTIGSFPQTVELRR	[K].LNLPILPTTTIGSFPQTVELRR.[VAT]					0.0220887	0	0.369	1	99	1	1108923008	Q42662; A0A1S3ZYM9; V7CX68; I1MKZ0; G7L0I7; B8LPY2; A0A0A0LCI7; A0A1D6S491; A0A0S2IAX6; A0A0V0ISV3; V4M460; Q9LM03; A0A0R4J5Z8; D7LXP0; A0A0D2W516; A0A0B2R8K0; A0A1D5ZFW3; V4LDK3; C0P5Y3; A0A1D5ZFW4; A0A0S3RWJ6; 1108923008; R0GR46; A0A2K3P3F7; M4CA61; A0A1U8JA24; A0A059DI35; A0A2P5BK05; A0A0K9Q213; A0A0R0FQE0; A0A1D6KGM6; A0A1J3CHV9; G7L0I8; A0A2P5AYD1; A0A1J3I8W9; A0A151RFH6; D7L198; A0A068LJH6;…	1108923008 [436-457]	1	2466.41	22
FALSE	High	Selected	LNLPILPTTTIGSFPQTIDLRR	[K].LNLPILPTTTIGSFPQTIDLRR.[V]					0.0135168	0	0.448	1	4	2	A0A2P5FUF9	A0A2P5FUF9; A0A067LFN5; B9RQ33; A0A2P5CDT6	A0A2P5FUF9 [472-493]	1	2466.41	22
FALSE	High	Unambiguous	FAVGALAFDEVPVAVEHLR	[R].FAVGALAFDEVPVAVEHLR.[K]					0.024551	0	0.352	1	2	1	731329829	A0A0K9RK80; 731329829	731329829 [418-436]	0	2040.09	19
FALSE	High	Unambiguous	VLDAMLPYYLSQFGNPHSR	[R].VLDAMLPYYLSQFGNPHSR.[T]					0.00455389	0	0.623	1	1	1	731339304	731339304	731339304 [75-93]	0	2208.09	19
FALSE	High	Unambiguous	LLSIERSPPIEEVIEAGVVPR	[K].LLSIERSPPIEEVIEAGVVPR.[F]					3.09258e-05	0	1.426	1	11	1	731320622	A0A0D6QSL4; 731320622; M4D8D0; A0A1J3FEU0; W1P9R3; A0A1J3I4A3; A0A1J3CWX9; A0A0D3DEC3; A0A078F8P7; A0A1J3IIN8; A0A0C9RX50	731320622 [100-120]	1	2303.3	21
FALSE	High	Unambiguous	SNYMSAGQIAVPIVFR	[K].SNYMSAGQIAVPIVFR.[G]					0.0934455	0.00111286	0.137	1	2	2	731334617	731334617; K4BJI5	731334617 [134-149]	0	1752.91	16
FALSE	High	Unambiguous	TQGIPDARTYLLTLQEIR	[R].TQGIPDARTYLLTLQEIR.[I]					0.0100294	0	0.496	1	4	1	U5DBN7	R4KY27; R4L8G1; U5DBN7; 731339820	U5DBN7 [694-711]	1	2088.14	18
FALSE	High	Unambiguous	SSPVSGNDLYSERENER	[R].SSPVSGNDLYSERENER.[G]					0.0250132	0	0.349	1	1	1	731337907	731337907	731337907 [445-461]	1	1938.88	17
FALSE	High	Unambiguous	MDTIRGGSPYGAGVFAGDGTR	[K].MDTIRGGSPYGAGVFAGDGTR.[E]					0.000855254	0	0.892	1	2	1	731376847	A0A0K9RNC5; 731376847	731376847 [217-237]	1	2084.98	21
FALSE	High	Unambiguous	VATPDQAQEVHFELR	[K].VATPDQAQEVHFELR.[K]					0.0160869	0	0.42	1	1	1	731348961	731348961	731348961 [176-190]	0	1739.87	15
FALSE	High	Unambiguous	VAETLMFDYHR	[R].VAETLMFDYHR.[Q-K]					0.160492	0.00870229	0.05	1	251	1	731349068	A0A0D2TMJ8; A0A068TVT8; A0A287P890; A0A068UKM6; A0A1S3TWQ6; A0A0L9T6F2; A0A1J3DRW3; A0A2K1ZC85; F8V2Y4; A0A059A9A5; A0A0B0MPC5; A0A2H3ZD45; A0A2C9V126; M0TGD4; I1H6W7; A0A0D3C2P7; B6UIR3; J3LMI0; A0A2P6QIJ9; A0A1U8GVJ2; V7AGU9; A0A0K9Q1U4; B3VDY9; A0A1J6KI03; A0A2P5YS72; V4KWQ1; A0A161X0E5; A0A061H036; A0A2P4IQF2; A0A2P5C6H4; A0A2I0B264; A0A059A935; A0A0K9S2V0; A0A2P5Q217; A0A1U8MMM3; A0A251NLW6;…	731349068 [179-189]	0	1381.66	11
FALSE	High	Unambiguous	SQGTTVMLADSHGDSSR	[R].SQGTTVMLADSHGDSSR.[D]					0.000658714	0	0.934	1	1	1	731358319	731358319	731358319 [84-100]	0	1748.79	17
FALSE	High	Unambiguous	VIIDRETGR	[RK].VIIDRETGR.[S]					0.0655634	0.00111286	0.194	1	36	2	731358686	A0A1J3J049; A0A2R6PU50; A0A1D1Z073; A0A2H3XZY3; A0A2I0ADQ1; A0A1J3I6A5; A0A218VWD0; A0A078G9J0; A0A067KHN1; A0A2G9GFM7; K7KHJ7; M4F4E4; A0A0D3DDH8; A0A1J3F184; A0A022RYZ8; B9RLN6; A0A2I0W8V8; A0A022RVV8; A0A0D3E1P2; A0A0V0HTR9; D7MUG8; A0A2R6PRT5; M4D926; A0A178UBT5; A0A2I0A2G9; A0A2C9VR70; K4BC34; R0EXZ8; A0A1J3CX73; Q941H8; A0A1Q3B8Q8; A0A2G9HAK1; 731358686; M0ZM56; A0A2I0VNU1; A0A078FQR8	731358686 [39-47]	1	1058.6	9
FALSE	High	Rejected	IAWEEPFGPVLPIVR	[R].IAWEEPFGPVLPIVR.[V]					0.0835525	0.00111286	0.155	0	2	2		A0A0D2MNI4; A0A250XKV3		0	1722.96	15
FALSE	High	Selected	IAWEEPFGPVLPVLR	[R].IAWEEPFGPVLPVLR.[I]					0.0835525	0.00111286	0.155	1	196	6	A0A1Q3CSB7	A0A0D2TE60; A0A2G9I2M9; A0A1D5UEN2; A0A287HPU3; A0A2P5QIQ3; A0A078HBA6; A0A2H5PXF1; A0A0A0YLX9; I1MT35; A0A1S3UTA0; A0A0D9X8A8; A0A287HPU8; A0A059CQ06; A0A1D6Q1L8; A0A1U8B4K7; A0A067KUM4; Q8S4Y9; A0A251NJ09; K7UEW9; A0A2K1IVC1; M1ARW1; A0A0D2UGW7; D8RVD8; A0A2G5DQI3; A0A1R3GUL4; A0A287HPJ1; A0A0B2SES0; A0A1S3C3K4; A0A1U8ADP0; A0A0E0EM06; A0A1D6Q1L6; A0A078J0M1; A0A1V1G375; C5YLK6; A0A1D5UEN3; A0A…	A0A1Q3CSB7 [458-472]	0	1722.96	15
FALSE	High	Unambiguous	YAAISQDNGLVPIVEPEILLDGDHPIER	[R].YAAISQDNGLVPIVEPEILLDGDHPIER.[T]					0.0161872	0	0.419	1	61	2	A0A0K9QU20	A0A0B0MXI6; A0A2K3L503; A0A061E4I2; A0A1S2XZJ7; A0A0D2QSZ0; W9R2N5; M4DCX3; A0A2K3NF42; A0A1J7GM55; A0A2P4HW87; A0A2P5SHW6; A0A078HKF7; A0A067GB54; A0A0R0HCG5; A0A059D603; A0A1R3GN61; A0A2N9ICF4; I1LEQ9; A0A0D2TZS6; A0A2R6QQQ6; A0A2I0JU66; A0A068TWW6; A0A059D6Q8; A0A0B2RRR1; A0A2J6LG19; 731345174; A0A0V0I7Z5; I1NFR3; Q9ZU52; A0A1J3EKW4; A0A2R6P3U8; A0A067GAY2; A0A2P5YS42; M5XFH2; C6TIW0; V4TM67; …	A0A0K9QU20 [215-242]	0	3073.58	28
FALSE	High	Unambiguous	NFIAADWGELPQSLIR	[K].NFIAADWGELPQSLIR.[D]					0.0693363	0.00111286	0.185	1	1	1	731345339	731345339	731345339 [94-109]	0	1829.95	16
FALSE	High	Unambiguous	QGLDLVDLVALSGAHTIGNAR	[R].QGLDLVDLVALSGAHTIGNAR.[C]					0.000529906	0	0.969	2	2	2	731337443; 731337447	731337443; 731337447	731337443 [184-204]; 731337447 [183-203]	0	2120.15	21
FALSE	High	Unambiguous	KPHDRGLTPPYVDDGLLEVVGFR	[R].KPHDRGLTPPYVDDGLLEVVGFR.[D]					0.00298391	0	0.691	1	1	1	A0A1S3BK20	A0A1S3BK20	A0A1S3BK20 [336-358]	1	2580.36	23
FALSE	High	Unambiguous	QGLNIVDLVALSGSHTIGNAR	[R].QGLNIVDLVALSGSHTIGNAR.[C]					0.136539	0.00559854	0.076	1	1	1	A0A061DGV9	A0A061DGV9	A0A061DGV9 [184-204]	0	2135.16	21
FALSE	High	Unambiguous	VLGLWPSPFAMR	[K].VLGLWPSPFAMR.[S]					0.0196278	0	0.388	1	1	2	731344229	731344229	731344229 [7-18]	0	1373.74	12
FALSE	High	Unambiguous	PGLNTLGISLAR	[-].PGLNTLGISLAR.[I]					0.00475644	0	0.616	1	1	2	A0A2I4HH59	A0A2I4HH59	A0A2I4HH59 [1-12]	0	1211.71	12
FALSE	High	Unambiguous	VGSNVTLVSAVQLPGLNTLGISIAR	[K].VGSNVTLVSAVQLPGLNTLGISIAR.[I]					0.0946147	0.00111286	0.135	1	1	1	J3MR00	J3MR00	J3MR00 [80-104]	0	2479.42	25
FALSE	High	Unambiguous	SSGSNDIRDVSVNEER	[R].SSGSNDIRDVSVNEER.[Q]					0.0148379	0	0.433	1	1	1	731321648	731321648	731321648 [601-616]	1	1763.82	16
FALSE	High	Unambiguous	AEATLVDVNRFPALNTLGVAMAR	[R].AEATLVDVNRFPALNTLGVAMAR.[V]					0.00466855	0	0.619	1	1	1	731312097	731312097	731312097 [86-108]	1	2429.3	23
FALSE	High	Unambiguous	IIRDAIIGLGSPAPVLVSEGANTMDVGR	[R].IIRDAIIGLGSPAPVLVSEGANTMDVGR.[A]					0.000439744	0	0.999	1	1	1	731315932	731315932	731315932 [381-408]	1	2821.52	28
FALSE	High	Unambiguous	VTAANLPGLNTLGISLAR	[R].VTAANLPGLNTLGISLAR.[I]					0.00143282	0	0.809	1	1	1	731313236	731313236	731313236 [82-99]	0	1781.03	18
FALSE	High	Unambiguous	NISRPSAPQFDDAPDYVNDIEEEMIR	[R].NISRPSAPQFDDAPDYVNDIEEEMIR.[A]					5.867e-05	0	1.323	1	1	1	731331209	731331209	731331209 [189-214]	0	3021.39	26
FALSE	High	Rejected	FLIVPSLISGR	[R].FLIVPSLISGR.[I]					0.109158	0.00268941	0.112	0	4	1		A0A2P5C3T1; W9SKV4; A0A2P5FCJ1; W9R5Y6		0	1201.73	11
FALSE	High	Unambiguous	SAQLIGQAIANNPAFITLR	[K].SAQLIGQAIANNPAFITLR.[KR]					7.66503e-05	0	1.28	1	60	2	731326049	A0A2J6JNA2; K4CXZ1; A0A1R3KS77; A0A2G2X226; 731369127; A0A1S2YJ62; A0A251RSG9; M1BZ69; K4DB88; A0A151SEX0; A0A2I4H087; A0A1R3I3M6; A0A2G9GPF5; S8D3B8; I3SNC9; A0A251RW18; A5AHP2; I1L437; A0A1S3X9Q3; A0A151TM81; A0A1S3VXX4; I3SJG9; A0A2I4H076; B7FG99; A0A2G5CUZ5; I3S009; A0A0S3STH2; A0A200QL97; A0A1S4DKV7; I1M3P2; M1B2R2; A0A2P2L4I9; A0A1S2XDP1; F6H9U4; A0A1U8EDX4; A0A103XVB9; A0A022QA22; A0A2P2L4…	731326049 [231-249]	0	1998.11	19
FALSE	High	Unambiguous	MDWVPYVPLENRDIMAER	[K].MDWVPYVPLENRDIMAER.[L]					0.0235055	0	0.359	1	2	1	731339882	A0A0K9REG1; 731339882	731339882 [183-200]	1	2234.07	18
FALSE	High	Unambiguous	TSAPIASGQQVLNIGNYLVR	[K].TSAPIASGQQVLNIGNYLVR.[AT]					0.00441451	0	0.628	1	2	2	A0A0K9RL53	731312532; A0A0K9RL53	A0A0K9RL53 [82-101]	0	2101.14	20
FALSE	High	Unambiguous	FFAGDDAPRAVFPSIVGRPR	[-].FFAGDDAPRAVFPSIVGRPR.[H]					0.0303296	0	0.318	1	1	1	K4GVF8	K4GVF8	K4GVF8 [1-20]	1	2175.15	20
FALSE	High	Unambiguous	ALAAVQALLLGQGPR	[K].ALAAVQALLLGQGPR.[S]					0.00273518	0	0.705	1	2	2	731341935	A0A0K9QRU1; 731341935	731341935 [217-231]	0	1477.88	15
FALSE	High	Unambiguous	GFGFITPSDGGDDLFVHQSSIR	[K].GFGFITPSDGGDDLFVHQSSIR.[S]					0.000803703	0	0.902	1	2	1	731357795	Q38896; 731357795	731357795 [21-42]	0	2352.13	22
FALSE	High	Unambiguous	ALGTQVAEPLRAMVMGAPLEDAR	[KR].ALGTQVAEPLRAMVMGAPLEDAR.[H]					0.0259638	0	0.343	1	96	1	A0A176WAX3	A0A1U8JMT1; A0A2R6WE65; A0A1S2Y7X2; B9H0W6; K4A9R4; A0A2P2LXR6; A0A2P6PPW3; K4B3P3; M0ZTZ3; B7FIE1; A0A1R3HYW8; A0A1U8LJ58; A0A2C9W2Y4; I1K733; A0A2G5EJL7; M0ZTZ1; A0A1U8LJ66; I1JSK3; A0A0D2RL75; A0A2P4IAG0; A0A1D6GMZ0; M0ZTZ2; B9HRG9; A0A0D3A1Y3; A0A0B0MZA1; A0A0A0LPE3; 731358481; V7ARH5; A0A176WAX3; A0A1D6KR16; A0A2P5YK77; A0A1U7YTN2; W9SBE5; C5WW80; A0A1D1YPB0; I1JSK2; A0A1S3TYB3; A0A2C9W0M4; …	A0A176WAX3 [291-313]	1	2396.24	23
FALSE	High	Selected	STFDRQGLNTTDLVALSGAHTIGR	[K].STFDRQGLNTTDLVALSGAHTIGR.[S]					0.00160247	0	0.791	1	1	1	A0A0R4J5E9	A0A0R4J5E9	A0A0R4J5E9 [182-205]	1	2530.3	24
FALSE	High	Unambiguous	IFPTNFPALLVR	[R].IFPTNFPALLVR.[E]					0.0982105	0.00111286	0.129	1	1	1	731328350	731328350	731328350 [481-492]	0	1387.81	12
FALSE	High	Unambiguous	ASFDHSAPIPNR	[R].ASFDHSAPIPNR.[-]					0.0775461	0.00111286	0.167	1	1	1	731326031	731326031	731326031 [199-210]	0	1311.64	12
FALSE	High	Unambiguous	NSSSVEAEDGDQSYRLGR	[K].NSSSVEAEDGDQSYRLGR.[L]					0.00412271	0	0.639	1	2	1	731316608	731316608; 731316610	731316608 [323-340]	1	1969.88	18
FALSE	High	Unambiguous	VGYATSRAPDDLDTR	[K].VGYATSRAPDDLDTR.[L]					0.0343452	0.000626162	0.298	1	2	2	731360225	A0A1Z4EAX4; 731360225	731360225 [433-447]	1	1636.79	15
FALSE	High	Unambiguous	EMSGSNIFAEGDRVEPR	[R].EMSGSNIFAEGDRVEPR.[D]					0.010282	0	0.492	1	1	1	731338884	731338884	731338884 [261-277]	1	1893.88	17
FALSE	High	Unambiguous	STGDNLGPSAERINSVSEAVSR	[K].STGDNLGPSAERINSVSEAVSR.[L]					0.000470869	0	0.988	1	1	1	731352563	731352563	731352563 [70-91]	1	2246.1	22
FALSE	High	Unambiguous	AAQDIANDLPPTHPIR	[K].AAQDIANDLPPTHPIR.[L]					0.0489512	0.000626162	0.241	1	1	1	731339703	731339703	731339703 [160-175]	0	1728.9	16
FALSE	High	Unambiguous	TDNYYWLRDDSR	[R].TDNYYWLRDDSR.[S]					0.134016	0.00559854	0.079	1	3	1	731354472	A0A218WIK5; 731354472; A0A2I0JW96	731354472 [96-107]	1	1603.71	12
FALSE	High	Unambiguous	NAASTYNILNEEGR	[RK].NAASTYNILNEEGR.[IAMVF]					0.0104755	0	0.489	1	75	1	A0A178VD63	A0A0M4KXJ9; W4ZU44; A0A067HC80; A0A2N9EXJ2; A0A0D3BWQ2; A0A2I0WC33; A0A067JYF8; A0A1S3CB84; D7SM56; Q9M1C8; A0A218XWV0; A0A1Q3DC50; A0A2P5R7X8; Q6NPM7; V4N1U3; A0A2R6QKZ4; A0A178VD63; A0A0K9RR03; K4AYM5; A0A2P2QLL4; A0A078ICS9; Q570W8; A0A1S3YXF7; V7ALF7; A0A2I0AX02; A0A0S3SVJ7; D7LLM6; A5B6Y7; V4L1C6; A0A087GZB7; A0A1U8NHT8; Q8L965; A0A061FJK1; A0A2G2ZH56; A0A087H555; A0A1R3HZM5; Q682I4; A0A1U8G…	A0A178VD63 [144-157]	0	1551.74	14
FALSE	High	Unambiguous	MASSMTDSPQVSHPVVGPEVR	[K].MASSMTDSPQVSHPVVGPEVR.[T]					0.0088568	0	0.516	1	1	1	731327024	731327024	731327024 [71-91]	0	2211.05	21
FALSE	High	Unambiguous	TLDAHIEEQFGGGR	[R].TLDAHIEEQFGGGR.[L]					0.016492	0	0.416	1	4	1	I3RZA9	731329943; I3S9U3; I3RZA9; A0A0J8BCW0	I3RZA9 [164-177]	0	1529.73	14
FALSE	High	Unambiguous	AFITAVDHLR	[K].AFITAVDHLR.[Q]					0.0233598	0	0.36	1	1	2	731330989	731330989	731330989 [76-85]	0	1142.63	10
FALSE	High	Unambiguous	LAPTIGIAVDHR	[KR].LAPTIGIAVDHR.[RC]					0.111907	0.00268941	0.108	1	157	1	731332983	A0A1S3UC59; M1CVD3; W1PWL1; M0U7Z5; A0A059LQY3; A0A218VXQ5; A0A059C334; A0A1U8P724; A0A2I0VUZ7; A0A1U7UWG6; A0A2I0HWE0; A9RPU7; A0A2K1KVF4; 731321126; A0A059CJW2; A0A1J3DLV1; B9IIX6; M0SNA1; A0A1U8BBP6; K4CMT7; 731332983; A0A2H3WYH8; A0A1Q3BFL9; A0A2H9ZRQ2; A0A1J3GT61; A9PAV6; A0A0D6R217; D7TSM7; A0A124S088; A0A0V0HFH3; A0A124SB86; A0A1R3JQB3; A0A1S3XLC6; W9RJ94; A0A1J3G0D3; A0A0B2PEN5; A0A2R6Q9F…	731332983 [89-100]	0	1262.72	12
FALSE	High	Unambiguous	IIQPIAEHSDYPVER	[R].IIQPIAEHSDYPVER.[L]					0.0120109	0	0.467	1	2	1	A0A0J8B9D7	A0A0J8B9D7; 731324733	A0A0J8B9D7 [254-268]	0	1766.91	15
FALSE	High	Unambiguous	FYTDSNGRDFIER	[K].FYTDSNGRDFIER.[VI]					0.142612	0.00655545	0.069	1	5	2	731343577	731343577; D8RSH3; A0A2P5D1S1; D8RD81; A0A2P5FI32	731343577 [746-758]	1	1619.74	13
FALSE	High	Unambiguous	TVEQTFDSTISAAHSR	[K].TVEQTFDSTISAAHSR.[F]					0.0173329	0	0.408	1	1	1	731361026	731361026	731361026 [53-68]	0	1749.84	16
FALSE	High	Unambiguous	AEQRINEVIAETDATSSASSGNR	[R].AEQRINEVIAETDATSSASSGNR.[S]					0.000162633	0	1.159	1	1	2	1108974507	1108974507	1108974507 [80-102]	1	2406.15	23
FALSE	High	Unambiguous	QEAQQDLQSRPSPAALGASAVR	[R].QEAQQDLQSRPSPAALGASAVR.[G]					0.00111736	0	0.849	1	36	1	A0A2G5D045	A0A1U8KNZ1; L0AUW5; A0A1U8B2Z7; A0A0L9TU15; A0A2N9EQZ7; 731350922; A0A059CEY5; A0A068UA17; A0A2R6RB81; A0A2P6Q2B8; A0A059CGI1; M5X9V9; A0A200RBC6; A0A2P5C6P7; A0A067JL16; A0A2G5D045; A0A2H5N6Q6; A0A061F4S2; A0A2R6PXB2; A0A2P5EPP7; A0A1U8KY53; A0A1U8KJS8; A0A067GSG8; A0A0K9Q9T9; B9HZH5; A0A1Q3B014; V4UL35; A0A1L6K494; V7C9P2; A0A1S3URM3; A0A1R3HEU2; A0A0D2Q3N8; A0A2P5RVJ6; A0A2R6Q9V0; B9RXE4; A0A2…	A0A2G5D045 [193-214]	0	2280.17	22
FALSE	High	Unambiguous	VGASLQGPPDSSNLDHVR	[R].VGASLQGPPDSSNLDHVR.[D]					0.00342125	0	0.669	1	1	1	731350729	731350729	731350729 [484-501]	0	1848.92	18
FALSE	High	Unambiguous	FDVSSVDNMRR	[K].FDVSSVDNMRR.[L]					0.160492	0.00870229	0.05	1	1	1	731332752	731332752	731332752 [353-363]	1	1325.63	11
FALSE	High	Unambiguous	YNDLIMAR	[R].YNDLIMAR.[VTL]					0.129109	0.00468231	0.085	1	86	3	K8E9W3	A0A1R3HXV1; A0A2G9I100; A0A0S3RBG6; A0A1R3IYA4; C1FEK6; A0A1D1XC40; D7KSM8; M0ZWK1; A0A0D2S4T7; A0A2I0W5N7; A0A2I4ENX0; Q9SEX4; A0A2P5VQS1; A0A1J7HSR3; A0A1S4APF3; A0A2J6K822; A0A2G2VIA5; M1B932; M4CHS5; A0A2I0AMD4; A0A151TC45; A0A1U7VB87; A0A1S3TXT3; A0A1J3HV45; A0A1J3E060; A0A0V0HX09; A0A2P5RFD5; A0A0D2UQR9; A0A061FJZ0; I3SIH2; A0A0D2TN00; K4DGZ2; A0A0D3CWI0; A0A2K2AL11; A0A1S3ZHV9; A0A2G3DGX4;…	K8E9W3 [236-243]	0	995.498	8
FALSE	High	Unambiguous	LEDRGQEPSVVSNISR	[R].LEDRGQEPSVVSNISR.[E]					0.0138571	0	0.444	1	1	1	731344528	731344528	731344528 [245-260]	1	1785.91	16
FALSE	High	Unambiguous	IDRTGNGGVIVDSGTSVTR	[K].IDRTGNGGVIVDSGTSVTR.[L]					0.0212799	0	0.375	1	1	1	731311266	731311266	731311266 [353-371]	1	1903.98	19
FALSE	High	Unambiguous	VASMSEDLSVERDR	[K].VASMSEDLSVERDR.[V]					0.00787006	0	0.535	1	2	1	731351660	731351662; 731351660	731351660 [157-170]	1	1593.75	14
FALSE	High	Unambiguous	DYFGAHTYER	[R].DYFGAHTYER.[ITVA]					0.123611	0.00364951	0.092	2	249	1	A0A1Q3AWY6; 731332004	A0A2G9H6Z3; A0A2I0ATH4; A0A2N9H1M7; A0A218VVQ8; A0A022RJX5; K3XWM2; A0A1U8NRN0; A0A2G2VKI7; W8NX13; A0A0D3GBZ0; A0A1S3CBC8; A0A251LQ27; A0A1D6LJP6; O81237; A0A2K3PH80; A0A0C9RJ42; W5HGA3; A0A1J3GKN0; A0A1D5X0G6; A0A1J3CTD8; A0A2H3XTI5; I1N6I4; E3V1H9; A0A078HB53; W8SJN1; A0A1Y1HRT8; A0A0A9GAI5; A0A1D6N1Z8; A0A0D3CN92; A0A1Q3CIX8; A0A2I4EBN6; A0A2R6WV15; A0A0A9IRS2; M0S8Z4; A0A2P2MC56; A0A2P5XPH8;…	A0A1Q3AWY6 [459-468]; 731332004 [546-555]	0	1258.55	10
FALSE	High	Unambiguous	SQAGPGPGPGPVMGGR	[K].SQAGPGPGPGPVMGGR.[S]					0.0138571	0	0.444	1	1	1	731342204	731342204	731342204 [195-210]	0	1421.7	16
FALSE	High	Unambiguous	MGAEDPYAAYGGDRR	[R].MGAEDPYAAYGGDRR.[S]					0.072872	0.00111286	0.177	1	1	1	1108819365	1108819365	1108819365 [87-101]	1	1628.71	15
FALSE	High	Unambiguous	TPWNTSEDDHEIR	[R].TPWNTSEDDHEIR.[M]					0.00200442	0	0.755	1	1	3	731327229	731327229	731327229 [86-98]	0	1599.7	13
FALSE	High	Unambiguous	VASPDQAQEVHVAVR	[K].VASPDQAQEVHVAVR.[D]					0.00171589	0	0.78	1	2	2	P48496	P48496; 731357881	P48496 [242-256]	0	1605.83	15
FALSE	High	Rejected	DNFTPEEEEEVRR	[K].DNFTPEEEEEVRR.[Q]					0.101311	0.00166084	0.124	0	1	1		M5VSA1		1	1649.74	13
FALSE	High	Selected	NDFTPEEEEEVRR	[KR].NDFTPEEEEEVRR.[E]					0.100683	0.00166084	0.125	1	241	1	F6I100	A0A2G9HPD5; I1ZBR1; A9RG78; A0A2I0AVR5; A0A2H3Z0X8; G7KSZ5; I1QQU3; A0A2P5QTC6; C6T533; A0A151U7X9; A0A200QFX5; C1ECD1; A0A218WQQ6; C6SVG3; C5X6W1; A7KZP6; A0A0R0HM17; A0A2G5DME2; A0A2J7ZRM4; A0A2P4KPS4; A0A2H3ZCJ2; A0A0K9PMN4; A0A059ASF0; A0A0S3R461; K4B426; A0A2G5D6E5; A0A0P0CFU9; A0A1S3VSN6; A0A2I0WR75; A0A2K1L0C6; B9R8D3; M1A6N5; A0A199VJU9; A0A2K1IUG6; A0A1Q3ALV3; A0A1S3BI15; G4WMV4; A0A2G5C…	F6I100 [419-431]	1	1649.74	13
FALSE	High	Unambiguous	MDSINRATGEAEAIR	[K].MDSINRATGEAEAIR.[IV]					0.00665394	0	0.562	1	2	1	A0A0K9QL50	A0A0K9QL50; 731321320	A0A0K9QL50 [305-319]	1	1633.8	15
FALSE	High	Unambiguous	VFNDPQIDPRR	[R].VFNDPQIDPRR.[C]					0.171852	0.00957981	0.039	1	60	2	A0A218XEY7	A0A2H5PY48; A0A2I4FZ49; A0A2I0HM04; A0A2I4GVC4; A0A068TLE6; A0A061DZA0; A0A0D6QZ32; B9HRP1; A0A1U8P1L4; A0A0B0NF51; A0A067E5F6; A0A1R3HV60; A0A0K9Q0I8; A0A0D2VA71; A0A059B9X7; A0A2P5SUH9; A0A1J3EBF5; V4RPZ1; A0A2G5EJ36; A0A1U8JRY3; A0A2G5EJ00; A0A1U8KV46; A0A0A0K7N9; A0A0D2PMY0; A0A218XEY7; A0A0D3D3T1; A0A1S3BGG7; A0A0D2PZ20; A0A1U8A024; A0A0D2TVX8; B9H0P9; V4UB30; D7L137; A0A2P5WV72; A0A2J7ZQJ0;…	A0A218XEY7 [35-45]	1	1356.7	11
FALSE	High	Unambiguous	QVNSQAVAATEGAENVSAAPRR	[K].QVNSQAVAATEGAENVSAAPRR.[I]					0.0627714	0.000626162	0.201	1	2	1	A0A0J8BG33	A0A0J8BG33; 731363872	A0A0J8BG33 [147-168]	1	2226.12	22
FALSE	High	Unambiguous	YDSTHGPFTGTIR	[K].YDSTHGPFTGTIR.[V]					0.0109415	0	0.482	1	1	1	731363395	731363395	731363395 [130-142]	0	1451.69	13
FALSE	High	Unambiguous	SLQNFEIGGERER	[R].SLQNFEIGGERER.[M]					0.0349918	0.000626162	0.295	1	30	1	A0A0D3BNG7	B9SAW4; W9RTY2; A0A2P5X9B1; A0A0D3C6Q7; A0A1J3CP81; B9DFH4; A0A1J3GZD4; V4L6T9; M4CJR6; A0A068V8X4; A0A061DYX0; A0A0B0PVV4; A0A0D3BNG7; A0A1U8P0A2; 731338403; D7LGN8; S8BV14; A0A0D2LYP1; A0A2G2Z6H8; A0A061DS15; P93033; A0A2G2WGJ6; A0A078GQ98; M4DY04; A0A1U8NXT2; A0A0D3BNK1; A0A218XM50; R0HH53; A0A078JIF6; A0A078IZ95	A0A0D3BNG7 [709-721]	1	1534.76	13
FALSE	High	Unambiguous	SSLREDFTEGVR	[R].SSLREDFTEGVR.[AV]					0.0894662	0.00111286	0.144	1	5	1	731353609	731353609; 731353611; A0A0K9QLI7; A0A0K9QNH6; 731341614	731353609 [370-381]	1	1395.69	12
FALSE	High	Unambiguous	IAGYRAPEVVETR	[R].IAGYRAPEVVETR.[K]					0.0341324	0.000626162	0.299	1	5	1	731353533	A0A2G5FBT8; A0A1S3CIZ4; 731353533; A0A0K9R3E9; A0A0A0LX04	731353533 [521-533]	1	1460.79	13
FALSE	High	Rejected	SSIHDVVLVGGSTR	[K].SSIHDVVLVGGSTR.[I]					0.0432279	0.000626162	0.261	0	39	1		A0A072U7P3; A0A1D1YLV0; A0A176WEL9; C9WCK6; A9S0A3; A0A0K9NPB0; Q7Y1W0; A9SNF1; A0A1D1Y9S2; A0A2R6PWY9; A0A0Y0BSD8; D8RBE2; D8RYR3; Q5MCL0; A0A1D1XZB0; A0A072U8L6; A0A2R6XGV7; A0A072U7Q7; A0A2J6M0L9; Q8LKP8; A0A2H3ZD96; A0A0A1HAD2; D8SUY5; A0A0E3KJY5; A0A0K9Q3W1; A9RCV9; A0A0K9Q1I8; A0A251SC78; A0A2K3LX93; A0A251UZB2; A0A124SCR6; A0A072U8M5; A0A0K9Q1T9; A0A1D1YHS3; A9TWR9; A0A2K1KW60; A0A097NU89;…		0	1426.76	14
FALSE	High	Selected	TSVHDVVLVGGSTR	[K].TSVHDVVLVGGSTR.[I]					0.0341324	0.000626162	0.299	1	3	1	G7IQ90	A0A072V6P7; G7IQA8; G7IQ90	G7IQ90 [1433-1446]	0	1426.76	14
FALSE	High	Rejected	STVHDVVIVGGSTR	[K].STVHDVVIVGGSTR.[I-]					0.0341324	0.000626162	0.299	3	253	2	A0A1D5YRV8; A0A1D5XLU8; 731318762	M0Z8C6; D0ETH8; A0A1D5W3T1; A0A1D5YRV8; A0A1D5S806; A9YYH7; A0A1J6KP74; M4DQD2; A0A1D5U1Y0; A0A151S7R0; A0A1U8IVE8; A0A1S3BIM2; A0A200R6H1; A0A2J8AHY9; A0A2P5YS54; A0A1R3JR04; A0A140CZC8; M4CZD6; K6Z7B2; P27322; A0A287P8H5; A0A1D5ZF15; A0A287P8H0; A0A1D5Y2X9; A0A022RS05; A0A2P5Q747; A0A1D5ZF14; A0A2R6P7V0; A0A0D9ZF27; A0A287UWY9; A0A287M383; K4A6V7; A0A2P6SKA0; A0A1D6CRF5; A0A1D6A2T9; A0A1D6S391;…	A0A1D5YRV8 [335-348]; A0A1D5XLU8 [335-348]; 731318762 [1210-1223]	0	1426.76	14
FALSE	High	Unambiguous	LIGRQYSDPELQR	[R].LIGRQYSDPELQR.[D]					0.0554323	0.000626162	0.221	1	1	1	731359455	731359455	731359455 [70-82]	1	1574.83	13
FALSE	High	Unambiguous	QTLETARNPELMR	[R].QTLETARNPELMR.[E]					0.057539	0.000626162	0.215	1	14	1	731357482	A0A0D2SNI3; A0A1S3BKE7; A0A0D2NIB1; A0A251RMV7; A0A0A0L1J6; A0A0D2RLH5; A0A0D2RTC4; A0A2P5YLG3; A0A2P5RRC5; A0A1S3BKN3; 731357482; A0A0D2PZN0; A0A0K9RF84; A0A1U8MRQ0	731357482 [225-237]	1	1558.8	13
FALSE	High	Unambiguous	INQPFDRETMR	[K].INQPFDRETMR.[S]					0.125938	0.00364951	0.089	1	1	1	1108880868	1108880868	1108880868 [159-169]	1	1406.68	11
FALSE	High	Unambiguous	VIIDRNTGR	[R].VIIDRNTGR.[S]					0.116884	0.00316334	0.101	1	3	1	731325207	A0A0J8FG78; A0A0K9QIE9; 731325207	731325207 [64-72]	1	1043.6	9
FALSE	High	Unambiguous	VSVANDRPQTPR	[R].VSVANDRPQTPR.[Y]					0.145296	0.00695637	0.066	1	2	1	731325207	A0A0J8FG78; 731325207	731325207 [106-117]	0	1339.71	12
FALSE	High	Unambiguous	FRGNDQPSADLGPSR	[R].FRGNDQPSADLGPSR.[D]					0.000510504	0	0.975	1	1	1	731323630	731323630	731323630 [55-69]	1	1616.78	15
FALSE	High	Unambiguous	LAFDEVTGRR	[R].LAFDEVTGRR.[Y]					0.0702038	0.00111286	0.183	1	1	1	1108946659	1108946659	1108946659 [64-73]	1	1163.62	10
FALSE	High	Unambiguous	LGDRVASVQVSNR	[R].LGDRVASVQVSNR.[L]					0.0286792	0	0.327	1	1	1	A0A0J8B8Z8	A0A0J8B8Z8	A0A0J8B8Z8 [633-645]	1	1400.76	13
FALSE	High	Unambiguous	TAPIPAPLLHVPTAVR	[K].TAPIPAPLLHVPTAVR.[S]					0.0561258	0.000626162	0.219	1	1	1	731339990	731339990	731339990 [187-202]	0	1652.98	16
FALSE	High	Unambiguous	QSLFFNDLATPVSSRR	[R].QSLFFNDLATPVSSRR.[G]					0.00302124	0	0.689	1	2	1	A0A0K9RIP4	731359714; A0A0K9RIP4	A0A0K9RIP4 [14-29]	1	1837.96	16
FALSE	High	Unambiguous	TARLPMPDETNFGMPGPR	[R].TARLPMPDETNFGMPGPR.[H]					0.0370055	0.000626162	0.286	1	1	1	731318180	731318180	731318180 [221-238]	1	1986.95	18
FALSE	High	Unambiguous	QGIVLLQNRPGSLPLSTAR	[R].QGIVLLQNRPGSLPLSTAR.[H]					0.00637059	0	0.569	1	1	1	731322022	731322022	731322022 [391-409]	0	2020.17	19
FALSE	High	Unambiguous	MNVHPDVNFEELAR	[K-].MNVHPDVNFEELAR.[SFL]					0.0411306	0.000626162	0.269	1	123	1	A0A0D3AFH6	A0A1S3BXR3; A0A2P4IVN3; A0A1U8KXA1; K4CJL9; A0A2P6R773; A0A2P5BTN1; A0A1J6KAN3; Q9SEI2; Q9AYS9; C6TAN1; A0A1R3IVY9; W1NFN2; A0A2G9I2R0; A0A2K3JK43; A0A2G9GXL1; M4CAC3; A0A2P2MLD8; A0A0A0LJT3; A0A251TAX4; A0A061FAI4; D7T6C5; A0A2P2MLB5; W9RKL9; A0A1S4B2Z0; A0A2C9VD34; A0A1R3K886; I1LBA2; V7BIW3; A0A2G2W555; A0A2H5PYI9; A0A2P5RYH9; V4M0C1; A0A0A0LWD4; A0A166I3E3; A0A218WI16; A0A199USN4; A0A087H760;…	A0A0D3AFH6 [844-857]	0	1670.8	14
FALSE	High	Unambiguous	EHTFIFEDSPSGIR	[K].EHTFIFEDSPSGIR.[A]					0.0160869	0	0.42	1	3	1	731367585	731367585; A0A0K9RSD2; 731367587	731367585 [186-199]	0	1634.78	14
FALSE	High	Unambiguous	IFVGGDSAGGNVAHNLAIR	[R].IFVGGDSAGGNVAHNLAIR.[A]					0.0059866	0	0.579	1	1	2	731377524	731377524	731377524 [191-209]	0	1867.98	19
FALSE	High	Unambiguous	NDRGTPMIFDNNYYR	[R].NDRGTPMIFDNNYYR.[N]					0.000732144	0	0.917	1	12	1	A0A0K9QPL7	A0A059CA23; A0A0K9QRQ0; A0A0K9QPL7; A0A1Z1N412; D2D589; A0A218XFI5; A0A2P6Q2P0; 731351070; J7IHE8; A0A2I0HJ58; K9US19; M5WTY5	A0A0K9QPL7 [262-276]	1	1875.84	15
FALSE	High	Unambiguous	IAGPNTASANLPYGQTFGRPTGR	[R].IAGPNTASANLPYGQTFGRPTGR.[S]					0.000252874	0	1.088	1	1	1	731340291	731340291	731340291 [55-77]	0	2346.19	23
FALSE	High	Unambiguous	ATRPPLQPIDPLSR	[K].ATRPPLQPIDPLSR.[F]					0.0582589	0.000626162	0.213	1	1	2	731360811	731360811	731360811 [562-575]	0	1560.89	14
FALSE	High	Unambiguous	SPSEDRIFASPLAR	[K].SPSEDRIFASPLAR.[K]					0.00382634	0	0.651	1	2	2	731361346	731361348; 731361346	731361346 [250-263]	1	1545.8	14
FALSE	High	Unambiguous	TAFSRPENLTDAISR	[R].TAFSRPENLTDAISR.[I]					0.0219518	0	0.37	1	1	1	731362489	731362489	731362489 [51-65]	0	1677.86	15
FALSE	High	Unambiguous	VSEQLEAAQAASAEMEAELRR	[R].VSEQLEAAQAASAEMEAELRR.[L]					0.00210663	0	0.747	1	2	1	731371434	A0A0J8B590; 731371434	731371434 [519-539]	1	2289.11	21
FALSE	High	Unambiguous	MASQPMNNARPPTVQIR	[R].MASQPMNNARPPTVQIR.[G]					0.0448708	0.000626162	0.255	1	14	1	M5XLT0	A0A251QMC8; 731360831; A0A2P5FJF2; A0A2P6P8T5; A0A2I4E864; A0A2N9G4I7; A0A2I4F0I3; M5WBY4; A0A0K9R4B0; A0A251QQJ0; A0A2P5CU70; M5XLT0; W9RPK9; A0A1J7FZA8	M5XLT0 [247-263]	0	1910.97	17
FALSE	High	Unambiguous	SSSSNSGEQIDLWNNRNPR	[K].SSSSNSGEQIDLWNNRNPR.[I]					0.00361813	0	0.66	1	1	1	1108879562	1108879562	1108879562 [41-59]	1	2161	19
FALSE	High	Unambiguous	TTGAPQNHWFGPAGDPR	[R].TTGAPQNHWFGPAGDPR.[GACS]					0.0421662	0.000626162	0.265	1	157	1	A0A2N9I9I4	A0A2P2LB15; K8EQQ5; A0A1D6MB61; A0A1D6MB74; B8AW91; A0A2P5ADS9; K3Z4Q2; A0A2P5WV22; A0A1D6MB63; A0A251U030; A0A1D1XWV8; Q8W0Q2; A0A1J3K7E3; A0A0V0IGP7; A0A1D6MB62; A0A178UEC9; A0A2P2LB17; A5B4I8; M8C6L3; W5A1L1; A0A2P6TEC8; A9S190; A0A1D6MB82; D7MMB8; C6ZLD1; A0A2C9ULK7; A0A2H4PMI3; A0A1S2YRI8; A0A059LCG3; A0A1J3D2S8; A0A1R3L548; A0A0D2QQR7; D6C5C1; A0A2K2D971; D8UHH5; A0A287GFQ2; 731335130; A0A2…	A0A2N9I9I4 [889-905]	0	1808.85	17
FALSE	High	Unambiguous	GHSAAFSPPPFSPLDMLQQQQQQQQR	[R].GHSAAFSPPPFSPLDMLQQQQQQQQR.[A]					0.00412271	0	0.639	1	2	1	731343067	731343069; 731343067	731343067 [1025-1050]	0	2951.42	26
FALSE	High	Unambiguous	ESVVLAGGPSWVVPLGRR	[K].ESVVLAGGPSWVVPLGRR.[D]					0.119085	0.00316334	0.098	1	2	1	A0A1S3BNR5	A0A1S3BNR5; A0A0A0KZ68	A0A1S3BNR5 [131-148]	1	1879.05	18
FALSE	High	Unambiguous	HGFSNLTGVDYSEGAINLAR	[K].HGFSNLTGVDYSEGAINLAR.[G]					0.00669544	0	0.561	1	1	1	731315944	731315944	731315944 [187-206]	0	2121.04	20
FALSE	High	Unambiguous	VLYSSVVYPHNYGFIPR	[R].VLYSSVVYPHNYGFIPR.[T]					0.126723	0.00364951	0.088	1	251	1	A0A2H5NY21	A0A0E0JUA9; A0A2H5NR74; A0A0E0CQB6; M0TNJ4; C6T1I1; A0A2G9HC46; A0A067KH77; E1ZQX8; A0A0E0M7I9; A0A077RQ84; A0A0D2PSY9; A0A1Q3AWA6; Q2P9V1; I1HMB7; A0A1U8AMH5; I1PRV8; A0A1J7GMB1; B4UWA9; B9S6D8; A0A1S2YYS8; A0A2I4FCP3; A0A2P6VJY1; A0A151TYC2; B8AXA3; A0A2G5CUH5; A9PC87; A0A0E0JRG4; A0A1Z5S7B1; A0A1U7VKY8; A0A1S2XX19; A0A2G9HE20; A0A2K1ZN30; A0A1D5VNP9; D7TQG4; A0A0E0KXQ5; A0A2H5NY32; I1NVQ3; A0A…	A0A2H5NY21 [390-406]	0	2011.04	17
FALSE	High	Unambiguous	LVEDFMGGNDASHDVAHVFR	[K].LVEDFMGGNDASHDVAHVFR.[V]					0.00499898	0	0.608	1	1	1	731354612	731354612	731354612 [14-33]	0	2216.02	20
FALSE	High	Unambiguous	MASTFVGNSTSIQEMFRR	[KR-].MASTFVGNSTSIQEMFRR.[VG]					0.00767676	0	0.539	1	59	1	731360530	A0A2R6R017; A0A1S4DF33; A0A1S3BB81; A0A218WR49; A0A1P8FAP3; Q38MV0; A0A200Q765; A0A2P5S1R4; A0A2R4IRR8; A0A2G9FXJ1; F6H1L2; A0A2P5F812; P46264; W9RZB2; A0A2G2X1I7; A0A0D3D0Z2; A0A2N9FQY6; A0A1U7UXV3; A0A2R6R3N4; A0A0A0LPG6; 731360530; A0A192AB30; A0A0V0GGQ0; B1PBW3; A0A2P5DBS5; A0A022RF11; A0A1J3EBE8; A0A0K9R506; B9R897; A0A2C9VN99; P46263; V4K965; A0A2P6PZ73; A0A0D2R4T8; A0A087GFN2; B5M4B1; M0TN…	731360530 [368-385]	1	2061.98	18
FALSE	High	Unambiguous	QMMLAQILSSEARER	[R].QMMLAQILSSEARER.[ILRHQ]					0.00181464	0	0.771	1	40	1	I1PXM1	A0A0J8B7X8; I1PXM1; Q6ITC5; Q7XJ37; A0A0K9S2G8; A0A0D3GAF1; T1LRV2; K3ZAR3; I1HGW1; A0A0E0HHQ3; M0VX98; A0A1D6MBN3; N1R1T7; A0A0E0HHQ1; A0A0E0DUE7; J3M9D7; F2DF61; A0A0E0PQS5; B6SJN6; A0A0A9CMU4; A0A0D9V113; A0A287GDK1; A0A0E0HHQ2; A0A0E0A2C8; A0A287GDN2; A0A287GDK2; A0A0E0L5A9; A0A0D9WJB9; I1HGV9; A0A1D5SSX4; A0A0D3GAF2; I1HGW0; A0A1D6FJH2; A0A0A9EC72; A0A0E0DUE8; A0A0E0JIW5; W5AHK7; B4FN06; C5Y…	I1PXM1 [46-60]	1	1762.89	15
FALSE	High	Unambiguous	LLRVPDDLLR	[R].LLRVPDDLLR.[F]					0.0794987	0.00111286	0.163	1	3	1	A0A2G9FY82	731339089; S8ECL4; A0A2G9FY82	A0A2G9FY82 [220-229]	1	1209.73	10
FALSE	High	Unambiguous	TQSFITWESMESVRR	[R].TQSFITWESMESVRR.[N]					0.0060993	0	0.576	1	1	1	731345750	731345750	731345750 [73-87]	1	1856.9	15
FALSE	High	Unambiguous	QQSLRQQMSQQPTLPPPPPLSNPPQAR	[R].QQSLRQQMSQQPTLPPPPPLSNPPQAR.[E]					3.77328e-05	0	1.394	1	1	1	731338962	731338962	731338962 [634-660]	1	3021.57	27
FALSE	High	Unambiguous	QGAMILIIPGGTHAVR	[K].QGAMILIIPGGTHAVR.[L]					0.00538618	0	0.596	1	2	1	A0A0K9QLG0	A0A0J8B5N7; A0A0K9QLG0	A0A0K9QLG0 [76-91]	0	1633.92	16
FALSE	High	Unambiguous	AFRDELSLLQR	[R].AFRDELSLLQR.[I]					0.0655634	0.00111286	0.194	1	2	1	A0A0K9RE76	A0A0K9RE76; 731351719	A0A0K9RE76 [235-245]	1	1347.74	11
FALSE	High	Unambiguous	QAFFSDRGYAAGLVR	[R].QAFFSDRGYAAGLVR.[L]					0.0457156	0.000626162	0.252	1	2	1	A0A0J8CS88	A0A0J8CS88; 731321372	A0A0J8CS88 [56-70]	1	1657.84	15
FALSE	High	Unambiguous	NSFVNSVRELPVSGATGR	[R].NSFVNSVRELPVSGATGR.[F]					0.00111736	0	0.849	1	1	1	731326200	731326200	731326200 [143-160]	1	1889.98	18
FALSE	High	Unambiguous	IVSLLSESYNPHVR	[RK].IVSLLSESYNPHVR.[Y]					0.00173736	0	0.778	1	231	1	A0A2G2WUY2	A0A164TCF8; A0A2G5D9I9; A0A1J3IK63; A0A0C9S5B5; A0A2G9H178; A0A199UPL0; A0A1S4B4M6; A0A1D1Z2Q5; A0A2I4FZR2; A0A2R6PXI0; K3YG22; A0A068TTZ9; A0A1D5T8F2; A0A2P2MRH5; A0A0K9PXF2; A0A0D2S0P4; A0A0D6QSU2; V4S5Q3; A0A2P2MRF8; I1K5H2; A0A0D9W973; A0A0C9RKZ0; A0A1S4BHP4; A0A2I4HVU0; A0A072TW78; A0A0A0LNC4; A0A1U8GQV7; V7CQI1; A0A1U7Z5A4; Q9MAT0; A0A0E0EJ83; A0A1J6IMW7; M8AZI6; K4C245; A0A0D3FZZ0; A0A2P5S…	A0A2G2WUY2 [1051-1064]	0	1613.86	14
FALSE	High	Unambiguous	IIEFLTEHAR	[K].IIEFLTEHAR.[S]					0.0667976	0.00111286	0.191	1	1	1	731345072	731345072	731345072 [111-120]	0	1228.67	10
FALSE	High	Unambiguous	FNFEDHPMLAR	[K].FNFEDHPMLAR.[E]					0.0623823	0.000626162	0.202	1	5	1	A0A1D1YVL6	731334242; A0A1D1YVL6; A0A1D1Z4R3; A0A0K9RPK4; A0A1D1Z9L4	A0A1D1YVL6 [97-107]	0	1376.64	11
FALSE	High	Unambiguous	AMTEMNGVVLSTRPMR	[R].AMTEMNGVVLSTRPMR.[T]					0.00708074	0	0.552	1	2	1	731329625	731329625; A0A0K9Q959	731329625 [242-257]	0	1792.89	16
FALSE	High	Unambiguous	HSLNIPATADDAEALR	[R].HSLNIPATADDAEALR.[V]					0.000626755	0	0.942	1	1	1	731323116	731323116	731323116 [303-318]	0	1693.85	16
FALSE	High	Unambiguous	SHPGGPPASEFDWGTGETPR	[K].SHPGGPPASEFDWGTGETPR.[R]					0.00541977	0	0.595	1	2	1	731353239	731353239; A0A0K9R0V4	731353239 [64-83]	0	2081.93	20
FALSE	High	Unambiguous	FASMRDDWAINNR	[K].FASMRDDWAINNR.[Y]					0.022365	0	0.367	1	2	1	731350936	731350936; A0A0K9R422	731350936 [525-537]	1	1595.74	13
FALSE	High	Unambiguous	HGEGSGAGTGTGAGAYSTPAAAVPLR	[R].HGEGSGAGTGTGAGAYSTPAAAVPLR.[S]					0.000992874	0	0.868	1	1	1	731365708	731365708	731365708 [73-98]	0	2313.12	26
FALSE	High	Unambiguous	VTERELEDEFR	[RK].VTERELEDEFR.[VRAITSML]					0.0765879	0.00111286	0.169	1	57	1	M4CUE5	A0A0D3C1U0; A0A1J3GLI7; A0A067KEM8; R0H1W9; A0A1S4DRS7; M1CHP4; K4CID1; A0A0K9R6R6; R0I8A8; A0A0V0ID65; D7T0J3; V4MFL5; A0A1J3EHL9; A0A1S4BLQ2; S8CY70; A0A068UXU1; V4KWI4; A0A0M9UMS4; M4ETF1; M4CUE5; A0A178V2N6; A0A078FKG5; D7MB51; A0A1U7ZSS5; M4E5E0; D7KNJ8; V4L7V8; A0A1U8BL96; A0A078J4S6; A0A2K3LJ36; Q9SJA6; A0A2G9FXD5; A0A0D3DVL6; S8DKN5; R0FYU6; A0A2N9GPZ1; M4E769; A0A0D3CCT8; A0A2R6R4R6; A0A…	M4CUE5 [643-653]	1	1422.69	11
FALSE	High	Unambiguous	TGAETREELQNSLLAR	[K].TGAETREELQNSLLAR.[S]					0.00699325	0	0.554	1	1	1	A0A0J8B9W9	A0A0J8B9W9	A0A0J8B9W9 [652-667]	1	1787.92	16
FALSE	High	Unambiguous	LWDLAAGTTARR	[R].LWDLAAGTTARR.[F]					0.0424292	0.000626162	0.264	1	2	1	A0A0K9RIC1	731334235; A0A0K9RIC1	A0A0K9RIC1 [89-100]	1	1330.72	12
FALSE	High	Unambiguous	YTNSSVEIHTFNQSQYPR	[K].YTNSSVEIHTFNQSQYPR.[L]					0.000910112	0	0.882	1	1	1	731366257	731366257	731366257 [157-174]	0	2171.02	18
FALSE	High	Unambiguous	SFTSEFPHVER	[K].SFTSEFPHVER.[YL]					0.0386514	0.000626162	0.279	1	158	1	A0A0E0JXE8	K3YSU7; A0A068UT16; A0A0D2SUQ6; V7BU45; A0A2P6PFB6; A0A067L1W0; A0A1D6QQD4; A0A2P5EEL6; B9SKB3; A0A059VEW8; A0A0D9WRD7; A0A2P5ABJ3; A0A0D9WRE0; A0A251KGD8; A0A0D9WRE1; A0A2G9H1R1; A0A1U7YT59; A3BCY2; Q0E2Q7; A0A067DDP8; U7E2H0; A0A200QCA7; A0A2I4EEQ0; A0A0E0JXF4; A0A0E0E323; C6TNT2; A0A059ATR6; C6TN38; A0A2H5QTV6; A0A0D2TX56; A0A2K2AYR6; A0A2P5BIZ7; A0A151SB75; A0A0E0CI21; A0A2P2MBI6; I1LTA5; M0U…	A0A0E0JXE8 [201-211]	0	1335.63	11
FALSE	High	Unambiguous	IPPTEEIADRIR	[R].IPPTEEIADRIR.[K]					0.0343452	0.000626162	0.298	1	4	2	1108923008	1108923008; Q4H1G2; P93263; C1KEU0	1108923008 [714-725]	1	1409.77	12
FALSE	High	Unambiguous	DIRVVINSPFPTGIEDYVHR	[K].DIRVVINSPFPTGIEDYVHR.[I]					0.13739	0.00559854	0.075	1	1	1	A2WR82	A2WR82	A2WR82 [462-481]	1	2327.21	20
FALSE	High	Unambiguous	VGLTFTPETYHGR	[R].VGLTFTPETYHGR.[D]					0.0279749	0	0.331	1	1	1	731311927	731311927	731311927 [118-130]	0	1477.74	13
FALSE	High	Unambiguous	IADALEHIAER	[K].IADALEHIAER.[A]					0.052091	0.000626162	0.231	1	1	1	731323938	731323938	731323938 [267-277]	0	1237.65	11
FALSE	High	Unambiguous	IQVVPLHLPPGDYSTER	[R].IQVVPLHLPPGDYSTER.[N]					0.0259638	0	0.343	1	1	1	1108974507	1108974507	1108974507 [145-161]	0	1921.02	17
FALSE	High	Unambiguous	VVTQIVTQSSPTRPLSSTPVFR	[R].VVTQIVTQSSPTRPLSSTPVFR.[R]					0.0465762	0.000626162	0.249	1	1	1	731321112	731321112	731321112 [17-38]	0	2400.32	22
FALSE	High	Unambiguous	LTDLQHIFNPGGSGPR	[R].LTDLQHIFNPGGSGPR.[L]					0.00629187	0	0.571	1	1	1	731348048	731348048	731348048 [42-57]	0	1708.88	16
FALSE	High	Unambiguous	EEREALGALPLYQR	[R].EEREALGALPLYQR.[ST]					0.0917189	0.00111286	0.14	1	2	2	731320240	731320240; A0A200PQK9	731320240 [112-125]	1	1644.87	14
FALSE	High	Unambiguous	WYEPHSPNPIDVDAAR	[K].WYEPHSPNPIDVDAAR.[T]					0.0017591	0	0.776	1	1	2	1108945887	1108945887	1108945887 [316-331]	0	1866.88	16
FALSE	High	Unambiguous	LDGAHVEFLR	[R].LDGAHVEFLR.[G]					0.114725	0.00268941	0.104	1	1	1	A0A061DIG4	A0A061DIG4	A0A061DIG4 [342-351]	0	1156.61	10
FALSE	High	Unambiguous	VNDPPVRNQQEAFMMEVR	[R].VNDPPVRNQQEAFMMEVR.[A]					0.0477489	0.000626162	0.245	1	2	1	731331541	731331541; A0A0K9QKI2	731331541 [51-68]	1	2160.03	18
FALSE	High	Unambiguous	IERPTYTNLNR	[K].IERPTYTNLNR.[L]					0.0215462	0	0.373	1	1	1	A0A164Y0E4	A0A164Y0E4	A0A164Y0E4 [217-227]	0	1376.73	11
FALSE	High	Unambiguous	MEQALAQLNQREYEAQQEQEER	[R].MEQALAQLNQREYEAQQEQEER.[Y]					0.00165307	0	0.786	1	1	1	731313039	731313039	731313039 [373-394]	1	2721.25	22
FALSE	High	Unambiguous	VGDALEWVHR	[K].VGDALEWVHR.[E]					0.127513	0.00364951	0.087	1	34	2	A0A068VAI8	A0A1J7H7F2; A0A1U7Y5S7; A0A178V7D0; S8CYE4; D7LA42; Q66YT8; A0A1S3ZE57; A0A077D9P5; A0A1U7W6S4; A0A1J7H7S8; A0A1S3TKG0; A0A1W6FXW7; A0A0D3CI99; A0A0C6FQX1; M4E111; A0A1R3HPN2; A0A1U7YHU9; A0A1U7YEE8; A0A1J6IPJ8; A0A2G9G265; A0A0K9RFF7; I1LPL0; A0A0L9V7K9; A0A068VAI8; A0A1R3HZ12; A0A2N9GMG7; A0A067LF35; A0A2P2Q5C0; R0I1K3; V7AHW2; E4MVQ4; B9RPY4; A0A151TMT0; 731354706	A0A068VAI8 [441-450]	0	1181.61	10
FALSE	High	Unambiguous	TAITYIDGNGNWHR	[R].TAITYIDGNGNWHR.[AVC]					0.00566083	0	0.588	1	11	3	A0A2K3P5K5	G7JUD3; A0A022QDP7; A0A2K3P5K5; G7JUD2; 731354199; R0F0R3; D7M098; R0GUU0; A0A087GBN1; A0A059CWC4; A0A1S2YPD3	A0A2K3P5K5 [419-432]	0	1617.78	14
FALSE	High	Unambiguous	ISGDALKDLYK	[KR].ISGDALKDLYK.[S]					0.130724	0.00517521	0.083	2	77	1	A0A1J3ENR5; 731345370	A0A0D2QBD2; A0A0D3C4L8; A0A1J3HH62; A0A1J3DYW1; A0A1R3IHJ7; A0A0D3N2S2; V4UV38; A0A0A0KIK3; A0A0D3N354; D7M001; A0A1J3ENR5; R0H456; A8IMB0; A0A1J3JJZ2; Q20D56; M4CRW9; A0A0D2S420; A0A0D3BRG9; A0A0D3N3L2; A0A1R3HD25; Q6Q4Z3; A0A0D2QID2; A0A1U8JAZ9; M4DL50; A0A0D3N2Y4; A0A2P5WDJ4; I1NAI7; A0A078JKG1; V4S7U5; D7LJ48; R0HSV5; A0A2H5MZ89; A0A2C9V8B3; M4CM24; A0A2P2MG80; D7LUC8; A0A0D2QID3; A0A067F0Y6;…	A0A1J3ENR5 [307-317]; 731345370 [278-288]	1	1222.67	11
FALSE	High	Unambiguous	SSLGNETPRSEVDAFGSVGPFR	[R].SSLGNETPRSEVDAFGSVGPFR.[S]					0.0075819	0	0.541	1	2	1	731358082	731358082; 731358084	731358082 [1088-1109]	1	2309.12	22
FALSE	High	Unambiguous	ASSVVISGTDIVRPR	[R].ASSVVISGTDIVRPR.[G]					0.000818833	0	0.899	1	24	2	731350872	A0A0R0I1W6; V4TRD7; A0A0S3S3W3; A0A067GIE6; A0A067GIE2; A0A151T6L1; A0A067GFN2; A0A067GFN6; A0A067GSY0; I1KZY9; A0A067GSL3; A0A0L9VE27; I1MFN0; 731350872; A0A1S3VKY2; A0A0R0I1V0; A0A067GFE7; A0A0C9SA76; A0A0K9QNF8; A0A2H5N523; V4UAR4; C6TGR8; A0A067GSY5; C6THZ4	731350872 [167-181]	0	1556.88	15
FALSE	High	Unambiguous	FLAGIASNSQVSPDNQSPNRTSPR	[R].FLAGIASNSQVSPDNQSPNRTSPR.[F]					0.0643519	0.00111286	0.197	1	1	1	731321970	731321970	731321970 [172-195]	1	2543.26	24
FALSE	High	Unambiguous	TAPADFRFPTTNQTR	[K].TAPADFRFPTTNQTR.[H]					0.0534027	0.000626162	0.227	1	115	2	S8D991	A0A2C9UM85; B9SQE4; A0A1D1YUE4; A0A0A9KQE4; A0A1E5VPT8; A0A199UWL4; A0A067KRE2; A0A0R0FKK9; C9EIK4; A0A287IRY1; A0A0E0CGV5; A0A0D9ZMN7; A9NS65; A0A067FGN4; A0A068U308; A0A0B2RJN0; V7CD64; A0A2H3Y7M4; A0A1D6Q4N7; A0A078G2Y4; V4LUY0; K4CB98; A0A2G9GBB8; A0A0A0LH49; 731352733; K3YUQ4; A0A1U8FEI2; C6T6B8; A0A2P6QU01; A0A2G9HL25; I1PMP3; A0A059CKS4; A0A1U8ALZ7; A0A0K9RMC5; A0A0A9KBQ1; A0A022RBL2; A0A0…	S8D991 [464-478]	1	1722.86	15
FALSE	High	Unambiguous	MTAREFDSLDSDGGPGPAR	[R].MTAREFDSLDSDGGPGPAR.[S]					0.00625287	0	0.572	1	1	1	731325784	731325784	731325784 [76-94]	1	1978.89	19
FALSE	High	Unambiguous	LINYIEDEEHGVR	[R].LINYIEDEEHGVR.[L]					0.0689066	0.00111286	0.186	1	14	2	V4UE52	B9SN83; A0A067E3N0; A0A0D2PQC1; V4RSK6; A0A251KZD6; A0A0D2N8K5; A0A0D2LXR0; 731357091; A0A2P5RNV4; A0A0B0PW97; A0A2P5XHX5; V4UE52; A0A0K9RXA6; A0A2H5Q5D0	V4UE52 [518-530]	0	1586.78	13
FALSE	High	Unambiguous	FLEHDLENVDR	[K].FLEHDLENVDR.[K]					0.0138571	0	0.444	1	1	1	731339219	731339219	731339219 [423-433]	0	1386.66	11
FALSE	High	Unambiguous	IQAVSVAPDRFESR	[R].IQAVSVAPDRFESR.[K]					0.105818	0.00220207	0.117	1	1	1	A0A0K9RBK8	A0A0K9RBK8	A0A0K9RBK8 [313-326]	1	1574.83	14
FALSE	High	Unambiguous	LIQDHQADFLR	[R].LIQDHQADFLR.[L]					0.0175498	0	0.406	1	24	2	A0A087H6G2	V4M4H8; A0A022RY45; A0A0C9S5X7; D7KZI5; A0A1Q3C6B9; A0A1J3H254; 731315784; S8CV88; Q84L31; F4JD57; C0PQD9; A0A087H6G2; A0A087H6G1; A0A1J3EUV6; A0A0D6QYF8; A0A022R109; A0A1J3E1D9; A0A118K1J6; A0A0D6QZZ3; V4NT19; A0A1J3JSP4; R0HSV0; A0A0C9RLH4; A0A178V8E8	A0A087H6G2 [346-356]	0	1355.71	11
FALSE	High	Unambiguous	MQYLFDDTGRR	[K].MQYLFDDTGRR.[Y]					0.0733264	0.00111286	0.176	1	5	1	A0A059A1E9	A0A0K9QF86; 731326779; A0A1U8ANJ7; A0A059A1E9; A0A059A050	A0A059A1E9 [97-107]	1	1401.66	11
FALSE	High	Unambiguous	NAADSIQLEHITR	[K].NAADSIQLEHITR.[I]					0.0114281	0	0.475	1	1	1	731352504	731352504	731352504 [219-231]	0	1467.76	13
FALSE	High	Unambiguous	TTIDAGILHR	[KR].TTIDAGILHR.[NGSRVDA]					0.143501	0.00655545	0.068	1	25	4	A0A1R3HVJ0	A0A2P4IT70; A0A067E2N2; 731358556; I1LJ94; A0A2P5BT86; A0A1S4AP74; A0A2P5EZM0; A0A2P5DVU1; A0A2K3P4V8; A0A2H5PKM8; A0A0L9UKP2; V7AEV2; A0A067E6H4; B9RHA6; A0A1R3HVJ0; I1K7M8; I1LPZ3; A0A2R6RBT2; Q8GUB1; V4UBK8; A0A2P5E5H4; A0A142IXC0; A0A0K9RWB6; A0A2C9V1M0; A0A251V6Z0	A0A1R3HVJ0 [1153-1162]	0	1096.61	10
FALSE	High	Unambiguous	VQIIQQINHDGEVNR	[K].VQIIQQINHDGEVNR.[A]					0.0197502	0	0.387	1	67	1	A0A2N9IZG3	A0A2C9VV42; O22466; Q1I184; A0A2K3P9K0; A0A2R6Q6R2; A0A2I4EH34; A5BDM6; S8D767; A0A2N9IZG3; A0A0V0IAP4; A0A1S2YGZ9; A0A2C9V309; I6WY45; A0A067E7K4; A0A067JY70; W1NQR5; A0A2G2W8U8; A0A2H5PXZ4; M5X021; A0A2P6SDE9; A0A1S3AWJ3; A0A022PQE7; A0A2H3Y766; B1ABR9; A0A2K2BME4; A0A2K2BME7; A9PHH9; A0A2G5D8I9; A0A2P5DLK7; B0LUS9; A0A1U7ZV51; B1ABR4; A0A2J6K2Q6; A0A1Q3DC39; A0A1D1ZDS9; A0A103YL23; B9IB49; A0A…	A0A2N9IZG3 [116-130]	0	1762.92	15
FALSE	High	Unambiguous	IVYENEYDPYRR	[R].IVYENEYDPYRR.[M]					0.0115711	0	0.473	1	1	1	731330784	731330784	731330784 [107-118]	1	1616.77	12
FALSE	High	Unambiguous	STEAYNSVASELEQSRER	[R].STEAYNSVASELEQSRER.[V]					0.000184165	0	1.139	1	2	1	731371434	A0A0J8B590; 731371434	731371434 [267-284]	1	2055.96	18
FALSE	High	Unambiguous	STIIIPAGSTRDEGWAAFR	[R].STIIIPAGSTRDEGWAAFR.[N]					0.0872688	0.00111286	0.148	1	1	1	731325322	731325322	731325322 [112-130]	1	2048.06	19
FALSE	High	Unambiguous	VLNTGSPITIPVGRVTLGR	[R].VLNTGSPITIPVGRVTLGR.[I]					0.0312872	0.000626162	0.313	1	1	1	731341013	731341013	731341013 [147-165]	1	1950.15	19
FALSE	High	Unambiguous	SSWGVETPRAEADPFGGPFR	[K].SSWGVETPRAEADPFGGPFR.[S]					0.0160869	0	0.42	1	2	1	731358082	731358082; 731358084	731358082 [1154-1173]	1	2163.03	20
FALSE	High	Unambiguous	IAPGVGANLLGQHSAER	[R].IAPGVGANLLGQHSAER.[N]					0.000938846	0	0.877	1	95	6	A0A067L5D1	A0A1D6KU43; A0A1D6GPV8; A0A1U8FBP6; A0A0E0QZY7; C4J3D1; A0A1U8IK89; A0A0E0M8B8; A0A1U8IUK4; A0A078JQD6; W9R928; A0A2H5NRF6; M1AHQ7; A0A2P2L6L3; 731339387; W5A7N8; A0A067L5D1; A0A2R6R5V0; A0A2P5YC44; A0A067KUM8; D7L079; A0A1D5SEI8; A0A1E5VUS0; B9G629; A0A2I0V7M6; A0A1S2YEK3; A0A2I4FCM6; B4FAZ3; A0A0K9RXC8; A0A087HDN0; G7J8S0; A0A2K3NIF5; A0A103XDA8; A0A251UU17; B8BH92; A0A2I0AEK1; A0A1U8Q615; Q94C…	A0A067L5D1 [63-79]	0	1689.9	17
FALSE	High	Unambiguous	VLTANPAYWDSHGAR	[R].VLTANPAYWDSHGAR.[V]					0.0379372	0.000626162	0.282	1	1	1	731321531	731321531	731321531 [354-368]	0	1657.81	15
FALSE	High	Unambiguous	ITLSGHDEYIVR	[K].ITLSGHDEYIVR.[G]					0.0432279	0.000626162	0.261	1	1	1	731356825	731356825	731356825 [94-105]	0	1402.73	12
FALSE	High	Unambiguous	SSTFGSGFRDSGSDWR	[R].SSTFGSGFRDSGSDWR.[R]					0.160492	0.00870229	0.05	1	1	1	731342204	731342204	731342204 [211-226]	1	1748.76	16
FALSE	High	Unambiguous	TVIAASHPEFSTMR	[K].TVIAASHPEFSTMR.[Q]					0.00461086	0	0.621	1	10	1	A0A0J8BEJ3	A0A0J8BEJ3; A0A0J8BAI6; A0A218XUQ5; A0A0J8BE90; G5DX98; A0A0J8BBU0; 731365313; A0A0K9RK50; A0A0K9RI97; A0A2I0KAV2	A0A0J8BEJ3 [395-408]	0	1546.77	14
FALSE	High	Unambiguous	LYEIGAGTSEIRR	[K].LYEIGAGTSEIRR.[MIFLVY]					0.00690683	0	0.556	1	119	1	A0A0D3BHB8	B9HQB4; A0A1U8EWV9; D7LNP1; A0A1U7WZX1; A0A2R6WL09; A0A0L9V6N8; A0A1J3EE68; A0A2P6TM09; A0A2P6TKU9; A0A2N9HLV7; A0A0V0I0X6; A0A178VF82; A0A2I0B4E6; A0A250XL24; A0A251JW74; A0A087GVM9; A0A1Q3CCZ1; A0A2P2JWK2; A0A0B0NNU3; A0A0D3BHB8; R0FTH0; W9RMP4; K7LTG4; A0A2K1J6S7; M5VYF8; A0A059D654; A0A0S3SCS6; 731356258; A0A0B2PE02; A0A1J3JSY8; A0A1S3TKI8; B8BGL3; Q0WPE4; I1LKD6; D7SKV8; A0A2K3PI75; A0A2G3CA…	A0A0D3BHB8 [1276-1288]	1	1464.78	13
FALSE	High	Unambiguous	VAAVQNNLSLSPRPGTSAR	[K].VAAVQNNLSLSPRPGTSAR.[R]					0.00247621	0	0.721	1	1	1	731343211	731343211	731343211 [494-512]	0	1938.05	19
FALSE	High	Unambiguous	AFDLGGHQIAR	[KR].AFDLGGHQIAR.[RLW]					0.0139435	0	0.443	1	253	1	M4EPP3	A0A087GLM2; A0A2P5WRW4; V4LMW8; A0A1U8N9C0; W5FLE9; J3NE49; Q40463; B9HWX5; A0A1U8JYN1; Q307Y7; A0A2G9GMX8; J3KYD4; D8QY86; A0A1S2YQ34; A0A2P5CLM9; Q01474; A0A2G5CD28; A0A2R6RD58; A0A0S3R8N2; A0A2H3XN06; A0A1S4BB77; A0A1J6J822; A0A059DCL9; A0A2I4DE31; A0A2G9H5R6; A0A2R6P484; U5G9I9; A0A059DB40; A0A2H3XAU7; A0A059A7N4; M0TN49; A0A1R3GK25; V4MWG0; O04834; B6TG58; B9I706; A0A2I4GQI4; A0A1U8AQC7; M4E…	M4EPP3 [535-545]	0	1184.62	11
FALSE	High	Unambiguous	QYFLGTDSAPHER	[K].QYFLGTDSAPHER.[RQ]					0.00446974	0	0.626	1	3	1	A0A0K9QV58	A0A0J8FG47; A0A0K9QV58; 731325162	A0A0K9QV58 [274-286]	0	1520.71	13
FALSE	High	Unambiguous	FFTETEENNQMRGPR	[K].FFTETEENNQMRGPR.[TSNM]					0.039135	0.000626162	0.277	1	123	2	A0A1R3HP78	A0A067GBG4; A0A1U8LRF4; A0A0D3BMF2; A0A067GNK4; A0A2P5VW10; A0A251RZ51; A0A2R6PTV3; B9RGI8; A0A0D9YDG7; A0A0V0IAY0; A0A0B2QU04; A0A0E0JMQ4; A0A067KW78; G7ICJ3; A0A0D9V4E2; A0A2H5P5C0; A0A2P4NCL1; A0A2H3ZZI0; B8A802; A0A2I0VUX9; A0A1R3GWA2; Q9LHE7; A0A2I4FXM2; A0A0R0IEQ9; M0U547; A0A1U7ZLE2; A0A2N9GEN8; A0A2I4FXC2; A0A0K9P5D2; A0A1J7GN03; B4FVS0; A0A078JU72; A0A0L9UTE0; M0U2B1; A0A2H5P575; I1NF26;…	A0A1R3HP78 [282-296]	1	1855.84	15
FALSE	High	Unambiguous	ELVALSGSHTVGQAR	[R].ELVALSGSHTVGQAR.[C]					0.0124674	0	0.461	1	1	1	731344680	731344680	731344680 [190-204]	0	1524.81	15
FALSE	High	Unambiguous	NPVREEYLDGSVAR	[R].NPVREEYLDGSVAR.[S]					0.113307	0.00268941	0.106	1	2	1	731335508	731335508; 731335510	731335508 [279-292]	1	1604.8	14
FALSE	High	Unambiguous	LMTGELSSTEGTVRR	[K].LMTGELSSTEGTVRR.[H]					0.0501838	0.000626162	0.237	1	1	1	731355383	731355383	731355383 [425-439]	1	1636.83	15
FALSE	High	Unambiguous	LGIIEDAANRNR	[K].LGIIEDAANRNR.[L]					0.0208867	0	0.378	1	27	1	A0A1Q3AM91	A0A067HB36; Q9STX5; M5XMY9; P35016; A0A165Y1A6; 731360552; A0A251SNA8; A0A068UGP7; A0A251R8M6; A0A067GZ61; A0A161XAI5; A0A067HAQ0; A0A103YA02; A0A2G5C6S6; A0A2C9TZL8; A0A1Q3AM91; A0A0K9QZ58; A0A2J6L9I6; A0A2G5C6X4; A0A067H1U3; A0A178UT76; F4JQ55; A0A2P6PZ78; D7M8W9; Q8RVG8; R0F3T9; V4TA70	A0A1Q3AM91 [527-538]	1	1341.72	12
FALSE	High	Unambiguous	VAGYRAPEITDAR	[R].VAGYRAPEITDAR.[K]					0.0676334	0.00111286	0.189	1	1	2	731319183	731319183	731319183 [525-537]	1	1418.74	13
FALSE	High	Unambiguous	VAAAEHISQFNEEAR	[RK].VAAAEHISQFNEEAR.[S]					0.0073043	0	0.547	1	202	1	A0A1R3HAA4	A0A218WW34; A0A2G5F8R0; A0A0D2V7D0; A0A0B0MYK4; A0A151SU62; A0A2K2B180; A0A1U7Z5V5; A0A0D2Q866; M4FHU9; A0A103XW78; A0A1D1YXW2; A0A078JXG1; A0A1U8A4Q6; A0A2H5PUT6; J3L3D9; A0A1S2XHB1; A0A061GMR6; A0A0E0JN42; A0A2G5F8R9; I1NR61; C3VEZ5; A0A2P2KLG9; A0A2K1WX08; A0A068AZ53; A0A2C9UA87; V4UK96; A0A0D2TCM8; A0A087HDW0; A0A059AHT7; F6M058; A0A0R0H7S6; A0A1D6NE83; A0A0B0N8E7; A0A1J3FH02; A0A0D3D2L9; V4S…	A0A1R3HAA4 [153-167]	0	1671.81	15
FALSE	High	Unambiguous	FAELTMAHR	[R].FAELTMAHR.[G]					0.109839	0.00268941	0.111	1	3	2	A0A1S2Y747	A0A1S2Y747; A0A1J6KTE5; 731322412	A0A1S2Y747 [155-163]	0	1075.54	9
FALSE	High	Unambiguous	TGPGDRPLAEIR	[K].TGPGDRPLAEIR.[L]					0.0471589	0.000626162	0.247	1	2	1	731361368	A0A0K9S3U7; 731361368	731361368 [136-147]	0	1281.69	12
FALSE	High	Unambiguous	VVDSMTNNLRPTR	[R].VVDSMTNNLRPTR.[A]					0.00455389	0	0.623	1	11	2	A0A0A0KIJ5	A0A1S2XXR3; A0A0K9RXP2; A0A1S3CH64; A0A0K9PKG2; A0A1S4E645; 731345443; 1108951830; A0A0K9QLS8; A0A1S3CH76; A0A0A0KKD4; A0A0A0KIJ5	A0A0A0KIJ5 [403-415]	0	1502.77	13
FALSE	High	Unambiguous	VASQPASNATRPTTVPXR	[R].VASQPASNATRPTTVPXR.[X]					0.0162882	0	0.418	1	3	2	A0A0J8DX81	A0A0K9R3P0; A0A0J8DX81; Q0MX58	A0A0J8DX81	0	1866.02	18
FALSE	High	Unambiguous	ISDRGDFMSGTSNR	[K].ISDRGDFMSGTSNR.[K]					0.00948367	0	0.505	1	4	1	731374939	A0A0K9QJU0; 731374939; A0A0K9QHU2; 731374941	731374939 [289-302]	1	1542.7	14
FALSE	High	Unambiguous	MGEAQVNRNQQPGQQPLSQTR	[R].MGEAQVNRNQQPGQQPLSQTR.[R]					9.46918e-05	0	1.246	1	1	2	731330073	731330073	731330073 [333-353]	1	2367.16	21
FALSE	High	Unambiguous	NGVTASGDSGAARVPVR	[R].NGVTASGDSGAARVPVR.[N]					0.0250132	0	0.349	1	3	1	1108865121	1108865121; A0A0J8B373; A0A0J8DX51	1108865121 [460-476]	1	1613.84	17
FALSE	High	Unambiguous	MGDLQSGRPGEVR	[K].MGDLQSGRPGEVR.[RTLFSK]					0.0672142	0.00111286	0.19	1	26	1	G7JKU3	A0A1S3ECG5; C6T7D4; A0A0B2QDQ8; A0A1D1Z1J3; V7ALX5; A0A151RML6; I1KZR7; I3SIJ1; I1LVH9; A0A1S3BWM8; A0A1S3TGC0; G7JKU3; I1LVH8; A0A061DQ02; R0GJF8; 731364192; A0A0S3S8I3; A0A0A0KUI1; I3T8C8; A0A0L9V2F6; V4LQT3; A0A2K3NAG4; A0A0K9Q8W5; A0A1U8AHN2; A0A1J7HUY2; A0A1J7HB78	G7JKU3 [377-389]	0	1401.69	13
FALSE	High	Unambiguous	EHAPSIIFMDEIDSIGSAR	[RK].EHAPSIIFMDEIDSIGSAR.[MVS]					0.00583956	0	0.583	1	216	1	Q9SST5	A0A1D1Z3U3; D7LZD9; A0A059CX29; A0A199W0E4; A0A2P5YGN8; A0A0E0JX47; V4LEB4; A6MZV6; A0A287TYM7; A0A2K1JXD7; M1B7A2; A0A061GM36; A0A1E5WKB8; B8B4C0; A0A0D3GIE0; A0A0D3AK24; A0A2K1L957; Q9FNU8; W1P2U6; A0A1U8PWD1; A0A103YM82; A0A2J6K3N7; A0A1R3HRY5; W5HZE9; Q9C5U3; Q9M613; Q9SST5; A0A2G9GDB4; A0A0D2SIV6; A0A2P5AL69; A0A0B0PZJ5; A0A1S2XJZ0; A0A2H3Y1M7; A0A068TPC4; A0A0D6QTF7; A0A1S4DNV3; A0A1U8JNK8;…	Q9SST5 [247-265]	0	2088.01	19
FALSE	High	Unambiguous	TTGLTSFPDYLVLHMR	[K].TTGLTSFPDYLVLHMR.[K]					0.0124674	0	0.461	1	21	1	A0A0J8BEJ3	A0A0J8BEJ3; A0A2P5AP91; A0A0J8BAI6; A0A0D3CHZ1; A0A0J8BE90; A0A2N9IA02; A0A2N9EYP6; A0A178VC00; A0A200QBW3; Q8L6Y1; A0A087HB77; A0A078G2T3; A0A2P4HW60; A0A0J8BBU0; 731365313; A0A0K9RK50; A0A2P5EM72; M4F3W2; D7KZU5; A0A0K9RI97; A0A078GV82	A0A0J8BEJ3 [538-553]	0	1850.95	16
FALSE	High	Unambiguous	NGIPLTTAATANFTRGELATALR	[R].NGIPLTTAATANFTRGELATALR.[K]					0.014118	0	0.441	1	9	1	731367225	A0A0V0HGS9; A0A200QYG4; K4CVK9; A0A022RRC9; 731367225; A0A2G5DN85; W1P1S2; A0A175YQF8; M1D5K4	731367225 [71-93]	1	2359.27	23
FALSE	High	Unambiguous	IVFDTAPTGHTLR	[R].IVFDTAPTGHTLR.[L]					0.0742438	0.00111286	0.174	1	200	1	A0A2P5X4P0	A0A0V0ICD7; A0A1S4CJ63; M4EM12; A0A1D2A4A3; B9SY64; M1AE78; A0A200R5Q6; W9S2I5; A0A1R3HAK3; F6GU28; A4S2F3; A0A2K3DT83; I0YX28; A0A067LHD2; A0A0D3FAF2; V4SG33; A0A1D6B9K7; J3LH15; A0A166DGR3; A0A1U7XLU8; A0A1U7ZL42; A0A2I4GLR1; A0A1J3EKB4; R0EWE9; I1IFB4; A0A078IXP1; A0A287E422; A0A0D2TY77; G7I505; A0A087H8G3; A0A2I4GLQ3; A0A151SE77; A0A072VPD0; A0A0S3SNU4; A0A0D2SBJ4; A0A1J3H3D6; Q5XF80; A0A0D3C…	A0A2P5X4P0 [274-286]	0	1427.76	13
FALSE	High	Unambiguous	FILIGSGNPEEGELRPQLLDR	[RK].FILIGSGNPEEGELRPQLLDR.[F]					0.148032	0.00695637	0.063	1	205	1	A0A200Q1B3	A0A1I9LK50; A0A0K9NNB3; P93162; V7BQ10; A0A2P2J8Q3; A0A2R6QAA3; A0A2G2YJA3; A0A191T504; A0A2I0A7V8; M0RRK7; B6SH71; A0A1C9JB36; A0A2I4HMA4; A0A0L9TLV7; V4UK81; A0A088CKJ0; G9FRT5; A0A1D6BP33; A0A2H3XHY8; A0A191T5R1; A0A191T4N1; A0A1S3UP68; A0A0D3AUE7; A0A059CDA4; M1CJ43; A0A1S3Z7S1; A0A1U7Z1T3; A0A067JNH2; A0A2K1JXH1; A0A2G9I0K6; A0A2J6MC00; A0A2K1L1N0; A0A251T9F2; C6TBL0; A9PH44; I3SW58; A0A024B…	A0A200Q1B3 [725-745]	0	2353.25	21
FALSE	High	Unambiguous	TTIPSIWAIGDVTNR	[R].TTIPSIWAIGDVTNR.[M]					0.0437688	0.000626162	0.259	1	1	1	A0A166GAF4	A0A166GAF4	A0A166GAF4 [325-339]	0	1643.88	15
FALSE	High	Unambiguous	FIDHMLSDDVPLVVSR	[KR].FIDHMLSDDVPLVVSR.[Q]					0.0867279	0.00111286	0.149	1	55	1	W9RSU2	A0A1U8HKU0; A0A067H0P9; A0A0K9R580; A0A1U8JT32; A0A0D2RCN1; A0A1Q3CJT5; B9R7R6; A0A2P6PYL0; E0CQ27; A0A2P5SPK1; A0A1J7H7D4; A0A1U8J9H7; A0A059BPY6; A0A0D2UUV4; A0A059BQU8; A0A1R3HXY8; A0A1S3TLJ6; A0A0D2S975; W9RSU2; I1LNT0; B7FM57; A9PB47; I1L5P9; A0A1U8PBN1; A0A061FCH0; A0A068UIT5; A0A0D2QP31; A0A1R3IYG1; V4V7X6; B9IB60; A0A072TFZ8; A0A0B2RKP0; A0A1Q3BR08; A0A2P5X5U8; A5BRX7; A0A067KQI5; A0A2K1X…	W9RSU2 [127-142]	0	1842.94	16
FALSE	High	Unambiguous	ASGDYAIVISHNPDNDTSR	[R].ASGDYAIVISHNPDNDTSR.[IVF]					0.00389837	0	0.648	1	27	1	A0A0L9TBY3	A0A151RFR8; A0A2N9I9T2; A0A0L9TNS3; A0A2K3NAI3; A0A1S3W0S2; T2DP45; V7CIG8; A0A0L9TBY3; A0A2R6QCC0; A0A151TIR4; A0A0B2RR69; A0A1S3VR49; I1LI06; A0A2N9H4N8; I1J8M4; A0A0L9TP51; A0A059AIA2; Q2HRD6; G7L3L0; Q9FEZ7; C6TDL5; A0A1S2XPZ8; 731359922; C6T5K7; C6TMR0; A0A0K9QNS4; V7CDF5	A0A0L9TBY3 [129-147]	0	2031.94	19
FALSE	High	Unambiguous	QVNSQAVAATEGAENVSAAPR	[K].QVNSQAVAATEGAENVSAAPR.[R]					0.000523358	0	0.971	1	2	1	A0A0J8BG33	A0A0J8BG33; 731363872	A0A0J8BG33 [147-167]	0	2070.02	21
FALSE	High	Unambiguous	GGGGAGGGGGGIDVDSSDPSPPPATAHVASR	[R].GGGGAGGGGGGIDVDSSDPSPPPATAHVASR.[N]					0.000111304	0	1.22	1	1	1	731312502	731312502	731312502 [188-218]	0	2660.23	31
FALSE	High	Unambiguous	QAAAVLADEDVDDTSVSSSRR	[R].QAAAVLADEDVDDTSVSSSRR.[N]					4.97205e-06	0	1.72	1	1	3	731341935	731341935	731341935 [16-36]	1	2192.04	21
FALSE	High	Unambiguous	NALPAADTNVDDAVSHR	[R].NALPAADTNVDDAVSHR.[T]					0.000434311	0	1.001	1	1	3	731335609	731335609	731335609 [867-883]	0	1765.85	17
FALSE	High	Unambiguous	LNQTSILVQR	[R].LNQTSILVQR.[E]					0.0243988	0	0.353	1	49	5	A0A0D6QTX8	A0A1U8F8C3; P98012; A0A1B2AQP6; Q5MA02; A0A1B2AQN6; D7RMW8; U5XK37; E8ZC58; Q5IA96; I3WAF4; Q0QG29; A0A1B2AQM4; I3WAF6; A0A1B2AQN8; A0A1D1ZLM5; M9MU21; A0A2R2Z7J6; A0A0N7ASX2; A0A0N7ASJ4; A0A1B2AQN7; A0A1B2AQN4; A0A1B1LNA7; A0A1B0THC4; A0A0V0HFF7; A0A1B2AQP9; Q8HIG8; A0A1B2AQN0; A0A0D6QTX8; A0A1B2AQP5; A0A1B2AQN9; Q30CB8; A0A2H4YAP5; A0A0N7ASC5; Q954U2; I3WAF0; A0A2H4YAI7; A0A1B2AQP2; A0A2G2Z6M9;…	A0A0D6QTX8 [259-268]	0	1171.68	10
FALSE	High	Unambiguous	GFFPSLPSSALSLR	[R].GFFPSLPSSALSLR.[A]					0.11616	0.00316334	0.102	1	1	1	A0A0A9C5B5	A0A0A9C5B5	A0A0A9C5B5 [19-32]	0	1478.8	14
FALSE	High	Unambiguous	SDDTNMAGDDGVREVVR	[K].SDDTNMAGDDGVREVVR.[E]					0.0297692	0	0.321	1	1	1	731336938	731336938	731336938 [23-39]	1	1835.82	17
FALSE	High	Unambiguous	ENPAIVQSYYDRR	[K].ENPAIVQSYYDRR.[I]					0.152705	0.00737875	0.058	1	1	2	731359282	731359282	731359282 [97-109]	1	1610.79	13
FALSE	High	Unambiguous	AGESSYGEEAVSDQQYGEASHDR	[R].AGESSYGEEAVSDQQYGEASHDR.[S]					0.00300252	0	0.69	1	1	1	731330073	731330073	731330073 [540-562]	0	2472.02	23
FALSE	High	Unambiguous	QLQQETGTSIHVEDASNQSEER	[R].QLQQETGTSIHVEDASNQSEER.[V]					0.000769478	0	0.909	1	1	3	731315828	731315828	731315828 [333-354]	0	2486.14	22
FALSE	High	Unambiguous	IAGLDVQR	[RK].IAGLDVQR.[I]					0.163514	0.00870229	0.047	1	184	2	731359783	A0A2P2M811; A0A061E037; A0A2J6LBK5; Q6Z7L1; A0A251UN61; A0A0L9VFS7; M0ZU24; A0A287LMP1; A0A287Q3V5; A0A1S2X9H9; V4SBF3; A0A022PSA9; 731343764; U5D6M8; W5CXB0; M8CPM1; A0A1J3K1R2; A0A2G2W937; A0A287LMN1; A0A1D5WEY7; I1KQV7; A0A1R3HTP9; A0A078IIB3; W5C1U0; A0A287Q347; F2D0D8; A0A0E0NNQ2; A0A2G3BV37; A0A2G5DN61; A0A2N9HHI1; A0A287Q3V0; O50047; A0A175YE45; A0A1S3UUU6; A0A0S3S277; A0A067FKP0; A0A287Q3…	731359783 [212-219]	0	871.5	8
FALSE	High	Unambiguous	FDSSTSSSSSALSSDNHLIR	[R].FDSSTSSSSSALSSDNHLIR.[S]					0.0010435	0	0.86	1	1	2	731352582	731352582	731352582 [28-47]	0	2097.97	20
FALSE	High	Unambiguous	IADVIQER	[K].IADVIQER.[N]					0.139977	0.00559854	0.072	1	1	1	731316797	731316797	731316797 [254-261]	0	943.521	8
FALSE	High	Unambiguous	VGPTGLDGDTR	[K].VGPTGLDGDTR.[H]					0.122083	0.00316334	0.094	1	1	1	731314774	731314774	731314774 [569-579]	0	1087.54	11
FALSE	High	Unambiguous	QEYDESGPSIVHR	[K].QEYDESGPSIVHR.[K]					0.105162	0.00220207	0.118	1	6	1	A0A0D6QT83	D6C5B7; A0A0D6QUQ0; A0A2P4MJ31; A0A2P4M295; A0A0D6QT83; F2DZG9	A0A0D6QT83 [360-372]	0	1516.7	13
FALSE	High	Unambiguous	TSPNVADAAVAR	[K].TSPNVADAAVAR.[I]					0.0175498	0	0.406	1	2	1	731312585	731312585; A0A0K9RN31	731312585 [124-135]	0	1171.61	12
FALSE	High	Unambiguous	FLNQESVR	[K].FLNQESVR.[DTK]					0.147114	0.00695637	0.064	1	9	1	731341633	A0A151SE34; Q9M450; A0A072VHE7; 731341633; A0A1D1XZW5; A0A2P4LMM5; Q41005; M0RKK8; A0A1S2Z4E0	731341633 [344-351]	0	992.516	8
FALSE	High	Unambiguous	NSNGSIPTSQIR	[R].NSNGSIPTSQIR.[L]					0.0501838	0.000626162	0.237	1	18	4	731337301	I1LHR8; A0A2K1ZNA2; A0A2K1ZNA1; A0A2C9WKE4; I1J8V9; A0A2K1ZNA5; I1LHR7; I1J8W0; A0A2K1ZN98; A0A251NBV4; A0A0R0LCB5; A0A2I4F485; A0A0K9RLM8; B9HEW3; A0A251NBW0; A0A2C9WEL7; M5W1V2; 731337301	731337301 [492-503]	0	1273.65	12
FALSE	High	Unambiguous	MVASEDIGR	[R-].MVASEDIGR.[Q]					0.124382	0.00364951	0.091	1	43	1	731354052	A0A200QDP4; A0A1U8EY90; A0A2G2X3V8; A0A2H3Y9Q8; A0A1S4AI50; K4C003; A0A103YN96; A0A1U7UWM6; A0A0D9WIU6; A0A1U8F8N5; A0A2I0AU11; P29677; A0A251SYY4; A0A2K1YND4; A0A2J6JSH8; M0ZHB0; A0A0V0I061; K4DBV1; A0A2G2VFT6; A0A199VYR6; A0A2G3BNX8; A0A1U8E1T5; A0A2J6L0T0; A0A251TQA8; A0A1S3YE85; A0A0V0IHT9; A0A2G5F997; A0A2H3YJK1; A0A2G5F9A8; 731354054; A0A2I0X2K3; A0A2K1YNE3; A0A0K9QV60; Q41440; A0A1U8EY01; …	731354052 [437-445]	0	977.472	9
FALSE	High	Unambiguous	IGSMETGTGLTR	[R].IGSMETGTGLTR.[AG]					0.147114	0.00695637	0.064	1	111	2	A0A1S3V537	A0A2P2LLV8; A0A2G5ECN0; A0A1S2XZX7; A0A218X498; A0A0S3SMY8; A0A0B0MDJ8; A0A1Q3CGC0; A0A1U8L4M4; A0A2N9EEM2; A0A1U8A1B2; A0A2C9VT12; A0A2P5R926; A0A067EDP6; A0A0K9RTN4; A0A1J3CLM4; A0A1S3ATH7; A0A2G2X6T0; E0CV15; A0A2P5Y374; A0A2P6SN41; A0A162B1Q5; A0A1S3V5J8; A0A2I0J3B3; A0A2P5EZ86; A0A2P5BSE8; V4MQC3; A0A1U8NYI5; A0A251TLH4; A0A172MLF6; B9RIX4; A0A1U7XXL6; A0A251QND9; A0A250XIK6; M5X627; A0A0L9V…	A0A1S3V537 [470-481]	0	1222.61	12
FALSE	High	Unambiguous	FGGAVDDAAR	[R].FGGAVDDAAR.[YC]					0.0900241	0.00111286	0.143	1	23	1	731322146	A0A1S3XMD5; M5XNZ7; A0A124SBC2; A0A176WMW6; A0A2J6KH83; A0A2P6QZ22; A0A1V0EM44; A0A2J6LA27; 731322146; A0A1J6HVL0; A0A118JXM8; A0A2R6PVX1; A0A175YQH4; A0A0D6R5U4; A0A2H3Z6M0; A0A2R6WJN4; A0A0V0IPX1; A0A2G3B5I5; A0A1S4A473; M1A0G4; A0A0C9QU39; K4DHU7; Q9AXR6	731322146 [448-457]	0	978.464	10
FALSE	High	Unambiguous	VFQAAPQEAR	[R].VFQAAPQEAR.[G]					0.0501838	0.000626162	0.237	1	1	1	731329859	731329859	731329859 [283-292]	0	1116.58	10
FALSE	High	Unambiguous	VEAAMVNAR	[R].VEAAMVNAR.[I]					0.11616	0.00316334	0.102	1	114	1	A0A0J8E7U9	A0A2C9WK63; A0A0L9U943; A0A1S4CG81; A0A0D9ZCF2; A0A0D9VY69; B7ZXG1; A0A2P5ECB1; A0A067DM42; Q43644; M1B117; F2DCY0; A0A1U8P447; B9DFQ9; A0A251UAE5; A0A1R3JX29; I1GP93; A0A0E0D5M2; A0A2R6S2Z3; A0A0V0IS92; A0A2P2JI89; A0A2P2JI87; A0A103Y5X4; D7KDT4; A0A1D5XUI4; A0A0A9DIL3; A0A0B0NQZ4; B4FXU2; F2ECX3; V4TS79; A0A178UK51; A0A0R0HKE3; A0A1U7UR17; A0A0B2QWY2; A0A1J3FZV7; A0A2N9I6G2; A0A078J0B8; B6U2J0;…	A0A0J8E7U9 [452-460]	0	960.493	9
FALSE	High	Unambiguous	VGGGVAEPPPR	[R].VGGGVAEPPPR.[S]					0.0240973	0	0.355	1	1	1	731331312	731331312	731331312 [13-23]	0	1035.56	11
FALSE	High	Unambiguous	MTQIMFETFNTPAMYVAIQAVLSLYASGR	[KR-].MTQIMFETFNTPAMYVAIQAVLSLYASGR.[TS]					0.000334505	0	1.043	2	251	1	A0A2G9GEB3; A0A2H3X9F7	A0A1S4E279; A0A1L6K4J9; A9YQ39; P93587; A0A2G9H4B2; F2EGC8; A0A0U3F6M9; C8KI12; P53494; Q9M5A0; M4DNX2; K7SLD7; A0A0L9UNI8; A0A287Q5A4; A0A287N3W3; A0A1U8Q3N8; M5AI61; A0A1Q3BLI7; P30167; A0A1S4AE13; R0F1E6; B6TQ08; A0A1R3J8S7; A0A2L0EBM6; K7TH60; A0A078HKC3; A0A067FXP0; Q2XTC1; E7D7Z3; A0A2C9VDH8; P30171; L0ASD9; P46258; A0A1Q3AQB0; V4LJ07; D7REK3; A0A078G9T2; A0A2R4LNQ3; Q1EML3; A0A2I4HQN6; C6T…	A0A2G9GEB3 [121-149]; A0A2H3X9F7 [71-99]	0	3253.61	29
FALSE	High	Unambiguous	NGGFEEGPYR	[R].NGGFEEGPYR.[LI]					0.0388925	0.000626162	0.278	1	2	1	731316328	A0A0K9RAE5; 731316328	731316328 [201-210]	0	1125.5	10
FALSE	High	Unambiguous	DMVALSGAHTIGQAR	[KR].DMVALSGAHTIGQAR.[CL]					0.0144735	0	0.437	1	80	4	731349380	C5Y359; A0A1J3D4X1; A0A218WCG3; W5BUC5; A0A199UUI8; A0A0H4CVY7; A0A2P2IPJ1; C0PGF4; M1B3Q2; K4C5I8; Q6T1D0; A0A067DSE4; A0A2J6L8I7; A0A199VVV5; A0A1D6QGH7; B4FBC8; C6JSB7; A0A2G2WU02; A0A067K111; A0A1D6LS36; A0A1S3Z4N1; 731349380; W5BDE0; A0A2G3CHC5; K3YCH7; M4CRC8; N1QSE4; A0A1S3ZGG3; A0A0A0KHH0; A0A1D6LS37; D8RVX4; A0A1J3HXW4; Q9LVL1; A0A178UDA9; A0A118K2S6; M8C0L2; A0A1S4A3W2; V4LFR3; Q84ZT6; …	731349380 [183-197]	0	1526.77	15
FALSE	High	Unambiguous	VLNQQMDYYSNDPNADRLNR	[R].VLNQQMDYYSNDPNADRLNR.[L]					0.0114281	0	0.475	1	2	2	731353162	A0A151RR40; 731353162	731353162 [110-129]	1	2426.12	20
FALSE	High	Unambiguous	LADYLTDQRNDIDSAR	[K].LADYLTDQRNDIDSAR.[I]					0.0233598	0	0.36	1	1	2	731317202	731317202	731317202 [274-289]	1	1865.9	16
FALSE	High	Unambiguous	IYDPGYLNTAPVR	[K].IYDPGYLNTAPVR.[S]					0.0432279	0.000626162	0.261	1	134	3	731356945	A0A2G5C3U0; A0A200QJ25; Q0E2K1; A0A1J3CJ89; M0RI43; A0A0D3BPF0; A0A0D3DU87; A0A2H3Y729; A0A218WM51; Q9SJH7; I1JJ62; A0A151U253; A0A2P6S031; A0A2H5PHC5; A0A0E0JXQ9; A0A2I4F961; D8QQT3; A0A022QYH6; A0A1R3L7Q7; M4DDI6; D7LW71; A0A178VTY9; J3LB53; A0A199V476; K3YR77; A0A0D9VE32; A0A0D9YPP5; A0A078IH04; A0A0K9QRK2; A0A251SMI6; A5B7I4; A0A178VNV2; A0A2K3LWU2; A0A0K9Q3I9; A0A2H5PHE1; I1M6V7; D6R061; A0A…	731356945 [103-115]	0	1478.76	13
FALSE	High	Unambiguous	NPPYLGGYIDPHQDAMNR	[R].NPPYLGGYIDPHQDAMNR.[V]					0.119085	0.00316334	0.098	1	1	1	731352865	731352865	731352865 [415-432]	0	2057.95	18
FALSE	High	Unambiguous	DSRYVPGAAATEIELAR	[R].DSRYVPGAAATEIELAR.[R]					0.0600983	0.000626162	0.208	1	1	1	731322735	731322735	731322735 [407-423]	1	1818.93	17
FALSE	High	Unambiguous	YMVIQGEPGSVIR	[K].YMVIQGEPGSVIR.[G]					0.134851	0.00559854	0.078	1	13	1	731354014	M0SW80; A0A2H3Y6E0; H9XAV3; A0A1S3UX21; A0A2H3YGT0; 731354014; A0A0S3QX27; A0A1S3UX04; A0A2H3Y6D4; P49231; A0A0K9NTB4; S8CNS6; A0A0L9VS04	731354014 [72-84]	0	1448.76	13
FALSE	High	Unambiguous	LLENNAEPLTLSSR	[K].LLENNAEPLTLSSR.[S]					0.00531962	0	0.598	1	1	1	731329038	731329038	731329038 [382-395]	0	1556.83	14
FALSE	High	Unambiguous	IGTVPVGR	[-].IGTVPVGR.[V]					0.138247	0.00559854	0.074	1	2	1	W8VBB7	W8VBB7; W8VSX2	W8VBB7 [1-8]	0	798.483	8
FALSE	High	Unambiguous	YQGVVIPEAYER	[R].YQGVVIPEAYER.[L]					0.00996726	0	0.497	1	21	2	731313530	A0A0V0IJY0; K4BDH9; A0A022RXL2; A0A2G2XI79; A0A059APW9; 731313530; A0A059AR48; A0A1S3WX25; P37830; Q9ZSR1; A0A1S4DMZ3; A0A059AQC7; O65854; M1BT30; F2Z9R1; A0A2G3DAB9; A0A1U7W820; A0A1J6INV6; Q2XTC4; O65855; A0A022R469	731313530 [434-445]	0	1423.72	12
FALSE	High	Unambiguous	IAEDIDEQTNESALVMRGPSGR	[R].IAEDIDEQTNESALVMRGPSGR.[I]					0.0187919	0	0.395	1	1	1	731334129	731334129	731334129 [127-148]	1	2388.15	22
FALSE	High	Unambiguous	TDFIAYAASPR	[K].TDFIAYAASPR.[S]					0.0354296	0.000626162	0.293	1	1	1	731346056	731346056	731346056 [257-267]	0	1211.61	11
FALSE	High	Unambiguous	NGGMVAAYPGTGLPVSGDEDGSRGR	[K].NGGMVAAYPGTGLPVSGDEDGSRGR.[T]					0.000155707	0	1.166	1	1	2	A0A0J8B293	A0A0J8B293	A0A0J8B293 [374-398]	1	2420.13	25
FALSE	High	Unambiguous	ISASMLQDAVSR	[R].ISASMLQDAVSR.[G]					0.014746	0	0.434	1	2	3	731344593	731344593; 731344595	731344593 [154-165]	0	1277.65	12
FALSE	High	Unambiguous	IFDTTLRDGEQSPGASMTPR	[R].IFDTTLRDGEQSPGASMTPR.[E]					0.000245135	0	1.093	1	1	2	731323486	731323486	731323486 [88-107]	1	2179.04	20
FALSE	High	Unambiguous	DFVLSIQRPR	[RK].DFVLSIQRPR.[S]					0.0267836	0	0.338	1	68	2	731332004	B9VWD5; D7KSU5; A0A078HMH2; A0A2P5B4W5; Q9SH69; A0A2P6P6F1; A0A178WJV9; A0A2P2LSR8; B9RCL8; A0A078I347; A0A2I4HBM1; V4VQ61; A0A1J3J2J2; A0A067GLV0; A0A067GM48; A0A151SV42; A0A2K3MWI7; A0A0L9VQM6; A0A2H5QI39; A0A1U7XJV6; V4KGI3; A0A067GCN7; A0A200QD81; A0A078GLU9; M4E9M4; A0A0R0K737; A0A0D3C0I3; W9S0V2; A0A2C9W9Y7; A0A1S3ZWY7; A0A178UQL8; A0A251P6U8; A0A1S3USC5; F6HUQ8; A0A2G5CAM9; I1KPH6; A0A1U8A…	731332004 [152-161]	0	1230.7	10
FALSE	High	Unambiguous	GGVIDEDALVR	[RK].GGVIDEDALVR.[A]					0.111213	0.00268941	0.109	2	196	1	731351924; 731360225	A0A1U8MMH1; A0A1J3ET47; A0A2H3XWG0; B9SG91; A0A0D3A229; A0A1D6RDA9; A0A087HPA7; I1KVS6; A0A1D6DHZ1; A0A164V9H7; A0A1U8EF31; A0A2P4KRH2; M8BUB8; A0A2R6QF55; V7B8L0; Q6ZAA5; A0A2K2C602; F2DUL4; K4BN81; Q0J5C2; A0A1U8AEH0; A0A151SGE6; M1AIT2; M7ZH26; K4D0E5; A0A2G2YK65; A0A1D6JG43; M0SIG5; A0A251TM90; B6SKK1; C0PLN9; A0A1J3IEA3; A0A1D6KNM8; A0A2N9H256; B9G167; A0A0P0WFS7; A0A1J3CRM4; C5YLQ3; A0A1D5U…	731351924 [311-321]; 731360225 [311-321]	0	1143.6	11
FALSE	High	Unambiguous	TAITYIDGDGNWHR	[R].TAITYIDGDGNWHR.[VACS]					0.00469766	0	0.618	1	5	6	M5XKS4	C5Y9I0; M5XKS4; V4NA43; A0A2I4HMD8; A0A0A0LTH0	M5XKS4 [413-426]	0	1618.76	14
FALSE	High	Unambiguous	MTPNVTDITEPAR	[K].MTPNVTDITEPAR.[V]					0.0477489	0.000626162	0.245	1	1	1	731362839	731362839	731362839 [227-239]	0	1444.71	13
FALSE	High	Unambiguous	QEDGESRPLQASQPSQGDIGLGMNR	[R].QEDGESRPLQASQPSQGDIGLGMNR.[R]					0.000289937	0	1.066	1	1	2	1108951321	1108951321	1108951321 [432-456]	0	2670.25	25
FALSE	High	Rejected	SAGLSVSLAGPDGR	[R].SAGLSVSLAGPDGR.[V]					0.111907	0.00268941	0.108	0	1	1		I3SDN1		0	1286.67	14
FALSE	High	Selected	TGGISVSLAGPDGR	[RK].TGGISVSLAGPDGR.[VLI]					0.111907	0.00268941	0.108	1	199	2	A0A0C9RUX0	A0A0E0F2K9; A0A1U7WH36; A0A0E0ETK1; M0T6N9; A0A2H5MZA2; B6TPI7; A0A2G5C2G8; A0A2P5C519; A0A0E0QL47; J3MUC7; A0A0E0RDS0; K3ZU84; A0A0D3HI93; A0A0E0QT46; A0A2P6RBF4; M0RIH0; B6THC0; A0A0E0ILL5; A0A2H3YBP4; K3ZJ31; A0A200PSF5; A0A2I0B3S0; I1QXP7; C0HFH7; A0A0D9XF54; A0A199VBH4; C5Z1R3; A0A287WGS7; A0A0L9TWR9; A0A061EUM2; A0A0D3H229; A0A2R6RMA9; I1R416; C5X4G6; A0A1U8JMF7; A0A1U8BMI6; A0A2P4KD62; D8R…	A0A0C9RUX0 [518-531]	0	1286.67	14
FALSE	High	Unambiguous	MDEIAEDATAFPHR	[R].MDEIAEDATAFPHR.[A]					0.00580337	0	0.584	1	1	1	731347943	731347943	731347943 [418-431]	0	1602.72	14
FALSE	High	Rejected	AYETASTTAEAELPPTHPIR	[K].AYETASTTAEAELPPTHPIR.[L]					0.0137713	0	0.445	0	2	2		A0A0H3VFW9; W9S924		0	2155.07	20
FALSE	High	Unambiguous	AYESATTTAEAELPPTHPIR	[K].AYESATTTAEAELPPTHPIR.[L]					0.00183734	0	0.769	1	3	3	731356855	A0A1B1V4Y2; A0A0K9RXJ0; 731356855	731356855 [154-173]	0	2155.07	20
FALSE	High	Unambiguous	YAEMENIMER	[K].YAEMENIMER.[T]					0.0203737	0	0.382	1	2	2	731329817	731329819; 731329817	731329817 [188-197]	0	1285.56	10
FALSE	High	Unambiguous	MIGGVLVER	[R-].MIGGVLVER.[T]					0.0928664	0.00111286	0.138	1	141	3	A0A1D6F6R3	A0A0D3HUK3; A0A1R3K6H1; C6SVP2; A0A124SCK1; A0A2H5Q147; I1KFP3; A0A0K9RED5; A0A1D1Z9M0; A0A2R6WY91; A0A0E0FCA3; A0A2G3C3J7; A0A1E5W422; M4FFT1; A0A0A9BHS6; I1IL12; F2E6W5; A0A175YP27; A0A0D9XTA4; A0A061FNA2; A0A0E0JAG4; A0A1U7W362; Q56X68; A0A151SJM2; A0A2K3PPT7; A0A0E0MMG3; A0A2J6KRK9; A0A068TSY2; C5Y4T1; B9RTR3; V4NMG4; A0A2I0KNW0; A0A078HKW3; M1BCJ2; A0A0D3CH81; A0A1J7I5P2; A9RI00; A0A0D9XZD7;…	A0A1D6F6R3 [65-73]	0	973.55	9
FALSE	High	Unambiguous	LTLSETRDIQSSDDNIETDR	[R].LTLSETRDIQSSDDNIETDR.[-]					0.000428944	0	1.003	1	2	2	731326251	731326253; 731326251	731326251 [440-459]	1	2308.09	20
FALSE	High	Unambiguous	TTTGGSLRESPEDESPMELQDTAAR	[R].TTTGGSLRESPEDESPMELQDTAAR.[L]					0.00158267	0	0.793	1	2	1	A0A0J8B5U3	A0A0J8B5U3; 731376535	A0A0J8B5U3 [26-50]	1	2678.22	25
FALSE	High	Unambiguous	MIAAIDAVR	[K].MIAAIDAVR.[TIVE]					0.0917189	0.00111286	0.14	1	99	3	731318977	A0A0D2UXG6; A0A0D2TCZ6; A0A176WSY8; A0A0D2RSA3; M1C9E1; B9HUE4; V7BCX4; A0A2K1ZBF9; A0A2H5PB62; A0A251SEG6; A0A2K1YYG2; U3PHS9; M5XCG9; R0ISW2; A0A2I0JJA4; A0A2P5XC01; A0A059BGQ9; D8S047; A0A0V0IE13; D7TMA3; A0A067DU93; F4I032; A0A2K1YYF7; A0A061FUZ7; M4ETY6; A0A2K1YYF2; A0A2K1ZBG3; A9PGP7; A0A2K1ZBG0; A0A178W8K1; A0A0B0P3P4; A0A0K9R3V3; A0A2P5RCB6; A0A251TV65; A0A0D2VR55; A0A0D2TV43; A0A0A0KDM6;…	731318977 [247-255]	0	959.534	9
FALSE	High	Unambiguous	MGLLENLLR	[K].MGLLENLLR.[G]					0.0861904	0.00111286	0.15	1	2	3	731317796	731354626; 731317796	731317796 [45-53]	0	1058.6	9
FALSE	High	Unambiguous	LNEDLTAAFR	[K].LNEDLTAAFR.[N]					0.0396246	0.000626162	0.275	1	1	2	Q39442	Q39442	Q39442 [607-616]	0	1149.59	10
FALSE	High	Unambiguous	MVRELFQMAR	[RK-].MVRELFQMAR.[SAT]					0.0889117	0.00111286	0.145	1	243	1	C6TCR9	A0A1D6AAJ0; A0A287VYF0; I1KHK3; I1JS66; A0A2J7ZQ42; A0A1E5V1P3; A0A2J6L7E7; A0A1U8AME2; A0A2H3ZEQ4; A0A0D3BQH0; A0A103YB16; A0A1R3HJJ7; A0A061RLE3; A0A0D9VLW8; K4LJM0; A0A1U8AQV7; C6TEK4; U5FHC0; M1A1A0; D7KPV2; V4SSD5; A0A1D2AEW7; A0A1D6AAJ1; A0A2G9HUP9; W1NVS3; A0A2P5DYB7; A0A2H5PSX9; A0A0D2UHX3; A0A067KG48; A0A1R3H6K3; A0A1U8PHA3; V4NWE6; A0A178WAU4; V4SHG7; A0A1U8FAJ3; A0A1J6J5T4; A0A287VYJ3;…	C6TCR9 [82-91]	1	1280.66	10
FALSE	High	Unambiguous	FVDILSPNESELSR	[K].FVDILSPNESELSR.[L]					0.0561258	0.000626162	0.219	1	1	1	A0A0J8BB86	A0A0J8BB86	A0A0J8BB86 [249-262]	0	1605.81	14
FALSE	High	Unambiguous	LVTPLTIQR	[R].LVTPLTIQR.[K]					0.0508116	0.000626162	0.235	1	254	8	A0A0L9VFS3	A0A0D3A2T1; A0A2G9H5W8; A2XHI9; A0A2J6LK62; A0A151QME1; A0A199W9G6; D9I815; V7CMH4; A0A2P5VZ62; P51430; A0A2R6XS32; A0A2G2XM79; A0A2K2ACW5; A0A1U8NP46; V7ANU1; A0A1R3HS17; A0A200PN22; A0A059BKL7; J3LPE2; A0A2P5DBW1; A0A2G5E8E9; A0A0D3GTQ1; A9TKT4; A0A1U8GS61; A0A2G5EH93; F2EFR1; M4CPB8; K4CME5; A0A2K2C6I1; A0A1R3GDK7; A0A1U7ZGU5; A0A2I4DN79; C6TEU3; A0A0L9TLK6; A0A2C9V564; M4D178; A0A287H284; A0A…	A0A0L9VFS3 [1097-1105]	0	1040.65	9
FALSE	High	Unambiguous	IVPTNPSPDAAITGPSR	[R].IVPTNPSPDAAITGPSR.[N]					0.00555623	0	0.591	1	1	2	731318256	731318256	731318256 [12-28]	0	1692.89	17
FALSE	High	Unambiguous	LVQTDVPEEDRYGNETVAENTER	[K].LVQTDVPEEDRYGNETVAENTER.[G]					0.000304722	0	1.058	1	1	4	731323808	731323808	731323808 [305-327]	1	2664.24	23
FALSE	High	Unambiguous	FGSIITPSQR	[R].FGSIITPSQR.[K]					0.0401204	0.000626162	0.273	1	1	3	731317611	731317611	731317611 [308-317]	0	1105.6	10
FALSE	High	Unambiguous	TSEVILVAR	[R].TSEVILVAR.[G]					0.0659722	0.00111286	0.193	1	5	8	A0A0K9RDC3	731320499; 731329148; A0A0K9RDC3; A0A0K9RFJ5; 731320497	A0A0K9RDC3 [106-114]	0	987.583	9
FALSE	High	Unambiguous	MDGQIFQGR	[R].MDGQIFQGR.[E]					0.0809953	0.00111286	0.16	1	1	2	731325388	731325388	731325388 [98-106]	0	1051.5	9
FALSE	High	Unambiguous	QMVNEVIENR	[K].QMVNEVIENR.[LV]					0.0934455	0.00111286	0.137	1	2	2	A0A0J8D1G5	A0A0K9RNV6; A0A0J8D1G5	A0A0J8D1G5 [263-272]	0	1231.61	10
FALSE	High	Unambiguous	NSFTGIDFR	[K].NSFTGIDFR.[T]					0.0710822	0.00111286	0.181	1	1	2	731320654	731320654	731320654 [309-317]	0	1056.51	9
FALSE	High	Unambiguous	IVDDHSLIEDESR	[K].IVDDHSLIEDESR.[L]					0.000927245	0	0.879	1	4	18	731323052	Q42645; 731323052; A0A2I0HX60; A0A218W388	731323052 [279-291]	0	1527.73	13
FALSE	High	Unambiguous	AVVVHADPDDLGR	[R].AVVVHADPDDLGR.[GDEVA-]					0.00708074	0	0.552	1	79	4	K4AFE1	K4AFR1; H9XW39; A0A0K0NPR2; C5WSP7; A0A1D6JTD7; P93258; A0A1D6JTE3; H6X1L6; A0A2P5BFH4; H6X1L8; A0A1J6IV04; K4BH38; A0A2G5EW51; A0A061F0K6; A0A1R3JCN0; A0A218WMH7; Q5MJ23; G7KPK8; A0A1D6JTE8; A0A1S4D5J3; A0A1R3KKE1; A0A061F0Z0; I3SMT5; A0A200PMW0; A0A0K9R5I0; I1MNV1; 731328264; A0A2I4EL13; A0A1D6JTD8; I1MNV0; H6WEP2; A0A251SFX9; A0A1D6JTE1; B6TAX5; R4LCL6; A4ZYP8; A2IBH0; F1CYZ4; A0A164Y0C2; D6PY…	K4AFE1 [158-170]	0	1363.7	13
FALSE	High	Unambiguous	AYQTASTTAESDLPPTHPIR	[K].AYQTASTTAESDLPPTHPIR.[L]					0.109158	0.00268941	0.112	1	2	1	A0A2C9UEK9	A0A2C9UEK4; A0A2C9UEK9	A0A2C9UEK9 [155-174]	0	2156.06	20
FALSE	High	Unambiguous	ATAGDTHIGGEDFDNR	[K].ATAGDTHIGGEDFDNR.[MLIK]					0.00108992	0	0.853	3	255	14	A0A1D5YRV8; A0A1D5XLU8; 731318762	A0A1D5YRV8; A0A1D5S806; A0A199W1V6; A0A1D5U1Y0; A0A1J6IP41; A0A2G9GGW8; A0A1U8AZG4; Q9C7X7; A0A1D5VA43; A0A1U8IVE8; C5YZA1; A0A096P8N6; V4M1U9; A0A1U8PHA9; A0A140CZC8; A0A1J6J259; P27322; E2D555; A0A067KRI1; A0A1D5ZF15; A0A2G2WVY2; A0A0D3CAN6; A0A0C9S525; I1R2A1; A0A2I4EV32; A0A2G3BK04; A0A1D5ZF14; A0A2H9ZSG8; A0A0C9RYG3; I1PWC2; A0A172C1A5; C5WPF7; A0A2R6PF91; A0A0F7CS07; A0A2G2ZDX8; X4Z319; A0A…	A0A1D5YRV8 [227-242]; A0A1D5XLU8 [227-242]; 731318762 [227-242]; [1102-1117]	0	1675.73	16
FALSE	High	Unambiguous	SVGVGMNAMDLR	[R].SVGVGMNAMDLR.[R]					0.0162882	0	0.418	1	2	2	A0A0K9RZF6	A0A0K9RZF6; 731372887	A0A0K9RZF6 [137-148]	0	1249.6	12
FALSE	High	Unambiguous	EALGALPIYQR	[R].EALGALPIYQR.[TS]					0.0269506	0	0.337	1	103	2	731320240	A0A199VXE5; U5DIH5; K3ZY52; W9SD10; A0A087GJ05; A0A1B6QHB6; A0A2P5RJI9; A9PCD1; A0A2P6PY10; A0A059CTC8; A0A2K2A7Y7; V4KEQ5; K3ZY42; M5XM87; A0A022Q082; A0A0D3BLU6; A0A2R6Q2N3; B9FW35; A9P8J8; A0A199VMR4; A0A0V0HA89; A0A2C9UBZ0; K4AGM5; A0A078HSZ9; A0A0E0FR16; A0A218XQZ5; D7MA43; A0A1U8NUZ8; A0A1S2Y376; 731320240; A0A0K9QID4; A0A1D1XMF3; A0A0E0AH36; A0A2I4FT26; C5XCP6; F4JWS8; K3ZYA7; A0A2G5FBR9; …	731320240 [115-125]	0	1230.68	11
FALSE	High	Selected	NAVVTVPAYFSDNQR	[K].NAVVTVPAYFSDNQR.[Q]					0.0301417	0	0.319	1	4	2	A0A1J3CQT6	A0A1J3G2C4; A0A1J3CQT6; A0A1J3HE52; A0A1J3JRC7	A0A1J3CQT6 [155-169]	0	1680.83	15
FALSE	High	Unambiguous	SHLQNYIATHYTAPR	[K].SHLQNYIATHYTAPR.[M]					0.0031951	0	0.68	1	1	2	731363369	731363369	731363369 [255-269]	0	1771.89	15
FALSE	High	Unambiguous	GYSFTTTAER	[R].GYSFTTTAER.[EAK]					0.0557779	0.000626162	0.22	1	253	3	A0A2G9GEB3	A0A2P6VQQ9; P93587; A0A1U8PMS9; A0A1V0JJV7; A2WXB0; P53494; A0A1S6PCM4; A0A089VH99; K7SLD7; A0A0L9UNI8; A0A1U8JDB9; H1ZSM0; A2ZN74; A0A2J6KMQ2; P30167; O81221; R0F1E6; A0A087SSM0; I1QXY9; D9J011; A0A2R6PPX7; B6TQ08; A0A0D2TDU9; Q9LL43; A0A2I0BD67; A0A2R6QT42; A0A2H3XI76; B8AMT7; A0A0K0VH32; C5XQM4; A0A2I4HQN6; A0A0A7LWK3; A0A0U5BHY8; I0DHH3; J7EQ07; Q96484; A0A140KXU4; A0A288W8K9; A0A0E0BFP6; A0A…	A0A2G9GEB3 [199-208]	0	1132.53	10
FALSE	High	Unambiguous	HRQTQEVLYSAVATTDR	[R].HRQTQEVLYSAVATTDR.[T]					0.000855254	0	0.892	1	1	2	731312901	731312901	731312901 [62-78]	1	1975	17
FALSE	High	Unambiguous	IGGVNVPHLHPR	[K].IGGVNVPHLHPR.[A]					0.0215462	0	0.373	1	1	1	731345092	731345092	731345092 [106-117]	0	1295.73	12
FALSE	High	Unambiguous	QLGYIVLTTSAGIMDHEEAR	[R].QLGYIVLTTSAGIMDHEEAR.[R]					0.000876789	0	0.888	1	1	1	A0A2G9I3K3	A0A2G9I3K3	A0A2G9I3K3 [98-117]	0	2204.1	20
FALSE	High	Selected	VLYLGAASGTTVSHVSDVVGPEGIVYAVEFSHR	[K].VLYLGAASGTTVSHVSDVVGPEGIVYAVEFSHR.[S]					0.145296	0.00695637	0.066	1	1	1	S8DTJ7	S8DTJ7	S8DTJ7 [166-198]	0	3416.75	33
FALSE	High	Unambiguous	GTGGVDTAAVGGVFDVSNADR	[R].GTGGVDTAAVGGVFDVSNADR.[L]					0.145296	0.00695637	0.066	1	1	1	C0PBJ3	C0PBJ3	C0PBJ3 [321-341]	0	1964.93	21
FALSE	High	Rejected	IDYAPFGLNPPHTHPR	[R].IDYAPFGLNPPHTHPR.[GSA]					0.148032	0.00695637	0.063	0	16	1		A0A1E5V8Q0; A0A287XM92; R7WG17; A0A059D222; C5XRU7; A0A059D1R2; M8ATM9; A0A287XLY8; R7WCC1; C5XRU5; M7ZUI4; W5HMI0; A0A287XM42; A0A287XMC2; A0A287XLX0; N1QTD9		0	1831.92	16
FALSE	High	Unambiguous	HSYGAVWQTNHVPAGPLR	[R].HSYGAVWQTNHVPAGPLR.[F]					0.00767676	0	0.539	1	1	2	731358315	731358315	731358315 [188-205]	0	1990	18
FALSE	High	Unambiguous	VGTGAPVYLAAVLEYLAAELLELAGNAAR	[R].VGTGAPVYLAAVLEYLAAELLELAGNAAR.[D]					0.0235055	0	0.359	1	3	2	B4FJK0	B4FJK0; B6T7E7; B6TMR1	B4FJK0 [54-82]	0	2915.59	29
FALSE	High	Unambiguous	LFGKIVITTSSGIMDHEEAR	[R].LFGKIVITTSSGIMDHEEAR.[R]					0.0724203	0.00111286	0.178	1	1	1	A0A061RCF1	A0A061RCF1	A0A061RCF1 [123-142]	1	2204.14	20
FALSE	High	Unambiguous	LARRDSDDEPFAWESR	[R].LARRDSDDEPFAWESR.[E]					0.142612	0.00655545	0.069	1	1	1	731342073	731342073	731342073 [49-64]	2	1949.91	16
FALSE	High	Unambiguous	LGEAGLAVLR	[K].LGEAGLAVLR.[Q]					0.0401204	0.000626162	0.273	1	2	3	731351924	A0A1Z4EAX3; 731351924	731351924 [89-98]	0	998.599	10
FALSE	High	Unambiguous	DAGVISGLNVMR	[K].DAGVISGLNVMR.[I]					0.0639531	0.00111286	0.198	2	170	1	A0A1D5XLU8; 731318762	A0A2H3YRJ8; A0A1J6KP74; A0A0D6R5C5; Q41374; A0A2H3XJ11; C5YZA1; A0A140CZC8; B6U1E4; P27322; A0A287P8H5; E2D555; A0A287P8H0; A0A1D5Y2X9; A0A2I4EV32; A0A2H3X0X4; M0ZI18; A0A0C9RYG3; A0A2R6P7V0; A0A1I9TK81; A0A172C1A5; B8LRY5; K7VW90; C5WPF7; A0A2R6PF91; K4D9L9; A2XF40; A0A1D5XLU9; A0A1J3G3Z2; A0A1J6LB17; Q84QJ3; J3LMG9; A0A072UM13; A0A1C9EIF2; A0A1D1Z153; Q67BD0; A0A1R3K3I3; A0A1S4E1V9; A0A0E0CYR7;…	A0A1D5XLU8 [164-175]; 731318762 [164-175]	0	1231.65	12
FALSE	High	Unambiguous	TNDVDEIFNQAR	[K].TNDVDEIFNQAR.[Q]					0.0193852	0	0.39	1	1	1	731350942	731350942	731350942 [64-75]	0	1421.67	12
FALSE	High	Unambiguous	LITGTALQLLR	[K].LITGTALQLLR.[R]					0.0172255	0	0.409	1	4	2	731326131	G4XKY2; A0A0K9RAD9; 731326131; A0A251SSU7	731326131 [28-38]	0	1198.75	11
FALSE	High	Unambiguous	IQNLDSLQAVLR	[R].IQNLDSLQAVLR.[K]					0.00960232	0	0.503	1	3	3	1108966238	Q6SJP5; 1108966230; 1108966238	1108966238 [195-206]	0	1369.78	12
FALSE	High	Unambiguous	LGPTVLVLAPTR	[RK].LGPTVLVLAPTR.[E]					0.0297692	0	0.321	1	9	2	A0A0J8FHS8	A0A0K9QDW7; A0A2R6XE55; A9SYT2; 731323731; A0A0J8FHS8; A0A2K1JW74; A0A176W8N1; A0A0K9QDW2; A0A199UYX3	A0A0J8FHS8 [576-587]	0	1236.77	12
FALSE	High	Unambiguous	AEDVPVDQFTPLGR	[K].AEDVPVDQFTPLGR.[M]					0.0108736	0	0.483	1	1	4	L0N5Z6	L0N5Z6	L0N5Z6 [37-50]	0	1543.78	14
FALSE	High	Unambiguous	ESTGIVGLDVVPNAR	[K].ESTGIVGLDVVPNAR.[E]					0.0172255	0	0.409	1	4	1	A0A2K1KJE1	731363183; A9TI76; A0A1Y1I1B4; A0A2K1KJE1	A0A2K1KJE1 [132-146]	0	1526.82	15
FALSE	High	Unambiguous	LFSILYSNPSTR	[R].LFSILYSNPSTR.[G]					0.0647532	0.00111286	0.196	1	1	1	731348270	731348270	731348270 [256-267]	0	1397.74	12
FALSE	High	Unambiguous	TDSTYYILPVSR	[K].TDSTYYILPVSR.[G]					0.0571824	0.000626162	0.216	1	1	1	731344029	731344029	731344029 [43-54]	0	1414.72	12
FALSE	High	Unambiguous	STVGTPAYIAPEVLSR	[K].STVGTPAYIAPEVLSR.[RKQHNG]					0.0363217	0.000626162	0.289	1	253	2	A0A2P6VRW4	A0A1S4D7X4; A0A1S3XHP0; A0A1J6I3X7; A0A078GA33; A0A2P2JKJ0; A0A0D3AAH1; A0A0S2KTD6; A0A2G9HX12; Q9FVI7; J3N4Z5; A0A076JZE2; V4KDF4; A0A1S4AK92; A0A0A7LWP0; A0A0E0P9B9; A0A2H5NF76; A0A2J6LFS6; D8R1H8; A0A0K9NSV3; D1ML69; A0A1U8H9F4; J9UD77; A0A0D2S7Q4; A0A2G9HG39; A0A2K2AUB8; A0A1R3K3Q2; A0A0S1LIX7; A0A076U5I7; A0A0L9UDW7; Q02066; A0A0D2R0G0; A0A1U8E5G8; A0A087SMW2; O24395; Q6ZI44; A0A067JMN3; R0G…	A0A2P6VRW4 [853-868]	0	1660.89	16
FALSE	High	Unambiguous	AISNNLITLMR	[K].AISNNLITLMR.[L]					0.0883607	0.00111286	0.146	1	1	1	731352297	731352297	731352297 [364-374]	0	1245.7	11
FALSE	High	Unambiguous	TVFSAYEPIIR	[R].TVFSAYEPIIR.[-]					0.135692	0.00559854	0.077	1	2	2	1108898506	1108898512; 1108898506	1108898506 [237-247]	0	1295.7	11
FALSE	High	Unambiguous	QVSTFGLSIVR	[R].QVSTFGLSIVR.[LIV]					0.0794987	0.00111286	0.163	1	255	2	A0A0E0EQP2	A0A2K2BMA7; A0A0B5A166; Q9ZRQ3; M0TY01; A0A077S3P8; A0A1U8IJT6; Q9T0N1; A0A218PG29; A0A2R6PTS7; C8CAI3; A0A067FB43; A0A2K2CAR6; A0A218PG09; J3L489; A0A1Q3AWY8; A0A218PG14; A0A2R6QCK3; A0A0S3SAW1; A0A1J7GS78; A0A0E0FTE5; A0A0D9YF74; A0A0D3EU76; U5HTH1; A0A067E1A4; A0A1R3HFB2; A0A2J6JQR1; A0A067KMT6; D7KKG4; A0A078GK13; A0A2H3ZH35; A0A2P5R4B6; A0A1S3X7T0; A0A0D9XCE9; A0A022QIH5; A0A1B6Q660; M1B8T9;…	A0A0E0EQP2 [442-452]	0	1206.68	11
FALSE	High	Unambiguous	ITTPDDLLVAER	[K].ITTPDDLLVAER.[I]					0.0623823	0.000626162	0.202	1	1	1	1108942333	1108942333	1108942333 [288-299]	0	1342.72	12
FALSE	High	Unambiguous	FEELNNDLFR	[RK].FEELNNDLFR.[K]					0.0227861	0	0.364	1	251	1	731321538	A0A067GMJ3; C1MKE9; A0A199V7A7; A0A2G5DZJ7; T1LDI8; A0A2G5DZJ1; A0A0D2S5H2; Q0ZUG6; A0A2P2M7P8; A0A1E5UVF4; B7U9Z3; A0A0D3B5D7; Q42434; A0A0D2SCP7; A0A2K2B732; F2D269; A0A022PZK2; A0A164WV60; J3L0X4; A0A140B499; A0A1D6S8R6; A0A0D3CTE5; K3XRL2; A0A2G3CX17; A0A1D6SA79; A0A1U8AUK4; A0A2P2M7N9; Q587K1; A0A067KI98; F2CS54; F6H7B3; A0A2K1Y7F8; A0A2P5WX97; O24581; A0A0D2T7I3; A0A059C3Q0; V4NKC9; A0A061G…	731321538 [333-342]	0	1296.62	10
FALSE	High	Unambiguous	NMAESLSVPTFR	[KR].NMAESLSVPTFR.[V]					0.0861904	0.00111286	0.15	1	4	2	731340762	W9R313; A0A078FGD5; 731340762; M4EGZ2	731340762 [276-287]	0	1351.67	12
FALSE	High	Unambiguous	ILGLTGPVNSIR	[R].ILGLTGPVNSIR.[Q]					0.00948367	0	0.505	1	1	2	731338902	731338902	731338902 [200-211]	0	1239.74	12
FALSE	High	Unambiguous	MGPTVLVLSPTR	[KR-].MGPTVLVLSPTR.[E]					0.0564758	0.000626162	0.218	1	29	1	A0A2K3PHQ8	A0A2H3XZN7; A0A0K9PG21; A0A2G5F1P9; A0A2I0XCY9; A0A2I0B2M4; A0A218WGD2; A0A2G5F1R8; A0A1U8I3I6; A0A251SJS6; G7KHJ1; A0A2H3ZEQ1; A0A0B0NUZ3; A0A0D2NL27; A0A1U8I972; A0A2I0AMD0; A0A0D2Q2E1; A0A2P5RMW9; A0A2K3PHQ8; A0A1U8HQM7; A0A2G5F1Y7; A0A1S2XH10; A0A0D2SRC3; A0A2H3XZV5; 1108798190; A0A2I0WCC8; A0A0D2RWC2; A0A2P5VYC4; A0A2G5F1K1; A0A2I0LEV3	A0A2K3PHQ8 [288-299]	0	1270.72	12
FALSE	High	Unambiguous	LISFPDEAPYR	[K].LISFPDEAPYR.[Y]					0.0237996	0	0.357	1	1	2	A0A0J8ES22	A0A0J8ES22	A0A0J8ES22 [58-68]	0	1307.66	11
FALSE	High	Unambiguous	YFVDLMNR	[KR].YFVDLMNR.[Q]					0.131539	0.00517521	0.082	2	11	3	731313637; 731313641	A0A2C9WF26; A0A067KKA6; A0A2J6JUU0; A0A2C9WHF4; A0A0K9QLA8; A0A2C9U230; A0A059BYP5; A0A251VGB2; 731313637; A0A0K9QXY9; 731313641	731313637 [259-266]; 731313641 [260-267]	0	1057.51	8
FALSE	High	Unambiguous	ILGVDWTR	[R].ILGVDWTR.[N]					0.163514	0.00870229	0.047	1	1	1	731314139	731314139	731314139 [174-181]	0	959.531	8
FALSE	High	Unambiguous	MEGLSTLANLR	[K].MEGLSTLANLR.[V]					0.0733264	0.00111286	0.176	1	6	1	A0A0K9RCB3	A0A0K9RCB3; 731353892; A0A0K9RHV9; A0A2G9H822; A0A1U7ZZ55; A0A068U6P0	A0A0K9RCB3 [252-262]	0	1204.64	11
FALSE	High	Unambiguous	YMVIAGEPGAVIR	[K].YMVIAGEPGAVIR.[G]					0.134851	0.00559854	0.078	1	4	2	731354018	731354018; I1HHF8; A4GDR8; P0DKG0	731354018 [74-86]	0	1375.74	13
FALSE	High	Unambiguous	VALLDTSPYVR	[K].VALLDTSPYVR.[T]					0.0157896	0	0.423	1	1	4	731327227	731327227	731327227 [75-85]	0	1233.68	11
FALSE	High	Unambiguous	IAPDGGAQLIIPR	[K].IAPDGGAQLIIPR.[G]					0.00315562	0	0.682	1	1	2	731321957	731321957	731321957 [93-105]	0	1320.76	13
FALSE	High	Unambiguous	IFEGEALLR	[R].IFEGEALLR.[RHKC]					0.0994393	0.00111286	0.127	1	255	3	A0A2G2WSJ1	A0A2G9HQ74; C5X364; M0RSK3; M0TP59; A0A068UHZ9; A0A0D6R2L4; A0A0D2UQT2; A0A0E0GGZ3; A0A0A0KSN1; A0A2H3Z4R5; A0A2H5N8R8; K3ZX51; A0A1J3E983; A0A0E0NPV1; A0A2K3M1W9; A0A0D9VUL1; I1IKJ4; A0A0D9XTW6; A0A0V0HBQ4; B8ANT6; V7C7Y9; A0A059ARY5; A0A1U8IQ86; G7KRA8; A0A1S3ZTI1; A0A2C9VPD9; A0A0V0HHA1; A0A1D1ZFQ5; A0A199VV73; A0A2R6P447; A0A1R3JAV8; A0A1U8HIZ5; C6T193; A0A0D3FJ52; D7MJG9; A0A068VDD3; A0A0D2S…	A0A2G2WSJ1 [138-146]	0	1047.58	9
FALSE	High	Unambiguous	SLGTAIIFNR	[R].SLGTAIIFNR.[H]					0.0419049	0.000626162	0.266	1	2	4	733215449	Q39441; 733215449	733215449 [238-247]	0	1091.62	10
FALSE	High	Unambiguous	VIMSSPLSGDLR	[R].VIMSSPLSGDLR.[T]					0.125157	0.00364951	0.09	1	1	1	731337150	731337150	731337150 [28-39]	0	1274.68	12
FALSE	High	Unambiguous	LGQSIIFVR	[K].LGQSIIFVR.[TS]					0.10781	0.00268941	0.114	1	9	2	A0A0D6QVS5	A9U444; 731345531; A0A2K1KBR9; B8LNL9; A0A2K1L2V1; A0A0D6QVS5; A9SXY9; A0A0C9SB56; A0A097PM04	A0A0D6QVS5 [367-375]	0	1032.62	9
FALSE	High	Unambiguous	VLITILDTSNDPR	[R].VLITILDTSNDPR.[TAS]					0.0761132	0.00111286	0.17	1	12	2	731326131	A0A0R0G0K3; A0A1S2YSK4; A0A2N9GL32; A0A1Q3BC55; A0A1U7ZCR0; A0A067KTP9; A0A2C9VCK6; A0A151RJ99; A0A2P4KCW5; G4XKY2; 731326131; A0A0B2SJM2	731326131 [387-399]	0	1456.8	13
FALSE	High	Rejected	LGEVITTIPTIGFNVETVEYK	[K].LGEVITTIPTIGFNVETVEYK.[N]					0.0715254	0.00111286	0.18	0	1	1		A0A2H3YBY2		0	2323.24	21
FALSE	High	Unambiguous	ITLLDAAQVQR	[K].ITLLDAAQVQR.[V]					0.0940283	0.00111286	0.136	1	1	1	731372203	731372203	731372203 [191-201]	0	1227.71	11
FALSE	High	Unambiguous	NLDNPQSVDVYGEHAYPVTVAR	[R].NLDNPQSVDVYGEHAYPVTVAR.[Y]					2.51897e-05	0	1.459	1	1	1	731340962	731340962	731340962 [45-66]	0	2444.18	22
FALSE	High	Unambiguous	NAGPVLDPVDPQLNRDVNNR	[K].NAGPVLDPVDPQLNRDVNNR.[A]					0.00996726	0	0.497	1	1	1	731347565	731347565	731347565 [220-239]	1	2203.12	20
FALSE	High	Unambiguous	IVNGELNPPGRQDLSSGVIQDR	[R].IVNGELNPPGRQDLSSGVIQDR.[G]					0.00452566	0	0.624	1	2	1	731325886	731325886; A0A0J7YNI6	731325886 [76-97]	1	2364.23	22
FALSE	High	Unambiguous	QGLFTSDQDLYTDSRTR	[R].QGLFTSDQDLYTDSRTR.[AGSNETD]					0.000299091	0	1.061	1	26	1	731313637	A0A061FHJ5; Q43782; A0A165XHZ9; F6JSA0; A0A165XI43; A0A251TG61; A0A2G9G4E8; A0A2J6JUU9; A0A0D2RAZ7; A0A103XZ93; A0A2P5YI67; A0A0K9QLA8; A0A068UT45; A0A2H3XMJ1; F6JSA1; F2Q7T9; A0A0K9RJU8; A0A0B0N7J4; A0A2I4GW44; 731313637; A0A1U8JU73; A0A2H4FBE7; A0A2R6R2Q5; A0A1U8K4S4; A0A165XI26; A0A2P5RIT1	731313637 [267-283]	1	2002.95	17
FALSE	High	Unambiguous	VSEGAGLDYSDIPHSQIR	[K].VSEGAGLDYSDIPHSQIR.[K]					0.000553476	0	0.962	1	2	3	731361346	731361348; 731361346	731361346 [310-327]	0	1943.95	18
FALSE	High	Unambiguous	EGGNSGGVTVVGSDAPNEYHLAPR	[K].EGGNSGGVTVVGSDAPNEYHLAPR.[N]					0.00243045	0	0.724	1	1	1	731331401	731331401	731331401 [5-28]	0	2383.13	24
FALSE	High	Unambiguous	IDMSEYMEQHSVAR	[R].IDMSEYMEQHSVAR.[L]					0.014118	0	0.441	1	118	2	731366669	A0A2G9GIF2; K3Z3N1; A0A1S4D6P6; A0A218XZ87; U3N2T5; A0A061S551; W1P4G4; Q334I0; K4CAB3; A0A1D5RWU1; Q334I1; A0A2R6PCN2; A0A2G5DWL5; A0A0U3J3S9; S8D2V7; G1EIL5; A0A2G9IA76; A0A0U3U5J3; Q9XEI1; A0A0V0IVK6; A0A0U3TEZ4; A0A0A9D202; A0A2G3A1Z9; A0A251TYV4; A0A2P6P331; M1CAJ2; A0A1S3XS86; A0A0U3IYU8; A0A2H3ZAP4; H6UG39; F2E1V5; 731366669; K3Z3M6; J3M8Y7; A0A200QH21; A0A193KUX8; A0A2P5S6Z5; A0A0D2MLY0; …	731366669 [633-646]	0	1695.75	14
FALSE	High	Unambiguous	GFDYELYNRNDINR	[K].GFDYELYNRNDINR.[IV]					0.15558	0.00737875	0.055	1	11	1	M4ELQ9	A9NKS5; A0A2G2X8P5; A0A2G3A0X1; A0A1U8FYK7; M4ELQ9; A0A0C9QTW8; M4CAV9; A0A1U8FXM5; A0A0D6R8Y8; A0A0D3BAH0; A0A103YCA6	M4ELQ9 [60-73]	1	1788.83	14
FALSE	High	Unambiguous	SGGFPGGPSDWEAGRGGYGDSSNAGNAQR	[R].SGGFPGGPSDWEAGRGGYGDSSNAGNAQR.[E]					5.02247e-05	0	1.348	1	1	2	731348501	731348501	731348501 [181-209]	1	2811.21	29
FALSE	High	Unambiguous	ALSSYNQSFSIR	[RK].ALSSYNQSFSIR.[T]					0.0113573	0	0.476	1	56	3	A0A1R3FZ38	A0A0B0MTE2; A0A0D2NYJ8; A0A068V0U9; A0A103XAZ2; V7BKJ4; A0A251SPW3; A0A2P5SCC0; A0A2I4G6V3; M5WGJ3; A0A1U8LHL3; B9T7A1; A0A2I0WT65; A0A2N9FIZ5; A0A1S4DAE0; 731324314; A0A2K1ZWU5; A0A1R3HCC1; A0A2P5A5U1; W1PU84; K4D2N0; A0A0K9S022; A0A2P6REH9; A0A2G2VVZ5; A0A1U8EIN5; A0A1S2Z7E5; A0A251VM94; A0A1S4D5R0; A0A0V0HXD8; A0A0V0HXG6; W1PBS8; A0A2I0AFM6; A0A2P5X9J4; A0A2R6Q4H6; A0A0D2QQJ6; A0A0L9TUQ7; Q9SC…	A0A1R3FZ38 [135-146]	0	1372.69	12
FALSE	High	Unambiguous	LDDVNGRDWIVSR	[K].LDDVNGRDWIVSR.[V]					0.0894662	0.00111286	0.144	1	2	2	731354498	731354498; Q1H8M9	731354498 [247-259]	1	1544.78	13
FALSE	High	Unambiguous	SMMGMFSGESQADPQNNADGRPASR	[R].SMMGMFSGESQADPQNNADGRPASR.[-]					0.00748821	0	0.543	1	1	1	731361533	731361533	731361533 [471-495]	0	2641.12	25
FALSE	High	Unambiguous	IADVREVAPDLEGR	[R].IADVREVAPDLEGR.[S]					0.00493721	0	0.61	1	1	2	731355004	731355004	731355004 [462-475]	1	1539.81	14
FALSE	High	Unambiguous	LIDNLDQHVEFTGSR	[R].LIDNLDQHVEFTGSR.[L]					0.0303296	0	0.318	1	1	1	731329861	731329861	731329861 [175-189]	0	1743.87	15
FALSE	High	Unambiguous	GMFGLETDNAAVEENKAK	[K].GMFGLETDNAAVEENKAK.[L]					0.0236521	0	0.358	1	1	2	A0A0J8E0F9	A0A0J8E0F9	A0A0J8E0F9 [122-139]	1	1923.91	18
FALSE	High	Unambiguous	INVYFNEAAGGR	[R].INVYFNEAAGGR.[Y]					0.0283249	0	0.329	1	4	1	731360530	A0A2G3DGT9; 731360530; A0A0K9R506; A0A1U8F992	731360530 [52-63]	0	1310.65	12
FALSE	High	Unambiguous	VLSQQMEYYSSDPSADRINR	[R].VLSQQMEYYSSDPSADRINR.[L]					0.0693363	0.00111286	0.185	1	1	1	731316690	731316690	731316690 [110-129]	1	2359.1	20
FALSE	High	Unambiguous	SIEEDVAQHTTGDFR	[KR].SIEEDVAQHTTGDFR.[K]					0.047453	0.000626162	0.246	1	6	2	731338882	A0A2P2NJ99; 731338882; A0A0C5A1R1; W1NKC0; A0A2C9U177; A0A0K9RLZ2	731338882 [132-146]	0	1704.78	15
FALSE	High	Unambiguous	FSQVPDEQNSMSTEHSSYSPAAQTAMNQR	[R].FSQVPDEQNSMSTEHSSYSPAAQTAMNQR.[R]					0.00170526	0	0.781	1	1	1	731341195	731341195	731341195 [439-467]	0	3228.4	29
FALSE	High	Unambiguous	GNPTVEADVHLDDGTYAR	[R].GNPTVEADVHLDDGTYAR.[A]					0.014206	0	0.44	1	1	1	731345370	731345370	731345370 [17-34]	0	1929.89	18
FALSE	High	Unambiguous	NGRDEGDAELDLGETSVPNQSR	[R].NGRDEGDAELDLGETSVPNQSR.[K]					0.00103061	0	0.862	1	1	1	731359936	731359936	731359936 [896-917]	1	2359.08	22
FALSE	High	Unambiguous	TLYHTDDVPQDMVGR	[K].TLYHTDDVPQDMVGR.[R]					0.0492565	0.000626162	0.24	1	1	1	731324331	731324331	731324331 [60-74]	0	1746.81	15
FALSE	High	Unambiguous	FGYDYSGGYDREVGGR	[R].FGYDYSGGYDREVGGR.[Q]					0.0307091	0.000626162	0.316	1	1	2	731348501	731348501	731348501 [152-167]	1	1797.78	16
FALSE	High	Unambiguous	LVTSPTVGSFR	[K].LVTSPTVGSFR.[R]					0.0227861	0	0.364	1	1	2	A0A0J8BHG7	A0A0J8BHG7	A0A0J8BHG7 [190-200]	0	1163.64	11
FALSE	High	Unambiguous	LDPNNQELLDGVRR	[K].LDPNNQELLDGVRR.[C]					0.0283249	0	0.329	1	3	2	731330539	A0A1E5WBA4; 731330539; K3YR55	731330539 [488-501]	1	1638.86	14
FALSE	High	Unambiguous	LNVTAIDTYDDHR	[KR].LNVTAIDTYDDHR.[M]					0.00402145	0	0.643	1	108	1	731361191	A0A172QP98; A0A0E0L7E6; G4U4J5; A0A2P5X9W2; G8FH01; Q8RUZ9; Q946V0; H6T5X2; A0A251V1I3; A0A2R6R9C4; A0A0P0KT88; A0A1E5W859; A0A287VJQ7; A0AR18; A0A0A1C3V2; Q6E6L3; M0U232; Q9AT37; Q8RV48; A0A287VK38; Q8RV47; A0A1R3K0M4; A0A0A1C3J0; O24566; A7Y7Y2; A0A0E0L7E8; Q8RV15; G8FH00; A0A142J9E5; A0A251S0N3; U5D9W1; A0A1S3AVE7; A0A200R9Y2; A0A061DTZ2; A0A2I6QQM5; A0A1D6NVZ6; A0A0B2QZU7; A0A0A1C4R9; A0A0A0L…	731361191 [465-477]	0	1532.73	13
FALSE	High	Unambiguous	TVEAPISSQAPASESDRWGR	[K].TVEAPISSQAPASESDRWGR.[R]					0.002668	0	0.709	1	1	2	731326606	731326606	731326606 [910-929]	1	2144.04	20
FALSE	High	Unambiguous	MIMLDDNGEHAETIR	[K].MIMLDDNGEHAETIR.[I]					0.00250719	0	0.719	1	2	2	731323410	A0A0K9QZW2; 731323410	731323410 [162-176]	0	1744.8	15
FALSE	High	Unambiguous	DAGRIAGIEVLR	[KR].DAGRIAGIEVLR.[I]					0.0905855	0.00111286	0.142	1	233	2	731341153	A0A1D6A4M0; A0A1U8E6Q9; U5DCI6; A0A2I0L2M9; A0A218XKN3; M0TD77; K7UCZ5; A0A0D9XY69; A0A140JWX9; A0A1D6L092; A0A151T835; A0A2R6R2D1; W9QLM4; A0A067L5D7; Q9LTX9; A0A1J3FEH1; A0A067KAX3; F6GTP0; K3Z491; A0A1J3GP69; A0A1D6MUF1; A0A1U8KEB7; A0A103XKD2; A0A078F7A7; A0A0D2RDM8; V4T0G7; A0A161ZLU5; A0A2I4EEK7; A0A2G9IBF3; C0PAW5; A2Y2Y4; A0A0R0H650; A0A067DSB8; R0F380; A0A287QTL7; A0A1J3JWI7; A0A287QTG0;…	731341153 [229-240]	1	1269.73	12
FALSE	High	Unambiguous	IANTDTDLQLLNNAERDR	[R].IANTDTDLQLLNNAERDR.[L]					0.0354296	0.000626162	0.293	1	2	1	731317772	731317774; 731317772	731317772 [372-389]	1	2072.04	18
FALSE	High	Unambiguous	QAILHSDQELYNGGSTDALVR	[K].QAILHSDQELYNGGSTDALVR.[T]					0.000279321	0	1.072	1	1	2	731316487	731316487	731316487 [262-282]	0	2287.13	21
FALSE	High	Unambiguous	FRDLANSVPLATDEEPSTTDAVATFRGP	[K].FRDLANSVPLATDEEPSTTDAVATFRGP.[-]					0.000324267	0	1.048	1	4	1	731346220	Q42652; A6ZEA3; Q94G60; 731346220	731346220 [795-822]	2	2977.45	28
FALSE	High	Rejected	LASLAEVYVNDAFGTAHR	[K].LASLAEVYVNDAFGTAHR.[A]					0.00512485	0	0.604	0	4	1		A0A2K1YVJ8; W9QWX1; B9HY30; O82159		0	1933.98	18
FALSE	High	Selected	LASLADIYVNDAFGTAHR	[K].LASLADIYVNDAFGTAHR.[A]					0.00108316	0	0.854	1	229	3	S8E173	A0A2I0WLB2; S8CHM2; A0A1S3BGL1; A0A1S6GN32; A0A067F640; A0A2G9HNU9; M0SUG2; A0A1S6GN60; B9HY29; A0A2I0XF37; A0A1S6GN94; A0A2R3TVA6; A0A2P4MLA7; J3M8H8; A0A0A0K441; V4M8N7; A0A0D9YG66; A0A2C9UHP4; A0A2R6PR00; A0A1W6LXX7; A0A1W6LXT0; A1Y2J9; A0A1J6IXF9; M4F0Y4; C6T920; A0A0R0GHF6; A0A2G2Z6J2; A0A1W6LXU8; A0A2P5A460; A0A1S6GN57; A0A0B2QJ60; A0A1S6GN21; A0A0D2Q3V1; A0A1U8B8J3; A0A164XUA4; G7IT86; A0A…	S8E173 [219-236]	0	1933.98	18
FALSE	High	Unambiguous	EGDILTLLESEREAR	[R].EGDILTLLESEREAR.[RS]					0.0554323	0.000626162	0.221	1	132	1	A0A0D9VPY1	A0A2H5MYA8; V4L8P5; F6HLE9; A0A1S3V2V0; A0A2P6PWT9; A0A2G9GE22; I1JQD4; D8TP83; A0A1D5VCF2; W9RZ99; A0A0D3E247; A0A1R3J3H2; A0A199W0W7; A0A1S2XHG9; A0A1R3JGV1; A0A199VZY2; A0A2I0WP42; A0A0E0CVQ1; A0A1E5WML8; A0A0D3AHP2; A0A2I4FSS0; A0A2I0WF54; A0A0B0PJ51; A0A2P5YBC9; A0A2K3D2K9; M1AF93; Q9ZNS5; A0A0K9PSQ1; F6I063; A9RQ87; V7D0H1; M0SR29; A0A0K9PWG6; A0A2G3BI08; M0SSX5; A0A2P6RCZ1; E1ZQ26; A0A0P0X…	A0A0D9VPY1 [1305-1319]	1	1730.89	15
FALSE	High	Unambiguous	IDILDPALLRPGR	[R].IDILDPALLRPGR.[FI]					0.00283913	0	0.699	2	22	2	A0A0K9QG12; Q9SST5	A0A1I9LK86; A0A0K9QG12; A0A1C9JBQ1; Q9SST5; W8SY61; K8ENT6; D8RGS0; D8S5C9; A0A0K9QIE2; A0A2P6V5H6; A0A1Y1HST8; 731353494; D8TGQ5; A0A2P4LFU5; A0A2P6TMM9; A0A059LS41; A0A2P4M659; A0A1D1XJW0; I0YP69; 731320262; A0A2P0QI59; E1ZHX9	A0A0K9QG12 [296-308]; Q9SST5 [306-318]	0	1448.86	13
FALSE	High	Unambiguous	FLDVGLTQDEMITLSGAHTIGR	[R].FLDVGLTQDEMITLSGAHTIGR.[A]					0.0218157	0	0.371	1	2	1	D8R725	D8R725; D8QN54	D8R725 [178-199]	0	2374.21	22
FALSE	High	Unambiguous	IGQISHSVVLGTLNVGDQGEGGVTDLSR	[R].IGQISHSVVLGTLNVGDQGEGGVTDLSR.[V]					2.88816e-05	0	1.437	1	3	1	1108865121	1108865121; A0A0J8B373; A0A0J8DX51	1108865121 [128-155]	0	2808.45	28
FALSE	High	Unambiguous	GSDHLREVFGHMGLSDQDIVALSGGHTLGR	[K].GSDHLREVFGHMGLSDQDIVALSGGHTLGR.[C]					0.0527428	0.000626162	0.229	1	1	1	E4W4Z8	E4W4Z8	E4W4Z8 [137-166]	1	3161.55	30
FALSE	High	Unambiguous	TAVASSNSSASPFRDTEIENELNELR	[R].TAVASSNSSASPFRDTEIENELNELR.[R]					0.000340802	0	1.04	1	1	2	731326198	731326198	731326198 [303-328]	1	2837.35	26
FALSE	High	Unambiguous	TALAIRYDALGDNPDNTMGLENR	[K].TALAIRYDALGDNPDNTMGLENR.[A]					0.00441451	0	0.628	1	3	1	731328228	731328228; 731352088; Q1H8M3	731328228 [364-386]	1	2520.21	23
FALSE	High	Unambiguous	MGLNDQDIVALSGGHTLGR	[R].MGLNDQDIVALSGGHTLGR.[A]					0.00469766	0	0.618	1	1	1	A0A151TMV3	A0A151TMV3	A0A151TMV3 [147-165]	0	1953.98	19
FALSE	High	Unambiguous	IAGQQILQSLASR	[K].IAGQQILQSLASR.[S]					0.00493721	0	0.61	1	3	1	1108865121	1108865121; A0A0J8B373; A0A0J8DX51	1108865121 [674-686]	0	1384.79	13
FALSE	High	Unambiguous	ITQNPDSFTDDMITHLR	[R].ITQNPDSFTDDMITHLR.[N]					0.00583956	0	0.583	1	1	1	731338783	731338783	731338783 [200-216]	0	2003.95	17
FALSE	High	Unambiguous	SEFGGPEFDPHLTVVR	[R].SEFGGPEFDPHLTVVR.[A]					0.0900241	0.00111286	0.143	1	1	1	731351730	731351730	731351730 [31-46]	0	1786.88	16
FALSE	High	Unambiguous	LYMEARPMEEGLAEAIDEGR	[R].LYMEARPMEEGLAEAIDEGR.[IV]					3.68061e-05	0	1.398	1	15	1	A0A251STB4	B9SD38; A0A1D1Z1H1; K4CL74; A0A2J6LVB1; A0A2G2W631; A0A0J8BGW2; A0A0E0KM97; A0A199V0A3; A0A2P2MJI9; O23755; A0A2P5FD05; M0SK19; A0A103Y4H2; K4CL75; A0A251STB4	A0A251STB4 [1001-1020]	0	2280.06	20
FALSE	High	Unambiguous	GLTTEEIDEHLTAISERD	[R].GLTTEEIDEHLTAISERD.[-]					0.0379372	0.000626162	0.282	1	1	1	A0A0J8B475	A0A0J8B475	A0A0J8B475 [229-246]	1	2028.97	18
FALSE	High	Unambiguous	LDNVVLLPHVASGTVETR	[K].LDNVVLLPHVASGTVETR.[T]					0.00158267	0	0.793	1	2	1	731359538	A0A0K9RRG5; 731359538	731359538 [271-288]	0	1920.05	18
FALSE	High	Unambiguous	LREEVATLQNISSAGDAENLDGDESGER	[K].LREEVATLQNISSAGDAENLDGDESGER.[L]					0.00062287	0	0.943	1	1	1	731336105	731336105	731336105 [246-273]	1	2975.38	28
FALSE	High	Unambiguous	EFVSSDALENEREILR	[K].EFVSSDALENEREILR.[S]					0.0326788	0.000626162	0.306	1	1	1	731311599	731311599	731311599 [281-296]	1	1906.95	16
FALSE	High	Unambiguous	NASIAGNQTSEQVLANEELMR	[K].NASIAGNQTSEQVLANEELMR.[K]					0.00412271	0	0.639	1	1	1	731361352	731361352	731361352 [369-389]	0	2275.1	21
FALSE	High	Unambiguous	FTLQMLTR	[K].FTLQMLTR.[R]					0.140849	0.00655545	0.071	1	1	1	731327082	731327082	731327082 [288-295]	0	1009.55	8
FALSE	High	Unambiguous	YLFAGVVDGR	[KR].YLFAGVVDGR.[N-]					0.047453	0.000626162	0.246	2	252	1	1108923008; A0A2P5FUF9	A0A1D5X5X7; Q42662; A0A1U8PXH9; K4ATB4; A0A058ZRH7; A0A059A1U4; M0SV53; A0A1E5WGA1; A0A0D2SPL6; V7CX68; A0A2G5EVS0; A0A2G9GFW3; Q2QLY5; A0A1D6S218; A0A2R6RA01; A0A1D6S491; A0A218W9A3; A0A0V0ISV3; A0A251SNP4; A0A058ZTL9; A0A251SRH7; A0A2G5EVR4; Q9LM03; A0A2R6QJ96; A0A251UD42; D7LXP0; A0A1D5X5X3; A0A0D2W516; A0A2K1Y1T4; A0A165YRJ5; A0A1J6KDN2; M0WNE6; A0A0E0FEL7; A0A2R6Q478; A0A1D5ZFW3; A0A2I0KL23;…	1108923008 [296-305]; A0A2P5FUF9 [332-341]	0	1096.58	10
FALSE	High	Unambiguous	FTSDIWHPNVYTDGR	[R].FTSDIWHPNVYTDGR.[V]					0.0159872	0	0.421	1	4	2	731349052	731349052; A0A1J3K3X3; A0A1J3EMD6; A0A1J3C8Z0	731349052 [75-89]	0	1807.84	15
FALSE	High	Unambiguous	VIEQYGPYGSQLPENYR	[K].VIEQYGPYGSQLPENYR.[V]					0.0159872	0	0.421	1	1	1	731337601	731337601	731337601 [10-26]	0	2012.97	17
FALSE	High	Unambiguous	IIEAPSEFVDVEHPR	[K].IIEAPSEFVDVEHPR.[L]					0.011217	0	0.478	1	1	2	731339915	731339915	731339915 [257-271]	0	1737.88	15
FALSE	High	Unambiguous	IVPTNPSPDAAITGPSRNVIDAPR	[R].IVPTNPSPDAAITGPSRNVIDAPR.[S]					0.0020677	0	0.75	1	1	1	731318256	731318256	731318256 [12-35]	1	2458.3	24
FALSE	High	Unambiguous	QYLGQQFYIR	[RK].QYLGQQFYIR.[VI]					0.0285015	0	0.328	1	261	2	A0A0J8B2U8	A0A2I0AES1; A0A1S4BVU3; A0A0D2VKW8; A0A0D2R8U7; A0A059AP41; A0A2G5CZP4; A0A1U8IIS5; A0A1U8PRC2; V7CHS2; A0A0D3GJX3; D2XBY5; A0A1J7GF02; A0A2P5RDS7; A0A218X610; A0A0K9PZG2; A0A2P5XSK3; A0A0D2S7B2; 731375736; A0A0A0L0K6; A0A0E0D1N3; A0A068UFT0; A0A2R6R6Z3; A0A2P5RCQ2; M1CTS3; A0A2C9UUL8; A0A022PPC3; A0A1D6BPQ9; A0A1U8A1Y0; A0A2H5PWP6; A0A0D2UP81; A0A1R3I2M5; A0A2R6QWM1; A0A2I4EWY0; A0A164ZWH5; I1QB…	A0A0J8B2U8 [497-506]	0	1315.68	10
FALSE	High	Unambiguous	VAEAMEVLR	[K].VAEAMEVLR.[NTSMKQ]					0.0851254	0.00111286	0.152	2	240	3	A0A2H5P9E1; 731314870	A0A251UXA6; Q9M6E4; A0A2G9G3A9; A0A251MX68; A0A1R3GAX8; A0A2P5S2M5; A0A2I4E2V7; A0A0E0EPI0; A0A0P0XF64; A0A0B0P0A0; A0A0P0XEV9; A0A2C9V4D5; A0A1D6I0G9; M8A5D6; A0A0D2SE07; A0A1U8ARK1; A0A287WPW6; A0A0N7KQC7; A0A1Q3BI77; W9RY32; A0A2R6WQ95; A0A1U8J310; A0A2H3XU90; A0A199V0W1; A0A2H5NH94; A0A2K1JXS5; U5FRW2; A0A1D6ELG5; K3ZRC0; A0A2P5XAP1; A0A0K9RZM0; A0A067GWK3; A0A1R3KRZ7; A0A0E0EK55; A0A1B6QBF0;…	A0A2H5P9E1 [645-653]; 731314870 [628-636]	0	1017.54	9
FALSE	High	Unambiguous	MEGVLSQIGHQSSPSPSGTTDQSATELPSTSR	[R].MEGVLSQIGHQSSPSPSGTTDQSATELPSTSR.[G]					0.000181889	0	1.141	1	3	1	1108865121	1108865121; A0A0J8B373; A0A0J8DX51	1108865121 [254-285]	0	3272.53	32
FALSE	High	Unambiguous	IISDDPIDVERR	[K].IISDDPIDVERR.[Q]					0.03521	0.000626162	0.294	1	2	1	1108817092	1108817092; A0A0J8BB33	1108817092 [85-96]	1	1427.75	12
FALSE	High	Unambiguous	YGSDYNTTGGEGNRYGSDYNTATGGGYGSTEGNR	[R].YGSDYNTTGGEGNRYGSDYNTATGGGYGSTEGNR.[Y]					0.000227513	0	1.105	1	1	1	731313574	731313574	731313574 [53-86]	1	3498.43	34
FALSE	High	Unambiguous	IFGVTTLDVVR	[KR].IFGVTTLDVVR.[AGT-DSV]					0.0130219	0	0.454	2	256	6	731329081; 1108808470	A0A078J598; A0A176VFG8; I1NSZ6; J3L5G2; A0A1D5W3N0; A0A2H5N3A1; A0A1S4A9C7; A0A078IB61; A0A0E0QJF1; A0A0E0N011; A0A067DZT7; Q9M6B3; A0A2H5N418; Q09HE0; A0A1U8B2I0; A0A1U8HJ07; B9N7N3; A0A1U8NZE2; A0A1S4CNK5; A0A022QCF0; A0A0L9TS09; A0A2G2WF95; K7P4N0; A0A218X951; B9IJ80; K4DCV3; M1B8S4; A0A0D3H0K5; D8RBW3; A0A2G2Z511; O81278; A0A0A1G6F9; A0A0A0KAR9; A0A1Y5IFZ3; C5YW21; D7L3Y1; A0A199VQ85; Q5DNZ8;…	731329081 [179-189]; 1108808470 [238-248]	0	1219.7	11
FALSE	High	Unambiguous	SFGAPNFASLDLSR	[K].SFGAPNFASLDLSR.[N]					0.00690683	0	0.556	1	1	3	731323960	731323960	731323960 [214-227]	0	1481.74	14
FALSE	High	Unambiguous	STTPSPPQPQPHADLILPISR	[R].STTPSPPQPQPHADLILPISR.[S]					0.111907	0.00268941	0.108	1	1	1	M7ZCI6	M7ZCI6	M7ZCI6 [114-134]	0	2252.2	21
FALSE	High	Unambiguous	QMMLAQILSSEAR	[R].QMMLAQILSSEAR.[E]					0.00361813	0	0.66	1	40	3	I1PXM1	A0A0J8B7X8; I1PXM1; Q6ITC5; Q7XJ37; A0A0K9S2G8; A0A0D3GAF1; T1LRV2; K3ZAR3; I1HGW1; A0A0E0HHQ3; M0VX98; A0A1D6MBN3; N1R1T7; A0A0E0HHQ1; A0A0E0DUE7; J3M9D7; F2DF61; A0A0E0PQS5; B6SJN6; A0A0A9CMU4; A0A0D9V113; A0A287GDK1; A0A0E0HHQ2; A0A0E0A2C8; A0A287GDN2; A0A287GDK2; A0A0E0L5A9; A0A0D9WJB9; I1HGV9; A0A1D5SSX4; A0A0D3GAF2; I1HGW0; A0A1D6FJH2; A0A0A9EC72; A0A0E0DUE8; A0A0E0JIW5; W5AHK7; B4FN06; C5Y…	I1PXM1 [46-58]	0	1477.75	13
FALSE	High	Unambiguous	NDNSHNTNFPDSPEPIYGTQFLPR	[R].NDNSHNTNFPDSPEPIYGTQFLPR.[K]					0.000349383	0	1.036	1	3	2	731325703	A0A2G5ED28; A0A2G5ED15; 731325703	731325703 [256-279]	0	2760.26	24
FALSE	High	Rejected	LMGFFPNDEEVAR	[R].LMGFFPNDEEVAR.[Y]					0.117613	0.00316334	0.1	0	3	1		A0A200R041; A0A1U7ZUZ9; W1NEZ4		0	1524.72	13
FALSE	High	Selected	IMGFFPNEDEVAR	[R].IMGFFPNEDEVAR.[Y]					0.0198733	0	0.386	1	8	2	A0A218XMW0	W9QWV2; A0A2I0KL30; 731329987; A5BYX3; A0A218XMW0; D7T881; A0A059CE65; A0A2G5ER00	A0A218XMW0 [150-162]	0	1524.72	13
FALSE	High	Unambiguous	QMLGFGGPLSGIR	[K].QMLGFGGPLSGIR.[T]					0.0285015	0	0.328	1	1	1	731332018	731332018	731332018 [404-416]	0	1332.71	13
FALSE	High	Unambiguous	IAPSEIGILMR	[KR].IAPSEIGILMR.[SH]					0.0421662	0.000626162	0.265	1	91	2	A0A0J8CV90	A0A078H1E3; A0A068UAU0; A0A103YJ82; A0A1R3JH11; A0A0D3C9N4; A0A059CIC3; Q8VZ50; A0A0K9RE07; A0A2G2ZYN0; W9S7W2; A0A2C9WC12; A9P988; A0A2N9HPL1; C6T028; A0A2H3YUA8; A0A0V0HCW0; A0A1U8N4C1; A0A078G6M3; A0A151SNN1; A0A151TJG5; R0I668; A0A1S3VP53; K4BIC8; B9GVS4; A0A2I4GV50; A0A1S3ZA96; I1MUU3; Q676X7; Q84U32; A0A0J8CV90; A0A2G9GA29; A0A1J3GMX2; A0A178WHE1; A0A2G9GPE0; A0A2H5NTK3; S8C1A3; A0A162AGR9;…	A0A0J8CV90 [28-38]	0	1199.68	11
FALSE	High	Unambiguous	EMQIQNPTAIMIAR	[KR].EMQIQNPTAIMIAR.[TS]					0.0462875	0.000626162	0.25	1	146	1	A0A124SFC3	I1PSF4; A0A072TVM3; A0A1U7XPS8; A0A2R6P9X4; A0A151TDH0; D9ZJC5; A0A161X8G8; A0A2R6RYE8; A0A0K9QGT3; A0A1S3TWF8; B4FF57; A0A1D6D813; C5X6A0; A0A1D1ZDK0; A0A2G5EBB1; A0A061FVB0; I1N5D5; A0A1S3XJN1; M4FHL3; A0A2H5NUY3; A0A0D3B1F2; A0A1J3HD79; D7KZI4; A0A2P6RLR9; W1NFQ8; M8A015; K3Z4L2; A0A0E0KYG0; A0A2K1R536; A0A124SFC3; A0A059BRM1; K8ED74; A0A1J3J1Q7; A0A067EUX5; A0A251T787; I1KZK2; A0A087H6G0; B9N…	A0A124SFC3 [65-78]	0	1615.83	14
FALSE	High	Unambiguous	QMNPGATWIVYANPGQTAAR	[R].QMNPGATWIVYANPGQTAAR.[I]					0.00499898	0	0.608	1	1	2	731331165	731331165	731331165 [50-69]	0	2146.05	20
FALSE	High	Unambiguous	SSTGSILLAPTNQEDSVTSQLR	[K].SSTGSILLAPTNQEDSVTSQLR.[N]					0.00677921	0	0.559	1	1	1	A0A0J8B2Q3	A0A0J8B2Q3	A0A0J8B2Q3 [99-120]	0	2304.17	22
FALSE	High	Unambiguous	LGSYALIGLPSSYQVR	[K].LGSYALIGLPSSYQVR.[F]					0.000408132	0	1.011	1	1	3	A0A0J8DXQ5	A0A0J8DXQ5	A0A0J8DXQ5 [111-126]	0	1723.94	16
FALSE	High	Unambiguous	TPNLLAWAER	[K].TPNLLAWAER.[F]					0.133185	0.00517521	0.08	2	3	1	1108931852; 731344229	731344227; 1108931852; 731344229	1108931852 [1116-1125]; 731344229 [186-195]	0	1170.63	10
FALSE	High	Unambiguous	VETNPGNTLFVTGLSSR	[R].VETNPGNTLFVTGLSSR.[V]					0.000270772	0	1.077	1	1	1	A0A0J8B9X2	A0A0J8B9X2	A0A0J8B9X2 [44-60]	0	1791.92	17
FALSE	High	Unambiguous	YPAGIGPGVYDIHSPR	[K].YPAGIGPGVYDIHSPR.[V]					0.0401204	0.000626162	0.273	1	1	1	A0A1Y1HVY6	A0A1Y1HVY6	A0A1Y1HVY6 [695-710]	0	1698.86	16
FALSE	High	Unambiguous	EAFPGDVFYLHSR	[R].EAFPGDVFYLHSR.[LS]					0.0511285	0.000626162	0.234	2	251	1	E6ZE62; U5XK26	I1TKY3; Q5VL80; A0A2L0V1K4; B9UZD6; Q5S7Z5; I1TKW6; Q5S820; U5HSR4; E5DKE3; M9W8R4; Q09R44; Q2QKS8; B2LHP3; B2LHQ9; A0A0G3B880; Q3ZML8; Q3ZMK6; B2LHT7; E5DK64; B0FA48; Q09R45; Q8HFE1; Q8HFB7; R4I973; B2LHT0; A0A1B1LNE5; Q5VL96; E5DKF8; Q5S804; A0A0X9RV75; E5DKJ4; E5DK22; A0A0G3BDM7; G4Y9N6; A7KBD8; R4I960; P26854; T1VY35; Q9T687; Q8SIG2; E5DKK9; A0A193KRU4; A0A1W6EG67; A0A2H4V4D8; Q9T731; R4I9G1;…	E6ZE62 [295-307]; U5XK26 [293-305]	0	1537.74	13
FALSE	High	Unambiguous	AIMAQYMPLDSQTEIPNHSDDRA	[R].AIMAQYMPLDSQTEIPNHSDDRA.[-]					0.000834248	0	0.896	1	1	1	731352092	731352092	731352092 [611-633]	1	2603.19	23
FALSE	High	Unambiguous	SSNYPSSDLYNVDRSGAAEPPVPYSVR	[R].SSNYPSSDLYNVDRSGAAEPPVPYSVR.[S]					0.00165307	0	0.786	1	1	1	731313282	731313282	731313282 [360-386]	1	2927.38	27
FALSE	High	Unambiguous	DHGAVWTSTPPPSGPLAIR	[R].DHGAVWTSTPPPSGPLAIR.[M]					0.0440417	0.000626162	0.258	1	1	1	731367581	731367581	731367581 [201-219]	0	1959.01	19
FALSE	High	Unambiguous	LLSVDPSNYDDAPVEGIRR	[K].LLSVDPSNYDDAPVEGIRR.[I]					0.00331653	0	0.674	1	25	1	A0A2P4JYD0	R0GUC4; A0A2N9IM13; A0A2N9I530; M5X2E6; 731347505; A0A2C9V0T3; V4LXN1; M1AH87; A0A068UDC1; A0A0K9RRK1; A0A1J7HCV8; K4CR83; A0A2P4JYD0; A0A1U7X7C9; B9SP24; A0A1J6I9U2; A0A1U8ACR3; A0A1S3C7K4; Q9FIZ7; A0A0A0KCV4; A0A2P6SCV3; A0A1S4B1K7; A0A178UMY9; I6P9I9; A0A1S3Z195	A0A2P4JYD0 [136-154]	1	2116.07	19
FALSE	High	Unambiguous	DSTVIAGGPNWEVPVGRR	[R].DSTVIAGGPNWEVPVGRR.[D]					0.00472696	0	0.617	1	1	2	731337445	731337445	731337445 [136-153]	1	1909.99	18
FALSE	High	Unambiguous	AVVTVPAYFNDAQR	[KR].AVVTVPAYFNDAQR.[QTR]					0.0465762	0.000626162	0.249	3	93	1	731359783; A0A0D9V2E7; A4RYG3	A0A0D3B0D5; M0ZU24; A0A1S2X9H9; A0A022PSA9; D2XNF3; A0A1J3HI34; A0A0E0L2V3; J3L0X4; A0A2P6R752; A0A1J3DDK2; A0A1J3K1R2; A0A0D3G7Y6; A0A078J2V6; M4EIL3; D7M255; A0A078IIB3; O50047; J3L390; B8AYI2; A0A0E0ARX8; A0A178UPX1; Q6Z058; A0A087STZ0; A0A072UNB4; A0A090N3J9; O49045; A0A0E0PLI8; A0A2K1KBS1; A0A1S2YI93; A0A0E0HEV2; A0A0E0I869; V4N5U7; A0A2K3NIP1; A0A0D9WQI9; Q9LDZ0; A0A2K3MZA1; G7JU14; V4LJN7;…	731359783 [190-203]; A0A0D9V2E7 [187-200]; A4RYG3 [306-319]	0	1550.8	14
FALSE	High	Unambiguous	DVGYGGQMLADSMARPVR	[R].DVGYGGQMLADSMARPVR.[E]					0.0406223	0.000626162	0.271	1	1	1	731313469	731313469	731313469 [117-134]	0	1922.92	18
FALSE	High	Unambiguous	YLSSFPDPHSLSSDSPSESVR	[R].YLSSFPDPHSLSSDSPSESVR.[R]					0.151759	0.00737875	0.059	1	1	1	731362929	731362929	731362929 [42-62]	0	2294.06	21
FALSE	High	Unambiguous	ADRDESSPYAAMLAAQDVSQR	[K].ADRDESSPYAAMLAAQDVSQR.[C]					0.000140964	0	1.182	1	109	2	A0A162ADI1	A0A1S3X3E1; A0A251N9N1; A0A162ADI1; A0A1U8EGK0; A0A2P5WEL8; A0A061GKY0; A0A061GW32; A0A2P5XLR8; A0A0D2SYF1; A0A2G9GC36; A0A2P5RQ37; M0TWT0; A0A218XCW4; A0A118K3B3; A9PIB5; A0A199VAK1; A0A2K2C1M8; A0A2P4LU54; A0A2I0HUF8; A0A218WUT2; A0A2G9HHT2; A0A2R6PY85; A0A251NPU5; A0A2P5SBA1; A0A2N9J0U8; A0A2P5QMV9; A0A2C9UF24; A0A1D1Z3U1; M5W2M2; A0A2N9EFI6; A0A2K1YH55; A0A2K2C1Q0; A0A218XC98; 731344994; A9PD…	A0A162ADI1 [1149-1169]	1	2281.05	21
FALSE	High	Unambiguous	SLGYGYVNFSNPQDAVR	[R].SLGYGYVNFSNPQDAVR.[A]					0.00163264	0	0.788	1	1	2	731314870	731314870	731314870 [85-101]	0	1886.9	17
FALSE	High	Unambiguous	QSLFFNDLATPVSSR	[R].QSLFFNDLATPVSSR.[R]					0.00260247	0	0.713	1	2	1	A0A0K9RIP4	731359714; A0A0K9RIP4	A0A0K9RIP4 [14-28]	0	1681.85	15
FALSE	High	Unambiguous	IFGNFSDDSSNTLFR	[R].IFGNFSDDSSNTLFR.[R]					0.00402145	0	0.643	1	2	1	731348541	731348543; 731348541	731348541 [58-72]	0	1719.8	15
FALSE	High	Unambiguous	TNVPSIWAIGDVTNR	[R].TNVPSIWAIGDVTNR.[MI]					0.00186033	0	0.767	1	15	2	A0A1S3YKT8	A0A1J6JVF7; A0A250WUS2; A0A2J6L6E3; 731364418; A0A1S3YK07; A0A1S3YKW7; A0A1U7X1E6; A0A1S3YKW2; A0A250WSL3; A0A2H4ZA20; A0A2G9H3H4; A0A1S3YKT8; A0A2R6PXH2; Q6F4I5; A0A2R6PXE9	A0A1S3YKT8 [385-399]	0	1642.85	15
FALSE	High	Unambiguous	TVIDEVRTGTYR	[-].TVIDEVRTGTYR.[Q]					0.105162	0.00220207	0.118	1	1	1	A0A0P0FMN0	A0A0P0FMN0	A0A0P0FMN0 [1-12]	1	1409.74	12
FALSE	High	Unambiguous	NDGPSGSITDTLRESSR	[R].NDGPSGSITDTLRESSR.[T]					0.00232695	0	0.731	1	1	2	1108951321	1108951321	1108951321 [101-117]	1	1791.85	17
FALSE	High	Unambiguous	DHNPTVWYADNGER	[K].DHNPTVWYADNGER.[L]					0.00548758	0	0.593	1	3	2	731334129	A0A1S3B7E1; 731334129; A0A0A0LG05	731334129 [31-44]	0	1673.73	14
FALSE	High	Unambiguous	TDEAILNHNPDLGR	[R].TDEAILNHNPDLGR.[G]					0.00777281	0	0.537	1	1	1	731357976	731357976	731357976 [110-123]	0	1564.77	14
FALSE	High	Unambiguous	EIVEAIDEENKSVR	[K].EIVEAIDEENKSVR.[F]					0.0042794	0	0.633	1	3	1	731374039	731374039; A0A0K9R5Z6; 731374037	731374039 [91-104]	1	1630.83	14
FALSE	High	Unambiguous	YGSDYNTGGGYGSTEGNRYGSDYNTTGGEGNR	[R].YGSDYNTGGGYGSTEGNRYGSDYNTTGGEGNR.[Y]					4.54693e-05	0	1.364	1	1	1	731313574	731313574	731313574 [35-66]	1	3326.35	32
FALSE	High	Unambiguous	SYGGDGISGADNQEEMRVTR	[R].SYGGDGISGADNQEEMRVTR.[K]					0.0489512	0.000626162	0.241	1	2	1	731326535	731326535; 731326537	731326535 [48-67]	1	2141.95	20
FALSE	High	Unambiguous	ETATIVGDGSTQEAVVRR	[K].ETATIVGDGSTQEAVVRR.[I]					0.0114281	0	0.475	1	1	1	731359729	731359729	731359729 [391-408]	1	1888.97	18
FALSE	High	Unambiguous	DTHLGGEDFDNR	[R].DTHLGGEDFDNR.[M]					0.0116433	0	0.472	1	2	1	A0A2P5Q841	A0A2P5Q841; A0A2P6PJ61	A0A2P5Q841 [106-117]	0	1375.59	12
FALSE	High	Selected	SVGGDTHLGGEDFDNR	[K].SVGGDTHLGGEDFDNR.[V]					0.00150588	0	0.801	1	1	3	731313035	731313035	731313035 [232-247]	0	1675.73	16
FALSE	High	Unambiguous	NDQTHATAVEPVVVSSTGSR	[R].NDQTHATAVEPVVVSSTGSR.[S]					0.00294704	0	0.693	1	2	1	731348116	731348116; 731348118	731348116 [312-331]	0	2055.01	20
FALSE	High	Unambiguous	YNDVSAADRSQESATASMTAAPR	[R].YNDVSAADRSQESATASMTAAPR.[R]					0.000513688	0	0.974	1	1	1	731335609	731335609	731335609 [630-652]	1	2399.09	23
FALSE	High	Unambiguous	LSVDSGGDPGVIHR	[R].LSVDSGGDPGVIHR.[A]					0.00767676	0	0.539	1	2	1	731326494	731326494; A0A0J8CQB9	731326494 [134-147]	0	1408.72	14
FALSE	High	Unambiguous	EGNRYGSSDYNTTTGGGGVGGGYGSTETDR	[K].EGNRYGSSDYNTTTGGGGVGGGYGSTETDR.[Y]					3.86829e-05	0	1.39	1	1	1	731313572	731313572	731313572 [81-110]	1	2972.25	30
FALSE	High	Rejected	AGALGDSVTISR	[K].AGALGDSVTISR.[ED]					0.0976019	0.00111286	0.13	0	2	1		A0A2N9FQ88; A0A1R3H0R8		0	1146.61	12
FALSE	High	Unambiguous	SNEEAAVSVDTPSAVHSEAR	[K].SNEEAAVSVDTPSAVHSEAR.[N]					0.00591262	0	0.581	1	3	1	731373639	731373639; 1108864194; 731373642	731373639 [447-466]	0	2055.96	20
FALSE	High	Unambiguous	AGEDADTLGLTGHER	[K].AGEDADTLGLTGHER.[YF]					0.0055218	0	0.592	2	69	1	A0A218X4F6; 731329677	A0A287PU24; A0A1D6JMZ9; M7YMT4; M4D1R9; A0A1D6PJK9; A0A1D6JN15; V4MDR7; M5XA02; A0A1R3ILJ6; A0A251Q3U4; A0A059DEW1; A0A2J6KZ38; A0A287PU28; A0A287PU39; A0A2P6S288; A0A103Y4C0; A0A1D5YLT8; A0A2I0ITX7; A0A251V7G1; A0A1D6JN16; Q1KSB0; A0A287PU22; A0A287PU20; A0A1E5VPZ9; N1QRT2; A0A1D6PJL1; A0A061DF56; A0A2I4GX61; A0A1D6JN12; A0A2G2WD65; A0A0A9FHY1; A0A287PU30; G3BMW4; A0A2G2Z3B6; W1NSR4; A0A2G3AYZ7;…	A0A218X4F6 [925-939]; 731329677 [942-956]	0	1541.72	15
FALSE	High	Unambiguous	STNNDQVEEHNAAAQTAELSR	[R].STNNDQVEEHNAAAQTAELSR.[T]					0.000692304	0	0.926	1	1	2	731335609	731335609	731335609 [694-714]	0	2285.04	21
FALSE	High	Unambiguous	MAAFYAGFPEIVPVR	[R].MAAFYAGFPEIVPVR.[T]					0.00842708	0	0.524	1	1	3	731368458	731368458	731368458 [118-132]	0	1667.86	15
FALSE	High	Unambiguous	TLDTFPPIVFAGEAR	[K].TLDTFPPIVFAGEAR.[K]					0.0411306	0.000626162	0.269	1	1	1	A0A2P2JSP4	A0A2P2JSP4	A0A2P2JSP4 [116-130]	0	1633.86	15
FALSE	High	Unambiguous	YYILPQTIGIGGGLTR	[R].YYILPQTIGIGGGLTR.[T]					0.0161872	0	0.419	1	1	2	731364471	731364471	731364471 [43-58]	0	1721.96	16
FALSE	High	Unambiguous	VFTPSVIEPSFGIGR	[RK].VFTPSVIEPSFGIGR.[I]					0.00253856	0	0.717	1	151	2	A0A0J8B6U7	A0A1Q3BVT8; A0A0E0AY91; A0A162ABD2; A0A078HXF5; E5DD03; A0A2P6R011; D7SH83; A0A1U7WKT7; A0A2P5YW82; A0A1J3ISR6; A0A068TQK4; A0A2I0AH11; A0A151TDH7; A0A2N9FAV2; A0A1R3J560; K4BLW8; V7B3U0; M4EN09; A0A1D6KKI8; A0A1R3JJ07; F6HJ70; A0A1U7XSA6; E5DCZ9; A0A068VEG7; A0A0E0END1; A0A2G3CEI7; A0A2I4GCK7; A0A1J6J2V1; A0A2P2KBX2; A0A2K3NJG1; A0A0D3H2N3; A0A2I0VRZ9; A0A0Q3FLU4; A0A078GM45; A0A2P2KBT3; A0A2C9V…	A0A0J8B6U7 [528-542]	0	1605.86	15
FALSE	High	Unambiguous	MLLQPELVLEDVSQDHAR	[R].MLLQPELVLEDVSQDHAR.[K]					0.169728	0.00957981	0.041	1	46	1	A0A0K9RAJ3	K4C4P0; A0A1U8H5K6; A0A2P2LY86; Q4QXL9; A0A0K9RCI3; A0A1S3CAI3; 731322809; A0A2K2BWM9; A0A151TLH8; A0A2K3M043; I3S3V6; I1LNT3; B9R9V7; I3S831; C6TK09; A0A1S3TK43; A0A067JF29; A0A0A0KDT1; A0A2C9VRX6; A0A2P5AA43; A0A0K9RAJ3; A0A2P4NCY5; A0A2N9EEW1; A0A2G3C615; A0A2K3LKK8; I1LNT4; A0A1S4A7C8; A0A022PWM9; A0A1U7VGH2; I1LNT6; A0A0B2RGP3; A0A1S3TK40; A0A2R6RT49; A0A2P5EJ96; A0A072UK19; A0A2P2LY82; A0A0…	A0A0K9RAJ3 [902-919]	0	2093.07	18
FALSE	High	Unambiguous	IVIGLFGDDVPR	[R].IVIGLFGDDVPR.[T]					0.00942489	0	0.506	1	1	1	731343074	731343074	731343074 [109-120]	0	1300.73	12
FALSE	High	Unambiguous	TAILPVNPTFLPR	[K].TAILPVNPTFLPR.[SVLA]					0.13739	0.00559854	0.075	1	168	2	Q9LPI3	A0A2K2CA30; A0A1Q3AYR6; A0A0V0I9T2; A0A0D2R3J1; A0A2C9UFQ4; A0A022QE64; A0A1S3ZC94; D7KLA0; A0A1U7XAK4; A0A1S4D043; A0A1S3XRU2; A0A078I5F5; A0A1U7XMX7; A0A1S4C832; A0A0D2U0N0; I1KUA5; A0A0V0I424; A0A1S3ZC32; A0A2G3C227; A0A1U8BDT3; D7U5X5; V4M856; A0A2J6MFB9; A0A0D3ADP0; A0A0V0I4K0; M4FAM4; C6TDF4; A0A2P5BXD2; W1PA03; A0A1U8NKR4; A0A2R6P2Z8; I3SRJ2; M1CN73; A5AY54; A0A2G5DDN4; A0A0D2NHT1; A0A1R3J…	Q9LPI3 [148-160]	0	1438.84	13
FALSE	High	Unambiguous	VLVPGQMFVIPR	[K].VLVPGQMFVIPR.[G]					0.0162882	0	0.418	1	2	1	731335269	731335269; 731335267	731335269 [177-188]	0	1355.79	12
FALSE	High	Unambiguous	VFDVSTNYLTGPIPR	[R].VFDVSTNYLTGPIPR.[S]					0.0229282	0	0.363	1	1	1	731360269	731360269	731360269 [319-333]	0	1678.88	15
FALSE	High	Unambiguous	VISDDSTGRLYVSTGAGR	[R].VISDDSTGRLYVSTGAGR.[G]					0.0202475	0	0.383	1	1	1	731364471	731364471	731364471 [121-138]	1	1853.94	18
FALSE	High	Unambiguous	LGTDNESSSNPEPR	[R].LGTDNESSSNPEPR.[N]					0.00458228	0	0.622	1	1	1	731362829	731362829	731362829 [156-169]	0	1502.67	14
FALSE	High	Unambiguous	GPHGDAGLTGR	[R].GPHGDAGLTGR.[K]					0.0328826	0.000626162	0.305	1	1	2	M8AW87	M8AW87	M8AW87 [244-254]	0	1037.51	11
FALSE	High	Unambiguous	NAVRIPVLANGNIR	[RK].NAVRIPVLANGNIR.[H]					0.111213	0.00268941	0.109	1	16	1	A0A2I4GMB3	1108932982; A0A0S3R506; A0A0A0LTG2; I1K265; A0A1U7VCS5; A0A1S3CHU6; I1MVU0; A0A0K9QE16; A0A0B2R4Z8; V7CF41; A0A2I4GMB3; A0A0B2RKK5; A0A2I0WAK9; 731336940; A0A1S4CDC4; A0A1S3UTM7	A0A2I4GMB3 [288-301]	1	1506.89	14
FALSE	High	Unambiguous	TQQTVPAVPTVGDAR	[R].TQQTVPAVPTVGDAR.[D]					0.000574511	0	0.956	1	1	2	A0A0J8E7U9	A0A0J8E7U9	A0A0J8E7U9 [640-654]	0	1539.81	15
FALSE	High	Unambiguous	VASGSYSNLFR	[R].VASGSYSNLFR.[V]					0.024551	0	0.352	1	2	1	731317548	731317548; A0A2J6L398	731317548 [410-420]	0	1200.6	11
FALSE	High	Unambiguous	MGDAAGVPIEPDSQTR	[R].MGDAAGVPIEPDSQTR.[L]					0.0290381	0	0.325	1	1	1	731332794	731332794	731332794 [414-429]	0	1643.77	16
FALSE	High	Unambiguous	TTLQQQQEDVTASLR	[RK].TTLQQQQEDVTASLR.[N]					0.00149655	0	0.802	1	14	5	A0A0J8B7E7	A0A0B2Q3P8; D7T6F0; A0A2G9G5B2; I3SHJ2; I1MGL0; I1MGK8; A0A0K9RQP0; A0A1U7WZ01; W9RHE5; I1MGK9; A0A1S4BF36; A0A0J8B7E7; I3SBH2; C6SXZ5	A0A0J8B7E7 [87-101]	0	1717.87	15
FALSE	High	Unambiguous	NGDASSSAPPLLQPAR	[K].NGDASSSAPPLLQPAR.[V]					0.00669544	0	0.561	1	1	1	A0A0J8B2Z1	A0A0J8B2Z1	A0A0J8B2Z1 [21-36]	0	1580.8	16
FALSE	High	Unambiguous	FGWSANMER	[KR].FGWSANMER.[LI-]					0.0627714	0.000626162	0.201	2	255	1	A0A0J8B8Z8; A0A1Q3AM91	A0A0D3HV11; H2KX39; A9SU16; A0A0K9RDS4; A0A0E0IL65; A0A2R6PB01; A0A087GGT3; A0A0D2PE67; A0A1S3ZAW0; A0A2G2Z336; A0A218XX77; A0A0S3RIP9; D0EWD6; Q9STX5; A0A0D3A5V9; A9TMP2; A0A0D3E7V5; A0A2P5RNX8; A0A2R6WNG7; A0A067F4L3; A0A151RR65; V4K5U1; A0A1D5ZZZ5; A0A0J8B8Z8; A0A1L6K4Q7; K8E9D6; A0A067G490; A0A0V0IUJ9; A0A1U8AUM4; A0A059DDX8; A0A2H5QIZ4; A0A1D5YSH5; A0A0K9PSM4; E1ZRI2; A0A0D2ND13; A0A2R6QCY6;…	A0A0J8B8Z8 [658-666]; A0A1Q3AM91 [681-689]	0	1097.48	9
FALSE	High	Unambiguous	MGNLNVVTGTNGEVR	[K].MGNLNVVTGTNGEVR.[T]					0.00645029	0	0.567	1	1	1	731344686	731344686	731344686 [306-320]	0	1560.78	15
FALSE	High	Unambiguous	LGEAMGLAVTGEGATSTER	[K].LGEAMGLAVTGEGATSTER.[S]					0.000105247	0	1.229	1	1	2	731350661	731350661	731350661 [188-206]	0	1849.9	19
FALSE	High	Unambiguous	VYDSFTISR	[KRL].VYDSFTISR.[DENGA]					0.0600983	0.000626162	0.208	1	113	2	A0A0K9RCQ9	A0A1R3INE3; A0A251RV34; K4CPW9; F6GSV7; A0A067K7B9; A0A2G2Z1X7; A0A2P5DFT7; A0A2G3AD35; A0A059A5M9; A0A2P5VRG7; A0A0D2QJH5; A0A2N9IFA5; A0A2G5EXA5; A0A2H5PFE3; A0A0B0N1E6; A0A0B0M7C6; A0A2G3DAD3; M1AWF6; A0A1S4DNM3; A0A0A0LR86; A0A2K1YBI0; M1AWF5; A0A1S4DNL6; A0A2R6QGE0; A0A2I0I2A6; V9NC17; A0A2P4J507; A0A200PRH3; A0A0D2TYC2; K4CBX4; A0A0K9NPL3; A0A2G5EPR7; A0A072UZJ4; A0A1U7WLZ7; A0A1S4CAQ1; A0A…	A0A0K9RCQ9 [633-641]	0	1087.54	9
FALSE	High	Unambiguous	VTVSTPTATATGAAAETPTAGAAR	[R].VTVSTPTATATGAAAETPTAGAAR.[K]					0.00128912	0	0.826	1	2	5	A0A0J8BEJ7	A0A0K9RQ02; A0A0J8BEJ7	A0A0J8BEJ7 [42-65]	0	2173.11	24
FALSE	High	Unambiguous	FYQDVSQLGR	[R].FYQDVSQLGR.[V]					0.0297692	0	0.321	1	1	9	731368649	731368649	731368649 [40-49]	0	1212.6	10
FALSE	High	Unambiguous	QQNIAAAQSVADAVR	[R].QQNIAAAQSVADAVR.[T]					0.000585326	0	0.953	1	1	8	731367520	731367520	731367520 [29-43]	0	1541.8	15
FALSE	High	Unambiguous	QSFDTPLYR	[K].QSFDTPLYR.[F]					0.0540708	0.000626162	0.225	1	5	1	A0A022QA71	A0A022QA71; A0A2N9EGS8; A0A0K9RWS8; A0A200QGL8; 731363650	A0A022QA71 [86-94]	0	1126.55	9
FALSE	High	Unambiguous	LGEDFMER	[R].LGEDFMER.[I]					0.146203	0.00695637	0.065	1	3	1	731369318	731369318; A0A0K9R3E3; A0A0K9R1T2	731369318 [202-209]	0	996.446	8
FALSE	High	Unambiguous	SGQSPALQDAVDVER	[R].SGQSPALQDAVDVER.[G]					0.00196738	0	0.758	1	2	2	731334675	731334675; A0A0K9RQG3	731334675 [509-523]	0	1571.77	15
FALSE	High	Unambiguous	EFDSLDSDGGPGPAR	[R].EFDSLDSDGGPGPAR.[S]					0.00896761	0	0.514	1	1	1	731325784	731325784	731325784 [80-94]	0	1519.67	15
FALSE	High	Unambiguous	ELAEDGYSGVEVR	[RK].ELAEDGYSGVEVR.[VLSQA]					0.0121611	0	0.465	1	251	2	D8TIE9	A0A200QMT6; Q10HT1; A0A2I4DMK0; A0A1S2Y1H6; A0A1U8BNV5; A0A1R3IV72; A0A2I4GKW0; B9RK17; A0A0U9HIP9; A0A175YLZ4; A0A0K9RFM6; A0A0D3BT17; A0A2R6Q587; A0A0V0HHL5; A0A059CVC0; A0A1J6KHS2; A0A2P5C1F2; A0A2P5SD62; A0A1D6SF34; A0A1S3CAV4; A0A2C9W6W3; D7LUN1; D7MHT0; A0A2H3X079; A0A2P5DVP1; R0HL55; A0A2G2YWR0; A0A2C9W5U2; A0A2P5FEK2; A0A059CUL4; A0A078IZA0; A0A022RB64; A0A067KCU0; M4DYX5; A0A2P2KSU1; D7T…	D8TIE9 [1394-1406]	0	1423.67	13
FALSE	High	Unambiguous	MFVDYNEPQQER	[K].MFVDYNEPQQER.[VA]					0.00323508	0	0.678	1	39	6	731329677	A0A2P5SS84; A0A2P2MJ04; A0A067EUS4; A0A0D2TYS7; A0A2H5PWT1; A0A1U8JBK3; A0A067ETX2; A0A0D2UXD7; V4UEU0; A0A2C9UUG7; A0A0B0MRK8; A0A067EHV3; A0A067EHL2; A0A1U8BBF0; A0A067EUT1; A0A2P5PX19; A0A1U8M0P1; A0A0A0K6U7; D3GQL2; A0A1U8PCX6; A0A2P5QAZ7; A0A0D2QS08; A0A2R6QTG2; A0A1S3C1M6; A0A067EL88; A0A1U8N052; A0A2P2MJ87; A0A067JFR1; A0A061EGN8; A0A2P2MJ27; A0A2C9W6Z7; V4U9I2; A0A2P4IDC8; A0A2P2MJ16; B9S…	731329677 [463-474]	0	1555.68	12
FALSE	High	Unambiguous	YSTPIGYNVGNTR	[R].YSTPIGYNVGNTR.[G]					0.0697687	0.00111286	0.184	1	1	1	731329959	731329959	731329959 [287-299]	0	1441.71	13
FALSE	High	Unambiguous	TASEVNAAILTSQSR	[K].TASEVNAAILTSQSR.[E]					0.00240042	0	0.726	1	5	2	731350591	731350591; A0A2K1YFM8; U5FV49; A0A2K1YFK6; B9HYM5	731350591 [170-184]	0	1547.8	15
FALSE	High	Unambiguous	LAEGFNGADLR	[KR].LAEGFNGADLR.[N]					0.0243988	0	0.353	1	218	1	A0A1E5VYN3	K3YSD0; A0A022RC45; A0A1D6DFX7; A0A2R6RHE3; A0A0A0LNP0; K4D102; A0A2P6PPJ8; B8B4N6; A0A0C9RX76; M5VVW6; V7CRH8; A0A2I4GIX3; A0A078GIL3; A0A1S3BB45; A9SLQ6; A0A0C4BKL3; M8B876; A0A0R4J305; C0PGM6; A9PEV6; K3XXD9; B9H0U4; A0A0D2NAP9; A0A0D3ATN4; A0A1J3D7Y1; A0A0K9RWB0; B4FTV9; R0GQN4; A0A0D2QNZ9; W9S5D2; A0A1U8PD04; A0A176VLC5; A0A2I4E7E6; A0A0D9VDF4; B9H4F7; J3LAM7; A0A2K3P5T8; A0A1D1YX25; A0A1S2Y…	A0A1E5VYN3 [380-390]	0	1162.59	11
FALSE	High	Unambiguous	LASVAAAAGLAR	[K].LASVAAAAGLAR.[E]					0.0761132	0.00111286	0.17	1	1	4	731332499	731332499	731332499 [210-221]	0	1070.63	12
FALSE	High	Unambiguous	QYQVNSLAVPR	[K].QYQVNSLAVPR.[K]					0.0137713	0	0.445	1	5	1	731313216	A0A0K9R1L1; A0A2K3N4U3; Q2PEU7; Q2PEQ7; 731313216	731313216 [309-319]	0	1274.69	11
FALSE	High	Unambiguous	SSNYPSSDLYNVDR	[R].SSNYPSSDLYNVDR.[S]					0.00708074	0	0.552	1	1	1	731313282	731313282	731313282 [360-373]	0	1616.72	14
FALSE	High	Unambiguous	YTPNAGTLEIR	[R].YTPNAGTLEIR.[TQKSN]					0.0253261	0	0.347	1	88	6	A0A0J8E360	A0A076FWK3; A0A2K3L154; A0A1D6N631; A0A0J8E360; I3SD46; A0A1J7HYQ8; A0A1D6FPP1; A0A1U8B044; A0A2G9HKC5; I1HTT8; A0A0E0CAW8; A0A0P0VB29; A0A0Q3RCE5; A0A2G9IAH1; A0A0S3S105; E0CRG5; A0A2J6KRC7; A0A2H5QDD9; A0A067E7Y0; W1NGB5; A0A1E5W1L1; A0A022QUS0; A0A0L9UAV9; A0A072U3J0; M5WP84; Q7F2K1; A0A1U8P3N2; V4UPF7; I1LN02; A0A067DVJ1; A0A1D1YKH8; A0A0D3EWT8; A0A1B6Q798; A0A2I0B401; A0A0D2TKK9; V7D314; A0A…	A0A0J8E360 [131-141]	0	1234.64	11
FALSE	High	Selected	QGAAVWGGASGFNR	[R].QGAAVWGGASGFNR.[I]					0.119828	0.00316334	0.097	1	2	1	731328793	731366969; 731328793	731328793 [230-243]	0	1377.67	14
FALSE	High	Unambiguous	SMQAIVEQVR	[R].SMQAIVEQVR.[I]					0.0379372	0.000626162	0.282	1	1	2	731342073	731342073	731342073 [180-189]	0	1160.61	10
FALSE	High	Unambiguous	IADYVTQLR	[K].IADYVTQLR.[MRL]					0.0561258	0.000626162	0.219	1	12	7	A0A0C5AX14	A0A165CPR5; A8D009; M5WJE7; A0A2R6RXF3; V5NXM5; A0A0G2UMZ1; A0A0C5AX14; A8CZZ4; A0A0G2UF16; A0A0C5B9V3; A0A251NYI3; 731331726	A0A0C5AX14 [234-242]	0	1078.59	9
FALSE	High	Unambiguous	ISGLIYEETR	[R-].ISGLIYEETR.[GDTIR]					0.0161872	0	0.419	1	251	22	A0A1Y5I0Z4	A0A1D5RVA6; A0A1D1ZWR4; A0A251UP18; A0A2P6VB63; Q14TA7; A0A1D6AUG0; A0A200QIE1; A0A1D6BSA4; A0A151UB53; B6T275; A0A1Q3AL67; A0A2K2DI93; A0A176VSH8; A0A1D5VE39; Q948T8; A0A0D3DSU9; A0A022RPE5; A0A0E0DSL2; A0A1U7Y5U1; A0A0D2UZS2; A0A250X637; A0A1Y5I0Z4; A0A0Q3G634; A0A2J7ZRS9; A0A1S3Y8K5; A0A1D5RU96; D0EX72; A0A2H3XD22; A0A087S9W3; A0A1D5WHJ9; A0A2P5Q8P9; A0A251S7R1; A0A1J6KMK9; J3M0Q9; A9NT84; E1Z…	A0A1Y5I0Z4 [195-204]	0	1180.62	10
FALSE	High	Unambiguous	SGSAADSQLVSDYVR	[R].SGSAADSQLVSDYVR.[YLHF]					0.000393189	0	1.017	1	62	14	731318027	A0A251V8J6; S8C763; A0A2P5WRH6; A0A2I0ABM7; A0A2R6Q403; W9S9W3; A0A2G9HD33; A0A2P5YAW8; A0A067KB17; A0A2R6P4P1; A0A2P5QPH1; I1K964; 731318027; A0A2N9I1I6; A0A166FNY4; A0A0L9UGN8; A0A1R3GV32; A0A2I4GNX3; A0A2I0HJB3; A0A218WYF4; A0A251V6W1; A0A1S3BCN4; P93395; A0A2P4M0P2; A0A1D1XXH0; A0A0D6R735; A0A1U8IDV4; A0A1U7Y321; A0A0V0HPJ9; C6SVE5; A0A2G9GA04; A0A067KIP7; A0A2C9W5C7; A0A061GJ21; A0A0R4J321; …	731318027 [60-74]	0	1554.74	15
FALSE	High	Unambiguous	NAGIVLLQR	[KR].NAGIVLLQR.[E]					0.109158	0.00268941	0.112	1	45	1	A0A0J8BB86	A0A1U8JPA8; A0A178WMA8; A0A2P5WF72; A0A0J8BB86; A0A164WCD3; A0A1U7XRE4; A0A059BUG2; A0A0K9P1L0; A0A1J3GXM4; A0A0D2N4G5; A0A2G5CFL1; F6H2K0; A0A2G5CFN0; A0A2J6MF65; A0A0D2RBK5; A0A1J3J4H1; A1A6H3; A0A2G5DD56; A5C4V0; A0A2G9GCN4; A0A1Q3AYQ8; A0A0B0P7T5; A8MQX7; S8C3H7; A0A2G9FWV7; A0A124SHT5; A0A1U8LKM5; A0A2P5R3H0; A0A0A0L0B5; A0A251PMG5; A0A1S3YGL3; A0A2P2NG04; A0A2N9EYJ6; A0A0K9RCM6; A0A1J3F9A6;…	A0A0J8BB86 [202-210]	0	983.6	9
FALSE	High	Unambiguous	NVSLYQFR	[K].NVSLYQFR.[N]					0.156551	0.00785889	0.054	1	26	8	731367225	A0A1J3J5V8; A0A178UVU0; A0A078J1W2; B9RTN1; F4JIF9; A0A078HYP6; R0GTH4; A0A078IKX5; A0A2H5Q208; D7MBB8; A0A0D3A843; A0A103XVB7; M4DPB8; A0A022RRC9; V4U1X7; 731367225; A0A0D3CSK7; A0A087HNN8; A0A0K9QSM9; A0A078GX91; A0A0D3DLV4; A0A067G4F5; A0A175YQF8; A0A2P6QWM9; A0A2J6L8X7; V4MKR7	731367225 [63-70]	0	1026.54	8
FALSE	High	Unambiguous	TEMIQAINETTSGER	[K].TEMIQAINETTSGER.[S]					0.00548758	0	0.593	1	1	2	731330442	731330442	731330442 [169-183]	0	1679.79	15
FALSE	High	Unambiguous	FQEIVNLR	[K].FQEIVNLR.[L]					0.134851	0.00559854	0.078	1	29	10	Q84UZ8	A0A1S3TW21; A0A151RA52; D8SUK7; A0A161ZT90; V7BB35; A4LAP3; D8SQC5; A0A0A0K4R0; 731332872; M5VIV9; I1N438; G4XKY0; A0A0K9RZD4; A0A0B4S3Q7; V7B2B4; K7MUJ9; A0A2R6WBT4; A0A151TQ69; A0A097BU63; A0A1S3V652; A0A2P6PSV5; I1LF60; A0A0R7FFD8; Q84UZ8; A0A176VJW0; A0A1S3BIJ9; I1NF84; A1E9B1; A0A0B2QR38	Q84UZ8 [41-48]	0	1018.57	8
FALSE	High	Unambiguous	SGVIILAEGR	[K].SGVIILAEGR.[L]					0.0243988	0	0.353	1	2	4	A0A0J8CM32	A0A0J8CM32; A5HML4	A0A0J8CM32 [387-396]	0	1014.59	10
FALSE	High	Unambiguous	IGLDGFGR	[R].IGLDGFGR.[I]					0.166592	0.00870229	0.044	1	4	4	A0A0V0HXD2	M1CSJ8; A0A0V0HXD2; K4DF81; M1CSJ7	A0A0V0HXD2 [9-16]	0	834.447	8
FALSE	High	Unambiguous	VNTDDSPTIASDYGVR	[K].VNTDDSPTIASDYGVR.[S]					0.000898866	0	0.884	1	2	2	1108804740	1108804740; A0A0J8BDD0	1108804740 [137-152]	0	1709.8	16
FALSE	High	Selected	TTPSYVAFTDTDR	[R].TTPSYVAFTDTDR.[L]					0.0547473	0.000626162	0.223	1	1	9	A0A2P5C6D9	A0A2P5C6D9	A0A2P5C6D9 [40-52]	0	1473.69	13
FALSE	High	Unambiguous	TTPSYVAFTDSER	[R].TTPSYVAFTDSER.[LFM]					0.0118625	0	0.469	2	237	12	A0A1D5YRV8; 731318762	A0A1D5YRV8; Q41374; A0A1D5U1Y0; Q9C7X7; A0A1J3GH29; A0A096P8N6; G1FET0; A0A140CZC8; M4CZD6; B6U1E4; A0A0A9FXI2; A0A1D5ZF15; V4S4E8; F4KCE5; M7YWU3; A0A1D5ZF14; A0A2H9ZSG8; A0A0D2MXQ2; A0A287UWY9; A0A161XFT8; A0A199VH71; A0A0K9Q9K3; A0A2K3JLK6; C5WPF7; X4Z319; A2XF40; O48563; C1N8B3; J3LMG9; C1E762; A0A0K9P9U3; K3Z4G5; A0A0D2ZPJ1; A0A0D2TDP3; A0A1D6MWV2; Q943K7; A0A287SS50; A9S0A3; M0TS87; A0A2I0W…	A0A1D5YRV8 [40-52]; 731318762 [40-52]	0	1473.69	13
FALSE	High	Unambiguous	ILSNIPLSR	[R].ILSNIPLSR.[GE]					0.057539	0.000626162	0.215	1	118	15	731342502	A0A0D9V552; D8SCN8; A0A0S3T320; F6HNY8; A0A2K2AJH3; A0A1S3Z494; V7CJP8; D7SYR8; 731342502; A0A200RDI8; A0A0E0N1W2; A0A2G9FYK6; A9TG98; I0YJN1; A0A0D3ETI1; A9SHR7; A0A0E0FSH7; A0A061DLQ7; A0A2G3BCM4; A0A2I0AMA2; A0A1S3VLN4; A0A2J6K8N4; A0A251SSP9; A0A1U8HC78; A0A067LEQ1; A0A0D2VV73; I1JC62; A0A164W5S5; A0A2G9G3Y5; A0A1J6IV39; A0A059DH29; A0A0U9HK63; A0A1U7W340; A0A2P5XQU1; A0A2K2AJH6; A0A0K9QXL6; …	731342502 [212-220]	0	1012.61	9
FALSE	High	Unambiguous	SLAVAYQEVPEGR	[R].SLAVAYQEVPEGR.[K]					0.0761132	0.00111286	0.17	1	71	1	A0A061FWS9	A0A1R3I471; A0A0K9RUS9; A0A2I4FJN4; A0A1U8IAV5; A0A2K3P8U8; M0SR43; A0A1S3AUQ0; Q08436; A0A1D6MV31; V4TMK1; A0A1U8I3U0; Q6V914; B9I315; A0A1E5W779; A0A1U8B7I4; A0A2G3CMK3; H9CTG5; A0A2P5QMS3; A0A2G2WYW4; A0A067KG17; A0A251U8Y5; A0A0D2RP75; W9SZA5; K3Z3J3; A0A1J6IKS8; F8TBL6; A0A1S4AXE4; A0A0D2NKP5; A0A251USM2; A0A0D2RVZ5; K4ENJ2; A0A1D6MV35; Q9AVP6; A0A061FWS9; A0A059A6S4; B8YPX9; A0A164UKP5; A0A…	A0A061FWS9 [461-473]	0	1418.73	13
FALSE	High	Unambiguous	YLSGIGIAR	[K].YLSGIGIAR.[QRH-]					0.0799944	0.00111286	0.162	1	254	8	731319534	M4EKD0; A0A2J6LQJ2; A0A2P5XMM5; A0A2I4EUC8; A0A2P4M0M4; V4SYA0; M0ZPM8; A0A2N9EZL0; A0A0A9BSG7; A0A096US28; K4ADA1; A0A1U8HH79; A0A1S3ULN5; D7LAH1; A0A2G9HMY5; A0A103XXR4; A0A2J6LQF7; A0A2K1X4T4; A6YGE4; A0A0C9S650; A0A251STZ1; R0GAT5; A0A2I4FIW5; A0A0A9F651; A0A1D6ME99; M8BW24; A0A1D5SUN0; A0A1Z5S6Y2; A0A2H3WYD9; A0A067G8R0; A0A022PZB3; C0KTS7; 731344145; M0TD35; A0A2K3N6L3; A0A2K3M9M9; A0A1R3G4…	731319534 [197-205]	0	949.547	9
FALSE	High	Unambiguous	VTGSVGSIVGSGNIGR	[R].VTGSVGSIVGSGNIGR.[S]					0.00538618	0	0.596	1	1	2	731321726	731321726	731321726 [122-137]	0	1459.79	16
FALSE	High	Unambiguous	TLAQIVGSEEEAR	[K].TLAQIVGSEEEAR.[MQ]					0.0102182	0	0.493	1	28	7	1108912512	A0A059BNA2; A0A078H3D0; A0A2G3BCH1; A9P070; A0A1J3ENP7; A0A2G2VRD1; M4CBJ8; A0A1J3IQ38; M4EES3; R0G5C6; A0A1J3DNN1; A0A1J3GDF7; A0A0D3ADJ1; C5WVV4; A0A0D3BBE1; A0A0D3CK10; A0A067KVJ4; A0A1U8ENL0; 1108912512; A0A0D9XFG9; A0A078G425; A0A1U8E2Y3; A0A2G2YIS5; A0A2G2YT81; A0A067KBV5; A0A2G3BLS6; A0A1U8EEY3; A0A2G2X2H3	1108912512 [161-173]	0	1402.72	13
FALSE	High	Unambiguous	ASLASYVNVSR	[K].ASLASYVNVSR.[W]					0.0171187	0	0.41	1	2	2	733214909	A0A0J8B4D2; 733214909	733214909 [46-56]	0	1166.62	11
FALSE	High	Unambiguous	SSNILLSNSYEAR	[K].SSNILLSNSYEAR.[V]					0.00573166	0	0.586	1	1	1	731319183	731319183	731319183 [494-506]	0	1453.73	13
FALSE	High	Unambiguous	FSTVYSELQR	[R].FSTVYSELQR.[S]					0.0274579	0	0.334	1	2	2	731350936	731350936; A0A0K9R422	731350936 [23-32]	0	1229.62	10
FALSE	High	Unambiguous	IISGQGFASTIR	[R].IISGQGFASTIR.[A]					0.0069499	0	0.555	1	2	5	731352251	731352251; A0A0K9RKK2	731352251 [214-225]	0	1249.69	12
FALSE	High	Unambiguous	SGGIQGGISNGEIINMR	[R].SGGIQGGISNGEIINMR.[VI]					0.000615174	0	0.945	1	86	3	731318977	A0A0D2TCZ6; G7I3B2; A0A0D2RSA3; M1BB92; B9HUE4; V7BCX4; A0A251SEG6; A0A2K1YYG2; R0ISW2; A0A059AD81; A0A067DU93; F4I032; A0A2K1YYF7; A0A1D8X815; M4ETY6; B6ZAL5; A0A2K1YYF2; A9PGP7; A0A178W8K1; A0A0B0P3P4; A0A1Q3BQ55; A0A2P5RCB6; A0A251TV65; A0A2G5D1K6; A0A0D2VR55; B6ZAN7; A0A2G2X9Q8; A0A1J3D2Y2; A0A067DI89; Q42885; A0A2G5D1L5; G3EXY5; A0A2P5X6D3; A0A0D2TCZ8; I1NHF4; P27793; D7KD60; A0A1R3JS21; A0A…	731318977 [336-352]	0	1702.85	17
FALSE	High	Unambiguous	MGQLGVLSGNQGEIR	[K].MGQLGVLSGNQGEIR.[A]					0.000563895	0	0.959	1	1	9	731313639	731313639	731313639 [306-320]	0	1558.8	15
FALSE	High	Unambiguous	MGQVEVLTGSAGQIR	[K].MGQVEVLTGSAGQIR.[K]					0.000650575	0	0.936	1	1	7	A0A0J8B6A2	A0A0J8B6A2	A0A0J8B6A2 [309-323]	0	1545.81	15
FALSE	High	Unambiguous	MFVDYSEPQQER	[K].MFVDYSEPQQER.[VI]					0.0169072	0	0.412	1	6	1	A0A218X4F6	A0A068UB31; A0A0K9QJI6; A0A2G9GSQ6; A0A2C9URK3; A0A218X4F6; A0A2I0ITZ0	A0A218X4F6 [446-457]	0	1528.67	12
FALSE	High	Unambiguous	LAANAFLAQR	[K].LAANAFLAQR.[IMV]					0.0192651	0	0.391	1	254	16	1108977069	A0A2P5D6M2; 731334816; A0A0E0D2B8; A0A0A9V598; A0A0K9S177; A0A2I0A2F6; C5WT74; A0A199V6A0; D3Y4F7; A0A2G2V9E2; Q75GS4; A0A151SZZ3; A0A1B6QHX7; A0A1S3Y1V9; A0A0E0GQD2; A0A1D5YI90; M0ZM42; M0SNU7; A0A0E0KF91; A0A0D3HU41; A0A0S3T1M9; 731347914; A0A0E0BS68; D7MJP7; A0A2P5VXE0; A0A1U8N5N6; A0A2G2Z2X2; A0A0V0ICK4; W5FDW8; A0A0E0RGU3; A0A0K9QFN6; A0A0E0KJ79; A0A0D2ZQD4; I3T6B5; A0A2R6WCS2; A0A0E0KG73; A…	1108977069 [217-226]	0	1074.61	10
FALSE	High	Unambiguous	YLNELESSPVR	[K].YLNELESSPVR.[S]					0.0150236	0	0.431	1	1	1	731357829	731357829	731357829 [353-363]	0	1306.66	11
FALSE	High	Unambiguous	FNTTTEEGSSDLQLER	[R].FNTTTEEGSSDLQLER.[I]					0.000654632	0	0.935	1	1	6	731360530	731360530	731360530 [36-51]	0	1826.84	16
FALSE	High	Unambiguous	IAPSVTEPNFR	[R].IAPSVTEPNFR.[S]					0.113307	0.00268941	0.106	1	1	1	731373300	731373300	731373300 [99-109]	0	1230.65	11
FALSE	High	Unambiguous	IGSTIFGPR	[R].IGSTIFGPR.[ED]					0.0761132	0.00111286	0.17	1	91	1	W9RHF7	A0A0A0L7J8; A0A2G3BCB7; U5GDQ4; A0A1Q3CPA7; W9RBD9; A0A199VB89; A0A059BLT1; A0A1S3VUK3; A0A059BMR2; I1KYB1; I1N0K8; A0A103YJU9; A0A2I0XDM1; A0A2P5QXR7; A0A0D2U1C0; A0A2C9U7N5; A0A1E5UJQ9; A0A2P2KCM0; A5B8Z4; D7T812; A0A0B2PT21; K3XLB7; J3L7V7; A0A2G2VR44; B6UF09; A0A0A9J1B4; A0A0E0JTN1; B8A968; Q5JKX2; A0A2G5CC78; A0A0B0ME01; A0A2G2YIM1; A0A2H5QMT1; A0A2P5F2A6; A0A2P2KCH9; A0A0E0FYT7; A0A0S3S737;…	W9RHF7 [301-309]	0	947.531	9
FALSE	High	Unambiguous	LTGPAAGVMTVR	[R].LTGPAAGVMTVR.[V]					0.0106066	0	0.487	1	110	4	Q53ML8	A0A0D3E9K5; A0A067LEA0; A0A2I4DPU2; A0A0K9QL79; A0A2P4HPV9; A0A0D2RAE6; B8BJF8; M1CBP1; A0A0A9P3R8; A0A0K9PNX3; A0A1D5XQF9; A0A1D5Y7Z8; A0A0D2V676; M4FA33; A0A0D2ZSD9; R7W3K9; V4P5D7; A0A0E0MD59; D7MPG6; A0A2P2J6L7; A0A2H5PWU2; A0A1S3BEN3; K4B1U6; A0A078JEZ4; A0A2K2AYK4; A0A2P5YF62; W9QYF8; A0A1D5X7B2; A0A078HHD8; B8B270; A0A059B9G0; A0A0D9WTL9; A0A0E0E5S8; A0A1J3E1J6; A0A068TMX1; C0Z3B4; A0A287N…	Q53ML8 [689-700]	0	1172.65	12
FALSE	High	Unambiguous	STVAAAAAAAMNPR	[K].STVAAAAAAAMNPR.[L]					0.032275	0.000626162	0.308	1	1	1	731331706	731331706	731331706 [563-576]	0	1301.66	14
FALSE	High	Unambiguous	SGGAPGPVVSGSLNPTR	[R].SGGAPGPVVSGSLNPTR.[S]					0.00214629	0	0.744	1	1	1	731364216	731364216	731364216 [178-194]	0	1552.81	17
FALSE	High	Unambiguous	LGNVGVNEVGEVR	[K].LGNVGVNEVGEVR.[L]					0.0186754	0	0.396	1	4	2	A0A0K9QY54	O49943; A0A0K9QY54; 731363463; A0A0K9QWI9	A0A0K9QY54 [304-316]	0	1341.71	13
FALSE	High	Unambiguous	LMTGELSSTEGTVR	[K].LMTGELSSTEGTVR.[R]					0.0060993	0	0.576	1	1	1	731355383	731355383	731355383 [425-438]	0	1480.73	14
FALSE	High	Unambiguous	ESQGASNDAEIESLAR	[R].ESQGASNDAEIESLAR.[F]					0.000933028	0	0.878	1	6	3	A0A0K9RDK0	1108886491; A0A0K9RC70; A0A0K9RDK0; 731320021; 1108979918; 731356383	A0A0K9RDK0 [85-100]	0	1676.77	16
FALSE	High	Unambiguous	NLVSQFAR	[K].NLVSQFAR.[S]					0.159498	0.00870229	0.051	1	1	1	731338586	731338586	731338586 [275-282]	0	934.51	8
FALSE	High	Unambiguous	LLNEIQSEDGDDADQR	[K].LLNEIQSEDGDDADQR.[S]					0.00151527	0	0.8	1	2	1	731374939	731374939; 731374941	731374939 [105-120]	0	1817.81	16
FALSE	High	Unambiguous	LGTAAELPYR	[R].LGTAAELPYR.[M]					0.0437688	0.000626162	0.259	1	1	3	731360672	731360672	731360672 [82-91]	0	1090.59	10
FALSE	High	Unambiguous	VVSALAVDPSGSR	[K].VVSALAVDPSGSR.[V]					0.0534027	0.000626162	0.227	1	5	1	731347057	A0A0K9QER3; A0A2P4NBU9; 731347057; A0A2G5DA37; A0A097PLG5	731347057 [167-179]	0	1257.68	13
FALSE	High	Unambiguous	NVQFDALR	[K].NVQFDALR.[I]					0.144396	0.00695637	0.067	1	2	1	731366699	T1E156; 731366699	731366699 [190-197]	0	962.505	8
FALSE	High	Unambiguous	LASIGIDNTEANR	[RK].LASIGIDNTEANR.[Q]					0.00265147	0	0.71	1	25	16	A0A0K9QU20	M0U9P4; M1D0A6; W9R2N5; Q38JH2; A0A1U8ELI5; A0A251S332; K3XIT0; A0A067KRU0; A0A251RVM7; S8CAG8; 731345174; A0A0V0I7Z5; A0A2H3WZ35; A0A1U8EMG9; A0A2J6JNH7; A0A199V319; A0A1S4D0G2; A0A2I4GH14; A0A2H3ZK10; A0A068JIB0; S8D525; A0A103XVF6; A0A0K9QU20; K4BX34; A0A1J6IKQ9	A0A0K9QU20 [87-99]	0	1373.7	13
FALSE	High	Unambiguous	TAFMEIQGR	[KR].TAFMEIQGR.[M]					0.0517682	0.000626162	0.232	1	10	4	731318242	A0A103D2B7; 731318242; 731318248; A0A0K9QLI8; 731318246; 731318244; W9RLK5; A0A1D1YP91; A0A200QRF0; A0A2R6P4M5	731318242 [8-16]	0	1052.52	9
FALSE	High	Unambiguous	LVELVGESER	[KR].LVELVGESER.[L]					0.0386514	0.000626162	0.279	1	3	1	731345311	731345311; A0A0K9R6K5; I1IA58	731345311 [153-162]	0	1130.61	10
FALSE	High	Unambiguous	TPWNTSEDESEIR	[R].TPWNTSEDESEIR.[M]					0.00518897	0	0.602	1	1	2	731327231	731327231	731327231 [82-94]	0	1563.69	13
FALSE	High	Unambiguous	TDGPVVGTFGR	[K].TDGPVVGTFGR.[S]					0.0179917	0	0.402	1	1	1	731329850	731329850	731329850 [134-144]	0	1105.56	11
FALSE	High	Unambiguous	FSVSPVVR	[KR].FSVSPVVR.[VKI]					0.0940283	0.00111286	0.136	1	251	5	A0A251STB4	A0A2P5W4D2; A0A0D2M6B9; J3LDA2; A0A0K9PHU6; A0A087SHR1; A0A1S4B6T0; A0A2P2MJN3; V4KFB6; A2ZXD6; F2E4B4; A0A150GCA1; D7MVD2; A0A1D5X0F1; A0A0E3T7B1; M4DL98; A0A0A0KC17; B5A527; B9SD38; A0A2G5C1E5; A0A2P5VUR6; A0A2K3PMI4; A0A078HUH6; A0A1U8M065; A0A1J3DKU9; B9RI35; A0A0B0P3F4; D8R1E3; A0A1R3KK16; F2DAU4; A0A1R3KAJ8; A0A2I0XGR5; A0A2P5QAU1; A0A151R3J4; A0A1D1Z1H1; A0A2P5SK04; A0A067DWS5; A0A0E0JNF3;…	A0A251STB4 [483-490]	0	890.509	8
FALSE	High	Unambiguous	MGNVNPITGSSGQIR	[K].MGNVNPITGSSGQIR.[T]					0.0165948	0	0.415	1	1	2	731325465	731325465	731325465 [308-322]	0	1530.77	15
FALSE	High	Unambiguous	AFNNIMYR	[R].AFNNIMYR.[R]					0.134016	0.00559854	0.079	1	1	1	731325461	731325461	731325461 [189-196]	0	1028.5	8
FALSE	High	Unambiguous	TAFQAGSTLAPEDSR	[K].TAFQAGSTLAPEDSR.[F]					0.000688013	0	0.927	1	1	6	731321884	731321884	731321884 [91-105]	0	1550.74	15
FALSE	High	Unambiguous	VATVQSLSGTGSLR	[R].VATVQSLSGTGSLR.[LV]					0.00197965	0	0.757	1	7	6	731316797	A0A2H9ZYE7; C1E2Z1; A0A2G9G121; 731316797; A0A2H3XJP0; A0A0K9QUL4; A0A2I0VLN1	731316797 [152-165]	0	1375.75	14
FALSE	High	Unambiguous	FSQGYMDTGSPTVSSSR	[R].FSQGYMDTGSPTVSSSR.[S]					0.000855254	0	0.892	1	2	1	731361130	731361130; 731361132	731361130 [41-57]	0	1806.8	17
FALSE	High	Unambiguous	LSEYVAQLR	[KR].LSEYVAQLR.[RLM]					0.0693363	0.00111286	0.185	1	235	8	731362533	A0A087H8N6; A0A2P5SFB6; A0A2I0VP88; A0A0K9Q4P6; W6B690; A0A061EPW7; A0A1J3DET6; A0A2H3ZB35; A0A2R6PLM5; A0A1S4BKD6; A0A1U8H549; A0A022RPN8; K3Y9N0; V7BBA0; A0A2P6QKC7; C6TCN5; M5XJD4; A0A0L9UAR0; Q945F6; A0A0E0BMN2; B6SGR9; A0A0U2L631; B7FK47; B9SKZ9; A0A2H5NJY3; Q8L5K0; A0A218XR35; A0A0E0BMN1; A0A022PUJ0; A0A1U7ZU05; D7T4J5; K3ZJM0; C7J958; A0FHB7; V7B5T3; K7M833; A8D015; J3N5D2; A0A2I4ER41; C6T…	731362533 [236-244]	0	1078.59	9
FALSE	High	Unambiguous	NNGNGDNNLAPLDAQSPTR	[K].NNGNGDNNLAPLDAQSPTR.[F]					0.0251692	0	0.348	1	1	1	731316487	731316487	731316487 [231-249]	0	1967.92	19
FALSE	High	Unambiguous	LNMSTNSGSGSLGVQGPNR	[R].LNMSTNSGSGSLGVQGPNR.[L]					0.0377021	0.000626162	0.283	1	3	1	731321726	G5DVU7; 731321726; G5DVU6	731321726 [154-172]	0	1875.9	19
FALSE	High	Unambiguous	IVSFEQQYAR	[R].IVSFEQQYAR.[F]					0.0341324	0.000626162	0.299	1	2	3	731311941	731311941; A0A0K9R6A7	731311941 [67-76]	0	1240.63	10
FALSE	High	Unambiguous	YLAEFTTGSER	[R].YLAEFTTGSER.[K]					0.0142946	0	0.439	1	3	5	731339703	731339703; M0RL49; 731339701	731339703 [137-147]	0	1273.61	11
FALSE	High	Unambiguous	NVGLPGYSASPAR	[R].NVGLPGYSASPAR.[E]					0.0765879	0.00111286	0.169	1	3	1	731334706	Q6J740; Q6J728; 731334706	731334706 [442-454]	0	1288.66	13
FALSE	High	Unambiguous	TGIAAPVAAPAPSAR	[R].TGIAAPVAAPAPSAR.[N]					0.0253261	0	0.347	1	1	2	731353890	731353890	731353890 [345-359]	0	1349.75	15
FALSE	High	Unambiguous	LLSETYPSTNYR	[K].LLSETYPSTNYR.[S]					0.0230712	0	0.362	1	1	2	731338902	731338902	731338902 [58-69]	0	1443.71	12
FALSE	High	Unambiguous	VLGEGDNPASPIGR	[R].VLGEGDNPASPIGR.[G]					0.0103461	0	0.491	1	2	1	731370965	731370965; A0A0J8E055	731370965 [178-191]	0	1381.71	14
FALSE	High	Unambiguous	IGGIGTVPVGR	[KR].IGGIGTVPVGR.[V-LI]					0.0150236	0	0.431	1	253	16	A0A1D6DC03	B8YJK9; K3ZTW1; A0A1S4DJU8; A0A291I223; A0A1D5XDT1; Q38HV1; Q38HV3; A0A1U8JF92; A0A1J6K7H0; A0A067JYV8; O04299; A0A1B1LN72; P34824; A0A0K9Q3S8; U5S8M6; M4DUR0; M8C3J1; A0A0D2PR48; A0A2P5RW86; A0A0A0KS27; A0A0A6ZAK1; A0A1D5YIS3; A0A0E0GHL8; B1P766; A0A142NIN8; A0A0A0KNN9; A0A0K9RY21; C6EVF9; A0A2K1XCV0; F2Z9S1; A0A0D2T2M2; D7RH57; A0A2H5NDP1; A0A1U8IS57; A0A1S5RW76; A7L3U9; A7Y7G2; Q84RU1; A0A0D3C…	A0A1D6DC03 [341-351]	0	1025.61	11
FALSE	High	Unambiguous	TPWNTSEDETEIR	[R].TPWNTSEDETEIR.[M]					0.00392268	0	0.647	1	1	2	731327225	731327225	731327225 [87-99]	0	1577.71	13
FALSE	High	Unambiguous	YVGTSDLQLER	[RKW].YVGTSDLQLER.[V]					0.0123133	0	0.463	1	68	2	J3LJ13	A0A0E0FK81; J9RMU3; Q43697; A0A2G5EW64; A2ZRW5; J3KYV5; A0A1D5W0J0; A0A1D5W0J1; 731324610; T1LKT2; A0A1D6FAY2; A0A249Y720; H9BFL1; J9R5N1; A0A0E0C0W9; K4D2Y1; A0A0E0JH70; A0A287E965; W5AET6; A0A2G9I5J2; A0A022PS56; A0A0D9WGI1; A0A1D5RW77; K3XHT4; K3Z679; J9RVN8; A9PHP0; A0A1L5JKB3; A0A287FZI3; Q9ZPN7; A0A1D5SHX1; I1HI54; J9RQW7; A0A287FZI0; A0A1S4C3U3; J9R5L3; A5ATG8; A0A1D5RZA3; J9RXZ6; N1R4U9; …	J3LJ13 [36-46]	0	1280.65	11
FALSE	High	Unambiguous	WTGIPVTR	[RK].WTGIPVTR.[L]					0.13739	0.00559854	0.075	1	170	2	731366669	A0A2G9GIF2; A0A072TYS6; K3Z3N1; A0A218XZ87; R0H4T9; W1P4G4; Q334I0; A0A1Y1HKV3; V4TQH8; A0A1D5RWU1; Q334I1; A0A2R6PCN2; A0A2P5DAJ3; A0A1J3J210; A0A1S2YRA1; R0I6C7; A0A2G5DWL5; A0A2P4K082; A0A0A0LQL1; Q2VDS9; A0A1S3TQJ8; S8D2V7; G1EIL5; A0A2G9IA76; V7C1Z8; Q9XEI1; A0A2K1XIJ9; A0A0A9D202; A0A151SPH8; A0A251TYV4; A0A1Q3CYH1; B9RLP7; A0A0L9UBC4; A0A2P6P331; A0A0D3CWP6; A0A0L9UCD8; A0A2H3ZAP4; F2E1V5;…	731366669 [544-551]	0	929.52	8
FALSE	High	Unambiguous	TGLIMVDR	[KR].TGLIMVDR.[VI]					0.149884	0.00737875	0.061	1	33	2	1108920788	A0A287EJ80; A0A0R0HPA5; I1HMB7; A0A1J7GMB1; A0A0R0GZH8; M8A3Z6; A0A0E0JRG4; A0A287EJA7; A0A287EJ91; Q711H9; A0A0D9WC08; C6T497; A0A0B0Q104; 731331965; R7W8H2; A0A287EJ82; A0A287EJC1; A0A1D5SN53; W5A872; I1L8L8; A0A0C4BIU7; M0VL77; A0A2P5XS26; I1HMB8; A0A1D5SN49; 1108920788; I1LYV4; I1LYV5; J3L664; A0A1D5SN50; C6SY00; A0A287EJ75; A0A0D9V869	1108920788 [90-97]	0	904.492	8
FALSE	High	Unambiguous	MGGPSLFSQR	[R].MGGPSLFSQR.[R]					0.1625	0.00870229	0.048	1	1	1	733214615	733214615	733214615 [79-88]	0	1079.53	10
FALSE	High	Unambiguous	LSNFQGSGAPDPTMDR	[R].LSNFQGSGAPDPTMDR.[A]					0.0203737	0	0.382	1	1	1	731367295	731367295	731367295 [204-219]	0	1692.76	16
FALSE	High	Unambiguous	TGDVQWMTAGR	[RK].TGDVQWMTAGR.[G]					0.168676	0.00957981	0.042	1	88	1	A0A0D9W1B3	A0A2I4E8S1; C0P2Q1; A0A287SYQ0; A0A1D5X747; A0A191UMQ9; A0A0V0HIL7; M8CIZ1; A0A1J6KIY1; A0A1D5X746; M8AXD6; A0A287SYS2; A0A200PTV2; A0A287SYL7; A0A1D5ZCH3; A0A1D6LBR8; A0A2I4E4X3; A0A1U7YP51; B6TZU6; B4FE41; A0A072U6J3; A0A1E5W2I7; A0A0K9Q814; A0A059DBQ1; A0A068VQU4; A0A1D5ZCH1; A0A1D5ZXG3; A0A1D5Z5J0; A0A151TDB7; I1GKX8; A0A1D5ZZC8; T1NE82; A0A1D5X7Z6; J3L8G6; A0A1Z5S3X7; W5FUF2; M1AV59; 7313344…	A0A0D9W1B3 [103-113]	0	1221.57	11
FALSE	High	Unambiguous	FSGSGLEFR	[K].FSGSGLEFR.[M]					0.0840735	0.00111286	0.154	1	1	2	731323024	731323024	731323024 [332-340]	0	999.489	9
FALSE	High	Unambiguous	NYADLPVAAR	[R].NYADLPVAAR.[R]					0.0582589	0.000626162	0.213	1	1	2	731324064	731324064	731324064 [453-462]	0	1089.57	10
FALSE	High	Unambiguous	QAMENNMISMAR	[K].QAMENNMISMAR.[E]					0.0165948	0	0.415	1	2	1	731349613	731349613; 731349615	731349613 [195-206]	0	1395.62	12
FALSE	High	Unambiguous	LSELGFNAPR	[K].LSELGFNAPR.[-]					0.0290381	0	0.325	1	1	9	1108934682	1108934682	1108934682 [242-251]	0	1103.58	10
FALSE	High	Unambiguous	TAIPNLNSVR	[K].TAIPNLNSVR.[G]					0.0667976	0.00111286	0.191	1	7	2	I1MBI9	I1MBI9; 731344684; W9R4L3; W9QXU1; A0A0B2PMR7; W9QJQ3; I1JHK1	I1MBI9 [125-134]	0	1084.61	10
FALSE	High	Unambiguous	YLDENFEGPR	[K].YLDENFEGPR.[L]					0.0290381	0	0.325	1	2	4	731360550	731360550; A0A068UE15	731360550 [97-106]	0	1239.56	10
FALSE	High	Unambiguous	NAVLTSFASGR	[K].NAVLTSFASGR.[A]					0.129109	0.00468231	0.085	1	173	1	A0A1R3HF76	J3MQ70; A0A151T3G9; I1KJG0; A0A2R6PRV2; B7FM30; A0A2G5CX31; A0A1D1YLI1; A0A2I4DJ87; A0A2G5CTG6; A0A0A0LSM7; A0A0D2VIB8; W5GH60; A0A2I0IEJ6; S8D5D7; A0A0D3GW60; A0A287S5Y7; A0A287S5Z1; F2E9K5; A0A0K9PFN7; A0A2I4F165; M5WVV4; A0A2K1Y9P6; A0A287TU85; A0A0E0QE43; G7KBN0; A0A0D9X463; A0A2K1XIB9; M1BYV2; A0A1J7HF35; R7W4V8; A0A1D5ZW21; A0A022RUE0; A0A0K9RFY3; U5DGE4; A0A1D6B0G9; A0A0E0EHN7; C5WMN2; A0A…	A0A1R3HF76 [158-168]	0	1122.59	11
FALSE	High	Unambiguous	VLVVDGGGSLR	[RK].VLVVDGGGSLR.[RCF]					0.0424292	0.000626162	0.264	1	134	2	1108906996	A0A287Y0A9; A0A0D3ETH5; A0A0E0C7D5; A0A022PVL2; A0A1S4D091; A0A287Y0K5; A0A2P2KXK8; A0A287MNP3; A0A0E0FSG7; A0A1D6CSV5; A0A287MNQ0; A0A2G2ZH00; M0YB08; A0A1R3I607; A0A059DH05; A0A0D9YYJ1; 1108906996; A0A0D9YYJ0; A0A0R0GTN8; D8TSD5; A0A0E0N1V5; A0A0E0JVL3; A0A0C9SB70; C6TFH9; M1CVV1; A0A1S3VJZ7; A0A1R3FXG5; A0A2G2W4T9; M0YB07; J3LHC7; B9IQ20; A0A2G3CF74; A9PFQ6; A0A287Y058; D8T6M3; A0A1Q3CI07; A0A…	1108906996 [66-76]	0	1071.62	11
FALSE	High	Unambiguous	LTTSAIPNSQSLASR	[R].LTTSAIPNSQSLASR.[W]					0.0020295	0	0.753	1	12	2	731316686	V4MA57; A0A0K9QVI8; A0A0D3CM52; D7L632; 731316686; A0A0D2NKG3; Q9SFU0; A0A2P5S0W4; A0A0D2R3B3; A0A2P5WE63; A0A0B0N245; R0G3B9	731316686 [373-387]	0	1545.82	15
FALSE	High	Unambiguous	ITELSQTFER	[K].ITELSQTFER.[F]					0.0457156	0.000626162	0.252	1	1	1	A0A0J8B9E3	A0A0J8B9E3	A0A0J8B9E3 [5-14]	0	1223.63	10
FALSE	High	Unambiguous	VNGEMEVQGDPAYVR	[R].VNGEMEVQGDPAYVR.[E]					0.0292191	0	0.324	1	1	1	731325019	731325019	731325019 [89-103]	0	1663.77	15
FALSE	High	Unambiguous	YLFSAESAAGSSR	[K].YLFSAESAAGSSR.[F]					0.140849	0.00655545	0.071	1	1	1	731336248	731336248	731336248 [118-130]	0	1345.64	13
FALSE	High	Unambiguous	AQIHKLADGSIR	[R].AQIHKLADGSIR.[VI]					0.161493	0.00870229	0.049	1	13	2	A0A1S3B9K2	A0A1S3B9H4; A0A1S3B9K7; A0A1S3BAB3; A0A1S3BA94; A0A059BTM9; A0A1S3BAA0; A0A059BUJ7; A0A1S3B9K2; A0A118JV89; A0A059BT75; A0A1S3B921; A0A2H3XR81; A0A1S3BAB8	A0A1S3B9K2 [1054-1065]	1	1308.74	12
FALSE	High	Unambiguous	IISGQGFGSTIR	[R].IISGQGFGSTIR.[A]					0.0110097	0	0.481	1	5	3	731352259	A0A0K9RQ45; 731352259; A0A022RMI6; Q43150; O23803	731352259 [222-233]	0	1235.67	12
FALSE	High	Unambiguous	TGQSNSSAVNASGDLFR	[K].TGQSNSSAVNASGDLFR.[S]					0.0107393	0	0.485	1	1	1	731360074	731360074	731360074 [9-25]	0	1710.8	17
FALSE	High	Unambiguous	IVPAEVTIR	[K].IVPAEVTIR.[L]					0.0883607	0.00111286	0.146	1	1	4	731315844	731315844	731315844 [76-84]	0	997.604	9
FALSE	High	Unambiguous	FLVNPPER	[K].FLVNPPER.[L]					0.154616	0.00737875	0.056	1	2	2	731326023	1108906230; 731326023	731326023 [75-82]	0	971.531	8
FALSE	High	Unambiguous	VVSAASEGEELTVEER	[K].VVSAASEGEELTVEER.[N]					0.000259241	0	1.084	1	1	9	731312715	731312715	731312715 [32-47]	0	1704.83	16
FALSE	High	Unambiguous	LTNANNNGILAPSSGGDTSVANGTPR	[K].LTNANNNGILAPSSGGDTSVANGTPR.[Y]					8.48655e-06	0	1.634	1	1	5	731354022	731354022	731354022 [263-288]	0	2498.22	26
FALSE	High	Unambiguous	VEFIAGGATQNSIR	[K].VEFIAGGATQNSIR.[V]					0.00217314	0	0.742	1	1	1	731334184	731334184	731334184 [56-69]	0	1462.76	14
FALSE	High	Unambiguous	FDGSEFVQNPNAR	[K].FDGSEFVQNPNAR.[Y]					0.00157286	0	0.794	1	1	5	731337742	731337742	731337742 [197-209]	0	1480.68	13
FALSE	High	Unambiguous	SIGNGVEFLNR	[K].SIGNGVEFLNR.[H]					0.0297692	0	0.321	1	166	3	1108966238	A0A2R6QUK9; F1BX57; G9BRX9; A0A0D5CTT7; Q6SJP5; A0A2I4EZR2; M5VWQ6; A0A2G9H7N8; G9BRX5; I0IK61; I1L1U4; A0A0D2SIE3; A0A1R3IUX0; A0A1U8I6I4; Q9SLY1; A0A1L1W296; A0A1R3H9T6; G8XR51; F1BX55; I0IK60; I1T4R7; A0A067GEC4; I1L1U2; A0A0D2TJ38; A0A067GEK9; A0A0D2TD75; A0A0A0LX20; A0A1S3U580; A0A2P5WJW6; P49034; Q84UC3; I0IK62; A0A2H5NCH8; A0A1U8PS16; A0A0D2Q8S5; A0A2P5CYD3; K9K7W3; I1T4P8; A0A2P5FGX1; V5K…	1108966238 [149-159]	0	1205.63	11
FALSE	High	Rejected	MANIGVLTGTQGEIR	[K].MANIGVLTGTQGEIR.[T]					0.00602393	0	0.578	0	1	7		A0A1Q3D311		0	1559.82	15
FALSE	High	Rejected	MSNIGVLTGTQGEIR	[K].MSNIGVLTGTQGEIR.[K]					0.033294	0.000626162	0.303	0	1	1		C8C3V7		0	1575.82	15
FALSE	High	Unambiguous	LINPQTMMLGQEPR	[R].LINPQTMMLGQEPR.[Q]					0.0031753	0	0.681	1	166	6	A0A251RXW2	I1M8K7; B9MVM3; I1MEX1; A0A151RDL9; A0A2G3CJF8; A0A200PQG6; K4BV04; A9S453; A0A0D2URC5; A0A2P6Q0E9; D8QSH5; A9T0I0; S8C240; J3KYL8; A0A199VJB3; A0A1S3BU02; A0A2K3LFE3; A0A0D2S5E1; I1M8K6; A0A1D5RWF3; A0A059B9C3; A0A1U8MUL2; I0YS92; A0A2H3ZBN9; A0A1S2X9Z7; A0A0D2TT71; A0A0E0DQQ5; A0A151S7Y5; A0A0D2SL29; M0VU98; A0A2G5CTE2; I1HK41; I6VUF1; A0A2K2BI02; A0A2H3ZC04; M7Z728; A0A068U150; A0A2I0HNX0; A0A…	A0A251RXW2 [538-551]	0	1627.83	14
FALSE	High	Unambiguous	AFQLDANVVR	[R].AFQLDANVVR.[N]					0.0283249	0	0.329	1	1	7	731323526	731323526	731323526 [207-216]	0	1132.61	10
FALSE	High	Unambiguous	VALVYGQMNEPPGAR	[K].VALVYGQMNEPPGAR.[M]					0.100683	0.00166084	0.125	1	256	3	A0A0H3VQM2	Q9MUT5; P00826; A0A1S5S1J7; O98926; Q85V24; C3VYV1; H6X0W3; Q9TMM7; Q9TMQ4; Q9MU81; A0A075W4A3; A0A2P1AL83; E3W0B5; Q95DR6; P20858; P28250; Q85V31; A7Y3E6; Q9TMV0; Q95AD7; Q4VMY6; A4QKJ9; Q85V35; A9XUI1; Q9BA84; W8E3D3; Q95FL8; P07137; Q85V58; P06284; O98925; Q9GES5; R4QFY7; Q29SA0; A0A067Z198; A0A0F6PZ82; Q32RI0; W8CFG7; Q9MU80; P26531; Q5J051; A0A2H5A4Z0; Q70XZ6; Q9MU76; G1CZR0; A0A2I6Q6B4; Q3Z…	A0A0H3VQM2 [235-249]	0	1601.81	15
FALSE	High	Unambiguous	FGTVESGDNLLSR	[K].FGTVESGDNLLSR.[L]					0.00827137	0	0.527	1	2	3	731334111	731334111; 1108923614	731334111 [172-184]	0	1394.69	13
FALSE	High	Unambiguous	VIGGGLPVGAYGGR	[K].VIGGGLPVGAYGGR.[KR]					0.0337106	0.000626162	0.301	1	23	1	A0A0K9RN52	A0A2N9EXZ3; 731334556; K3Z5K2; I0YSE0; Q9AVF5; A0A2N9HKQ1; A0A2P5SPD1; A0A0D2NHJ0; M0T543; A0A0D2QJD7; A0A2N9HLK4; A0A2N9J241; A0A1U8NL87; A0A1Y1IIE3; Q8H1C0; A0A061RW07; A0A1U8NP21; A0A2N9GEG2; C1FHW3; A0A0D2MMQ9; A0A0K9RN52; A0A2R6WG96; A0A068UR02	A0A0K9RN52 [319-332]	0	1272.71	14
FALSE	High	Unambiguous	LATYFPSVNMR	[R].LATYFPSVNMR.[KGQ]					0.0262887	0	0.341	1	23	1	A0A218W9I0	A0A0J8B889; 731368332; A0A2P2MNJ9; A0A2H5Q1N0; A0A1U8JEZ1; A0A2P5W5I5; 731368334; A0A1J7FPU2; A0A067KQ67; A0A200QAI7; A0A2C9W5M8; B9SQL9; A0A068TQX2; A0A2I0I2J3; A0A1Q3CSB2; A0A0B0PJV1; A0A067DRW2; A0A218XB21; A0A2R6R0P3; V4SUX6; V4SJZ9; A0A067DRF1; A0A218W9I0	A0A218W9I0 [242-252]	0	1298.66	11
FALSE	High	Unambiguous	LGSAGISSEIIGR	[K].LGSAGISSEIIGR.[V]					0.00541977	0	0.595	1	1	1	731317318	731317318	731317318 [1051-1063]	0	1259.7	13
FALSE	High	Unambiguous	NSTDDISVVVVR	[R].NSTDDISVVVVR.[L]					0.0144735	0	0.437	1	3	1	731329264	731329264; 731329266; 1108912920	731329264 [279-290]	0	1303.69	12
FALSE	High	Unambiguous	TISSAITESFQR	[K].TISSAITESFQR.[G]					0.0283249	0	0.329	1	5	1	731330420	731330420; M4F0U8; A0A0D3CKN7; A0A078I2J4; A0A078GAY2	731330420 [1060-1071]	0	1339.69	12
FALSE	High	Unambiguous	LNWASLGAGQR	[R].LNWASLGAGQR.[RK]					0.0114281	0	0.475	1	2	7	731329625	731329625; A0A0K9Q959	731329625 [166-176]	0	1172.62	11
FALSE	High	Unambiguous	LALSNINSLR	[K].LALSNINSLR.[DS]					0.0443164	0.000626162	0.257	1	46	5	G7JKU3	A0A2H3X5N3; A0A2R6RDC7; A0A1S3ECG5; A0A2I0X0F0; A0A2K3LKY1; A0A2P6RQ75; A0A0B2QDQ8; V7ALX5; I3SIJ1; A0A1J3CLK2; G7JKV1; A0A2C9URR7; A0A1S2Z7S8; I1LVH9; A0A0K9QZL4; A0A1S3TGC0; A0A2P5RRI2; G7JKU3; I1LVH8; A0A061DQ02; A0A022Q7Q9; A0A1S4AW97; 731364192; K4D5H3; A0A0S3S8I3; A0A067K0K6; A0A1S2Z521; A0A1J3HS22; R0HSP8; F6HRN8; A0A218VYI2; A0A2I0VNR4; A0A2P5YHG8; I3T8C8; C6TL70; A0A0L9V2F6; G7JKV0; A0A1…	G7JKU3 [164-173]	0	1100.64	10
FALSE	High	Unambiguous	TGETFVFPR	[K].TGETFVFPR.[G]					0.0815004	0.00111286	0.159	1	1	5	731337309	731337309	731337309 [143-151]	0	1053.54	9
FALSE	High	Unambiguous	MGQLGVLTGTQGEIR	[K].MGQLGVLTGTQGEIR.[TR]					0.00173736	0	0.778	1	5	24	731313637	A0A0K9QLA8; A0A0K9RJU8; A0A1E5V0N4; 731313637; K3Y890	731313637 [307-321]	0	1559.82	15
FALSE	High	Unambiguous	MSQLSVLTGSQGEIR	[K].MSQLSVLTGSQGEIR.[A]					0.000367199	0	1.028	2	2	9	731313633; 731313635	731313633; 731313635	731313633 [304-318]; 731313635 [307-321]	0	1605.83	15
FALSE	High	Unambiguous	GSGFVAFSSPEEASR	[RK].GSGFVAFSSPEEASR.[A]					0.0168024	0	0.413	1	11	1	731314870	A0A2G9G3A9; A5BR81; A0A022RQB7; A0A0V0IRR9; U5D311; K4B303; M1CF88; F6HQ88; A0A2P2MLN2; 731314870; A0A0K9RQT5	731314870 [368-382]	0	1527.71	15
FALSE	High	Unambiguous	ISGSAGDVLEDNPVGR	[R].ISGSAGDVLEDNPVGR.[L]					0.00490661	0	0.611	1	58	1	A0A0D3F5R0	B4F7T7; A2XSZ1; A0A2K2B808; A0A1J7GCL4; B4FWB7; E5GBL2; J3LXE6; A3A7F5; A0A078FFR6; I1IX67; A0A1E5WHP9; B6TD30; A0A2P6R043; A0A0E0DDG3; W9RBT6; M1CEH9; A0A1S3BZ55; A0A0D9VGF2; B4FQ62; A0A2G3C975; A0A2G2YDA5; 731329969; K3XIA1; A0A059BFA0; A0A0D3BIE4; A0A2G2WL40; A0A0A0KYN8; A5BED2; A0A0D2UCE4; D7MKN4; A0A2P4IMB8; A0A2I0AGX9; A0A0E0K0F0; A0A2P5S1P3; A0A2N9FCB3; C5YFA2; A0A0A0LR22; A0A0B0MS74; C5XG…	A0A0D3F5R0 [48-63]	0	1585.78	16
FALSE	High	Unambiguous	YLTASAMFR	[R].YLTASAMFR.[GE-]					0.0627714	0.000626162	0.201	5	257	8	731325985; 731360530; A0A142NKB5; J3LJ13; 731348756	A0A2G9HY56; A0A151UFD6; M1BNF0; A0A0E0FK81; A0A251SNE7; B9I2F1; A0A1Y1I761; A0A2G9FZ19; B1PBW2; P33632; Q40106; P28551; A0A2H5NCY8; A0A1D5X8S9; Q43697; A0A2H5NDH5; A0A178VS27; A0A1D5VCW1; Q9ZRB1; A0A0A0YSN6; F6HKY1; B8ALG6; 731325985; A0A1U8JEV9; A0A2G9GI21; C5XMJ4; B3TKD1; P29516; A0A0E0JW01; P18025; Q0ZUM9; F6HLZ6; A0A1D6C8W6; A0A067JZL4; A0A0C9S5R5; P33631; Q65C76; A0A2G9FXJ1; A3ANA0; E1CBS2; …	731325985 [310-318]; 731360530 [315-323]; A0A142NKB5 [311-319]; J3LJ13 [310-318]; 731348756 [310-318]	0	1059.53	9
FALSE	High	Unambiguous	YYVDLMNR	[KR].YYVDLMNR.[QE]					0.145296	0.00695637	0.066	2	133	1	731313639; 731313635	K4BTH6; A0A2P2IMT0; I1LDE1; A0A0D2SS15; Q94IQ1; A0A2I4GRR4; A0A1S2XYF3; B2G334; A0A061FHJ5; M1CCK0; D7KYX0; K4BTH7; A0A2G2WZD3; A0A2I4GRS2; A0A1D1YNK4; M1CCK1; A0A2P5RAN0; Q43782; A0A0K9QU56; A0A2G2ZPZ9; A0A2I0KVZ4; A0A165XHZ9; A0A2G3CN79; V4MA62; M4CI85; A0A0S3SNH1; A0A103XX97; A0A2N9J1I4; F6JSA0; A0A1U8AQM2; A0A165XI43; A0A1S4BIW4; A0A2H5NHU9; A0A251TG61; A0A2P5FEN0; A0A1S3Y048; B0ZC12; A0A1C9Z…	731313639 [258-265]; 731313635 [259-266]	0	1073.51	8
FALSE	High	Unambiguous	SQFTDLSNPEIR	[R].SQFTDLSNPEIR.[I]					0.136539	0.00559854	0.076	1	1	1	731334367	731334367	731334367 [60-71]	0	1406.69	12
FALSE	High	Unambiguous	YVGFGSNPNPNPMPR	[K].YVGFGSNPNPNPMPR.[S]					0.0114281	0	0.475	1	1	1	731334073	731334073	731334073 [251-265]	0	1646.77	15
FALSE	High	Unambiguous	TQGDLSGSGNIAETVGNVR	[R].TQGDLSGSGNIAETVGNVR.[K]					0.00109671	0	0.852	1	1	2	731359504	731359504	731359504 [159-177]	0	1874.92	19
FALSE	High	Unambiguous	TSIPYEPVYSDGQAR	[K].TSIPYEPVYSDGQAR.[F]					0.00665394	0	0.562	1	2	8	A0A022RUV0	A0A022RUV0; 731374883	A0A022RUV0 [363-377]	0	1682.8	15
FALSE	High	Unambiguous	SAIPNLTLR	[K].SAIPNLTLR.[A]					0.126723	0.00364951	0.088	1	4	1	731313641	F6JSA0; A0A103XZ93; F6JSA1; 731313641	731313641 [98-106]	0	984.584	9
FALSE	High	Unambiguous	VVSLISSEIR	[R].VVSLISSEIR.[SN]					0.0517682	0.000626162	0.232	1	10	4	A0A1D1XP89	A0A1D1XP89; A0A2R6QAG7; 731373698; A0A251S906; A0A0K9QQ82; A0A1S3ZIH2; A0A2J6KHU8; A0A1U7X339; A0A059CC42; A0A118JTC2	A0A1D1XP89 [29-38]	0	1102.65	10
FALSE	High	Unambiguous	VANDVIAEYTVR	[K].VANDVIAEYTVR.[T]					0.00699325	0	0.554	1	1	8	731345323	731345323	731345323 [238-249]	0	1349.71	12
FALSE	High	Unambiguous	TVSPQPQPGYQQYDASQQVYTAPR	[K].TVSPQPQPGYQQYDASQQVYTAPR.[-]					0.000413239	0	1.009	1	1	1	731353535	731353535	731353535 [753-776]	0	2709.29	24
FALSE	High	Unambiguous	QNALLEFAR	[K].QNALLEFAR.[LIV]					0.0477489	0.000626162	0.245	1	3	6	A0A1J7GMP5	A0A1J7GMP5; A0A1U7ZB25; A0A2K3MRJ7	A0A1J7GMP5 [76-84]	0	1061.57	9
FALSE	High	Unambiguous	YLAEFMTGSER	[R].YLAEFMTGSER.[K]					0.110524	0.00268941	0.11	1	1	1	731367897	731367897	731367897 [137-147]	0	1303.6	11
FALSE	High	Unambiguous	TIGEEEEVYNWR	[R].TIGEEEEVYNWR.[E]					0.0240973	0	0.355	1	1	1	731358644	731358644	731358644 [3-14]	0	1524.7	12
FALSE	High	Unambiguous	LTSLDQYISR	[K].LTSLDQYISR.[M]					0.0419049	0.000626162	0.266	1	98	2	A0A1Q3AM91	A0A067HB36; A0A0D2QZV3; B9R8A7; A0A2K2ALS1; A0A0B0NKW6; A0A2P5RQI9; A0A140GBF6; A0A2C9TZG2; M5XMY9; A0A1S3UFW8; P35016; I1MC31; B9H4Z6; A0A1S4C9T5; 731360552; A0A251SNA8; A0A068UGP7; A0A251R8M6; A0A1R3HYM1; A0A2P4LU31; I1MC34; A0A061FDR2; A0A067GZ61; A9SVT7; A0A218WRH4; S8CRG0; K4BVN6; A0A2P5XWV4; A0A2H5NRW2; A0A0V0ITP1; A0A1U8MIL8; K7MP24; A0A2G2ZSK4; A0A1S2Y4R8; A0A2P2LPM8; A0A2K3P0D7; A0A2P5XW…	A0A1Q3AM91 [554-563]	0	1195.63	10
FALSE	High	Unambiguous	LDVAPSSNYTMDPITR	[K].LDVAPSSNYTMDPITR.[S]					0.000642536	0	0.938	1	2	4	731322090	731322090; 731322094	731322090 [157-172]	0	1779.86	16
FALSE	High	Unambiguous	SNPGGPSSSEFDWGTGDTPR	[K].SNPGGPSSSEFDWGTGDTPR.[R]					7.15838e-05	0	1.291	1	1	3	731348395	731348395	731348395 [77-96]	0	2050.87	20
FALSE	High	Unambiguous	LAESMSEFVESR	[R].LAESMSEFVESR.[T]					0.0117889	0	0.47	1	1	1	A0A0K9QRQ2	A0A0K9QRQ2	A0A0K9QRQ2 [166-177]	0	1384.64	12
FALSE	High	Unambiguous	GGFSFGGIGGGGSGAATGR	[R].GGFSFGGIGGGGSGAATGR.[S]					0.00129716	0	0.825	1	2	1	Q20CD6	731320170; Q20CD6	Q20CD6 [109-127]	0	1569.74	19
FALSE	High	Unambiguous	SYVGTGASGFDLTQR	[R].SYVGTGASGFDLTQR.[F]					0.00145074	0	0.807	1	1	4	731364403	731364403	731364403 [126-140]	0	1558.75	15
FALSE	High	Unambiguous	QSVLAAITSAQQR	[R].QSVLAAITSAQQR.[L]					0.0309006	0.000626162	0.315	1	99	2	A0A1R3JWP9	A0A2I4GHD9; B6ST15; C5YX98; M0UNX1; A0A061EL41; A0A0E0N7G4; I1PV22; A0A0D9ZC53; A0A068UB37; K3ZTE0; A0A0E0KHY1; I1HV29; A0A1D5SSR2; A0A0A9GB62; A0A0A9R6G1; A0A0D9VXY0; A0A0A9T2J7; M0T5P9; A0A0E0LMU0; M0W8S9; A0A1D5V7Z1; A0A2I0A3A1; A0A0E0CCT4; A0A0E0L1U6; A0A0E0EDS9; A0A0K9S297; A0A0E0JTG2; A0A087SIE9; A0A059LQJ9; A0A0E0DQT2; A0A1R3JTF0; A0A2H3ZCJ1; M7YEJ3; A0A067L0F2; A0A2P6TW32; A0A0A9CEY3; M8C…	A0A1R3JWP9 [1120-1132]	0	1372.75	13
FALSE	High	Unambiguous	AEDILAINSESGVR	[R].AEDILAINSESGVR.[I]					0.0281493	0	0.33	1	14	2	731330989	A0A1Q3C7P8; A0A059CGB3; I3SW87; 731330989; A0A1Z1CAL1; A0A1U8A253; Q153G2; A0A1U7ZT17; A0A103XG53; A0A1U8A0V8; A0A151SV12; I3SCH0; A0A2K3P0C7; A0A2G9GHL1	731330989 [319-332]	0	1473.75	14
FALSE	High	Unambiguous	NSVSTGEVYPLESEVR	[R].NSVSTGEVYPLESEVR.[I]					0.000423644	0	1.005	1	7	4	A0A0J8DXQ5	A0A1U8H3W8; A0A0J8DXQ5; B5LAV2; A0A2G2ZAA2; A0A0K9QTT9; A0A2G3AY61; A0A2G2WJT6	A0A0J8DXQ5 [179-194]	0	1765.86	16
FALSE	High	Unambiguous	NAGMSVVMVPDPR	[K].NAGMSVVMVPDPR.[L]					0.0283249	0	0.329	1	39	5	A0A2P5WDN3	A0A2H3XD26; A0A0B2QMS0; B6THA2; A0A251UNS9; A0A067E5I1; A0A2P6QTB1; A0A2P5RMK2; A0A162AAG2; C0HER9; V7CBN7; A0A2P4LUW7; A0A2P2JVJ4; A0A068U494; A0A2H5NAC8; C6TH89; A0A2I0A5Q7; A0A0D2TGQ5; A0A2J6LJJ5; S8CZS5; B6E208; A0A2G9H5Q0; A0A0D2TAR5; I1LVR2; A0A061GR58; V4U193; A0A0A9DV18; A0A251QUE8; A0A103YMG1; 731354258; A0A1D1Y5V3; A0A2I0W0C9; A0A0B0N427; A0A1U8MYR5; A0A2P4KSL9; A0A151SRL8; A0A2P5WDN3; …	A0A2P5WDN3 [421-433]	0	1372.67	13
FALSE	High	Unambiguous	DVELMGTQEQISR	[R].DVELMGTQEQISR.[A]					0.00512485	0	0.604	1	4	1	1108974507	A0A0K9R6D1; 1108974507; 1108983899; 1108983895	1108974507 [67-79]	0	1505.73	13
FALSE	High	Unambiguous	AIAAGAVAEGEVSEVEGSGR	[K].AIAAGAVAEGEVSEVEGSGR.[V]					0.00027759	0	1.073	1	1	2	731335861	731335861	731335861 [115-134]	0	1858.91	20
FALSE	High	Unambiguous	MAAMIDQLQIR	[RK].MAAMIDQLQIR.[D]					0.0145637	0	0.436	1	9	3	731334059	A0A2G2VXD4; K4AH70; 731334059; A0A1S3ZIV3; A0A2G3BK60; A0A1U8EGY2; B4FU14; A0A0K9QGR1; B6U5W6	731334059 [20-30]	0	1289.67	11
FALSE	High	Unambiguous	VVSTQAPVQLGSLR	[K].VVSTQAPVQLGSLR.[A]					0.00186033	0	0.767	1	40	2	W5A066	F2DB27; A0A287GML3; A0A1E5VU67; M0W5U3; B7FIJ7; A0A0A9N8L5; A0A072VNM9; A0A0D9XJR6; K4AAI8; I1I416; A0A0D3HDP8; A0A0A9KT44; A0A1D5SCT6; G7L1X0; B6T588; A0A0E0M7Q3; 731328025; A0A0E0M7Q2; A0A0A9P7V6; A0A0E0EXX1; A6N074; W5A066; A0A2K3M799; A0A072U599; A0A0E0IS47; M8BXQ1; A0A0E0M7Q4; W8G2X4; K3YHP3; A0A072VLZ2; A0A072UFI2; I1I412; J3N2P5; C5X1K7; I3SM74; C0PNP9; A0A0C4BIT2; A0A1E5VLA8; B4FBC2; I1I4…	W5A066 [478-491]	0	1454.83	14
FALSE	High	Unambiguous	AVDSXVPIGR	[K].AVDSXVPIGR.[G]					0.032275	0.000626162	0.308	2	254	4	E6ZE62; U5XK26	D0PPI9; I1TKY3; Q5VL80; A0A2L0V1K4; B9UZD6; D0PPL1; H9LV36; Q5S7Z5; I1TKW6; Q5S820; U5HSR4; E5DKE3; M9W8R4; Q09R44; Q2QKS8; B2LHP3; B2LHQ9; A0A0G3B880; Q3ZML8; Q3ZMK6; B2LHT7; E5DK64; B0FA48; Q09R45; R4I973; B2LHT0; A0A1B1LNE5; Q5VL96; Q5S804; A0A0X9RV75; E5DKJ4; E5DK22; A0A0G3BDM7; G4Y9N6; A7KBD8; P26854; T1VY35; Q9T687; Q8SIG2; E5DKK9; H9LV38; A0A193KRU4; A0A2H4V4D8; Q9T731; R4I9G1; Q8SID2; Q6W…	E6ZE62 ; U5XK26	0	1026.59	10
FALSE	High	Unambiguous	VSWTENSVTVTGPPR	[K].VSWTENSVTVTGPPR.[DV]					0.00273518	0	0.705	1	18	1	731361191	M0S4R3; Q946V0; W0FAR5; A0A2P5CCC8; A0A1J7H2T7; A0A1P8B1E5; R0FVF7; A0A1Q3CEV3; A0A2I0WBU8; A0A1D1Z1F2; A0A2P5ADN8; 731361191; W9RXC5; A0A1J7IWW3; Q946U9; P05466; D7LCH4; F6I398	731361191 [370-384]	0	1629.82	15
FALSE	High	Unambiguous	ITLLDAGQVR	[K].ITLLDAGQVR.[K]					0.0597258	0.000626162	0.209	1	1	1	A0A0J8B5C9	A0A0J8B5C9	A0A0J8B5C9 [191-200]	0	1085.63	10
FALSE	High	Unambiguous	LIDDPQTVVMNR	[K].LIDDPQTVVMNR.[N]					0.00791914	0	0.534	1	1	1	731320998	731320998	731320998 [134-145]	0	1400.72	12
FALSE	High	Rejected	TAGPPVVMNPVTR	[R].TAGPPVVMNPVTR.[Q]					0.04296	0.000626162	0.262	0	1	2		A0A0S3RXE2		0	1338.72	13
FALSE	High	Unambiguous	YEDISVLGQRPSE	[R].YEDISVLGQRPSE.[-]					0.0057674	0	0.585	1	3	1	731345076	M1A5K1; 731345076; A0A1S4AYW0	731345076 [59-71]	0	1492.73	13
FALSE	High	Unambiguous	VFFDMEVGNQPAGR	[R].VFFDMEVGNQPAGR.[I]					0.00147806	0	0.804	1	1	7	731357859	731357859	731357859 [6-19]	0	1566.74	14
FALSE	High	Unambiguous	FLENFSGDQVR	[KR].FLENFSGDQVR.[F]					0.0178802	0	0.403	1	53	1	A0A2N9I9I4	A0A2P2LB15; A0A2P5ADS9; A0A2P5WV22; A0A251U030; A0A1D1XWV8; A0A059CYW7; A0A2P2LB17; A5B4I8; A0A2P6TEC8; A9S190; A0A2C9ULK7; A0A0D2QQR7; 731335130; A0A251VFN4; A0A061G416; A0A2P2LB13; A0A2P6P2G9; A0A2I4FJ33; A0A059CZF3; A0A061FWX3; A0A0H4CRN5; A0A1R3L541; A0A2P5VN66; D8T2W4; A0A2P5F795; D7SIE8; A0A061S3W3; A0A1Q3C0S4; A0A2K1XIY6; A0A2I4FJ29; A0A2N9I9I4; W1P9Z7; A0A118JZG9; A0A2J6K3C9; A0A0D2NYS5; …	A0A2N9I9I4 [567-577]	0	1311.63	11
FALSE	High	Unambiguous	VALVDTSPYVR	[K].VALVDTSPYVR.[T]					0.0286792	0	0.327	1	1	1	731327231	731327231	731327231 [71-81]	0	1219.67	11
FALSE	High	Unambiguous	NQYDTDVTTWSPAGR	[RK].NQYDTDVTTWSPAGR.[L]					0.000803703	0	0.902	1	116	6	M5XZ63	A0A1S4ANT6; A0A2C9VWM1; A0A2H3XK98; B8LS25; A0A0S3T773; A0A1S2Y687; M5XZ63; M0ZWK0; V4TF24; A0A1J6I7H5; A0A200R7P1; A0A1S3UW88; A0A2P5YQJ6; A0A022R263; A0A0K9RGG6; A0A1J7ID12; A0A218WRQ4; A0A0E0JV73; A0A067L355; A0A1R3IY94; A0A067GYC0; A0A2I0WP78; A0A0C9RYN2; A0A1U8KY15; B8LP35; A0A0J8B1C6; V4T9U5; A0A1S3U980; A0A1S3BBW8; M0RJY3; I1M8A5; A0A2G2V5V4; A0A166AGI7; I1MXX5; A0A1J7IAM0; A0A1U8J9I1; A0A…	M5XZ63 [87-101]	0	1710.77	15
FALSE	High	Unambiguous	YQAFAQTLQQSR	[K].YQAFAQTLQQSR.[GEQ]					0.00913643	0	0.511	1	253	5	A0A0E0EYB5	A0A1U7XIL8; B9S0I1; A0A1S3ZVE8; A0A1D5SQM8; V7D3U9; A0A2P6TQL0; A0A251UX78; A0A2P5W8V3; A0A1U7XLI7; A0A0V0IRV5; A0A0D2U360; A0A1J6JM35; Q96372; A0A2H5Q625; A0A176WK41; C6FBZ7; A0A1U8IS21; A0A2I0BC86; A0A2G3BBU8; A0A1S4CL01; A0A200Q9B5; A0A0D3DSQ0; A0A0D2SWV1; A0A2P5CH00; 731351877; A0A1D5S5V4; A0A0A7A593; Q9LZF6; A0A078FE76; A0A1D5WUY5; A0A1J6JQY1; V4LCV7; Q2HZ34; A0A287PL99; F2E3Y2; A0A1D5Y3Q3; …	A0A0E0EYB5 [761-772]	0	1440.72	12
FALSE	High	Unambiguous	FGGNYNSLEPAAGVTR	[R].FGGNYNSLEPAAGVTR.[N]					0.00156311	0	0.795	1	2	3	1108975637	Q1H8N0; 1108975637	1108975637 [153-168]	0	1652.8	16
FALSE	High	Unambiguous	YMVIQGEPGAVIR	[K-].YMVIQGEPGAVIR.[GLRV]					0.0026187	0	0.712	1	255	16	731317399	731317401; A0A1J6I2I5; A0A2R6PUW2; Q9SNW5; A0A067ED73; A0A251V400; A0A0D3A3I1; J3N1Q9; V4TVJ4; A0A1Z5R3G7; A1Z294; A0A2P6RJY2; A0A1J7FZD4; A0A0K9QL47; A4KA53; Q9M7N0; A0A2R6Q509; A0A1J7HB80; A0A2G2VGU3; A0A0K9QD73; A4KA61; A0A0D3DWF5; A0A151TKB0; A0A2C9UAN5; G9B5V0; A5H0M3; P35082; A0A1U8PW33; B9RKF5; A0A0D3E3J2; A0A078IFC4; A0A022PZT8; A1KXK0; A0A2K2C067; Q9M7M8; A0A1S4AK54; A0A1U8MUB3; D3K177; …	731317399 [74-86]	0	1432.76	13
FALSE	High	Unambiguous	TTSFMNQSPPNTYSVSR	[K].TTSFMNQSPPNTYSVSR.[V]					0.000178528	0	1.144	1	1	2	731350729	731350729	731350729 [467-483]	0	1916.88	17
FALSE	High	Unambiguous	LGNPEILASTTDAR	[K].LGNPEILASTTDAR.[Y]					0.0222264	0	0.368	1	1	2	731364571	731364571	731364571 [377-390]	0	1457.76	14
FALSE	High	Unambiguous	YELLLQQR	[K].YELLLQQR.[S]					0.135692	0.00559854	0.077	1	251	3	731326289	A0A2P4N5J4; 731326289; J3MLT4; A0A287FZH1; A0A1U8GRE4; C6T8K3; A0A1D6M4F3; Q9M6K5; A0A1D5RZA0; A0A0E0L2J0; A0A059AZ85; A0A218XMY3; Q9S7C4; A0A061F5M0; A0A120HV13; O48964; Q9FV48; A0A059DGB5; A0A0E0AL32; A0A2R6PKZ6; A0A2G2WUL5; I1N3Z3; Q42553; A0A178V9S3; A0A142FK41; J9XH60; A0A067EFT7; A0A0V0HKB4; Q38929; Q6EJD1; A0A1D6M4E9; A0A217EJB3; A0A2P5C2H3; E2CXI9; A0A2N9IQ82; A0A2C9USD6; M0RIZ5; A0A096X6…	731326289 [128-135]	0	1062.59	8
FALSE	High	Unambiguous	TAGPPVVMNPISR	[R].TAGPPVVMNPISR.[QR]					0.00772464	0	0.538	1	124	4	A0A067K1B2	A0A199V1A0; B6SHY0; M1CLM7; A0A2H3Z709; A0A2G2YNQ7; A0A218WFV6; A0A2H3X6P9; A0A059ABZ4; A0A2R6S225; A0A0D3GC16; Q2HIQ2; A0A0A9LSJ4; R0IJU5; M1C6M0; A0A067K1B2; K3Y0F5; M1CLM8; B9S0H2; M4EWU5; A0A2I4FH50; A0A2J6K702; C6SZW7; M4C9Q4; A0A0B0MGC6; A0A1U8KVE4; W9RTH4; F6HKZ7; A0A118K7E3; A0A068VCS9; A0A1R3HLZ6; A0A1R3HLU9; A0A0D3DZT6; I1KW16; A0A2P5W1F2; A0A078FL74; A0A1U8HZW9; Q9MAL8; Q8GXJ9; A0A1S3C…	A0A067K1B2 [978-990]	0	1338.72	13
FALSE	High	Unambiguous	SIEASQISALDAR	[K].SIEASQISALDAR.[Y]					0.0116433	0	0.472	1	1	1	731362823	731362823	731362823 [509-521]	0	1360.71	13
FALSE	High	Unambiguous	VVAAGANPVLITR	[K-].VVAAGANPVLITR.[GD]					0.00816916	0	0.529	1	135	4	A0A078FC51	M5W737; A0A2G9GJW2; A0A2G3AJ36; A0A1S3U6H5; A0A1Q3CUX3; A0A0D2VQD8; A0A0D2RRA4; A0A2K3PB75; A0A067ETC9; A0A067EU67; A0A1U8HFF2; A0A251SG14; A0A1J3GMN7; I1MJ28; A0A0R0IU60; A0A1S4AHG8; P84581; C0Z361; A0A068VFW2; A0A0D2TC03; A0A2K2BAY5; A0A1U8IFB2; A0A2C9W5P9; A0A2P6QNP0; A0A067EKN6; A0A022QVT7; W9QWD3; A0A0A0M2C3; A0A218WAR0; D7KM99; A0A2P5W3L9; A0A067ETC4; A0A2R6PFV6; A0A218XXF8; A0A0D2VQD2; A0A…	A0A078FC51 [389-401]	0	1280.77	13
FALSE	High	Unambiguous	ITFGTPTGISR	[K].ITFGTPTGISR.[S]					0.0301417	0	0.319	1	5	2	A0A1U8FJQ2	A0A1U8FJQ2; 731326893; A0A2G2XDS4; A0A2G3D483; A0A166GZ03	A0A1U8FJQ2 [121-131]	0	1149.63	11
FALSE	High	Unambiguous	FAQASALDQISSGR	[K].FAQASALDQISSGR.[W]					0.00342125	0	0.669	1	2	3	1108863207	1108863207; A0A0K9R1P3	1108863207 [202-215]	0	1450.73	14
FALSE	High	Unambiguous	LTIVGGSIPER	[KR].LTIVGGSIPER.[SKCYV]					0.13236	0.00517521	0.081	1	97	4	A0A2G2XRY0	J3MC69; 731312181; A0A2R6R452; A0A097PL96; A0A2J6KXI6; A0A2R6PMQ8; Q0DDR6; A0A1J6IRK1; A0A097PL65; A0A2G2XZH8; A0A0E0DYL4; A0A097PL86; A0A2G2V356; A0A166FT81; 731317728; A0A097PL84; Q45R31; A0A097PL45; A0A2P5X118; A0A151QPD7; A0A097PL62; V4WHT6; 731372813; A0A2P5FDT5; A0A067G518; A0A2G3C2Y5; A0A2G3AKK4; Q69NN3; A0A0P0WU26; I1Q0F9; I1K8F4; A0A0J8B4J3; A0A1U8BBP7; A0A061GJD9; A0A0K9PK53; A0A1S4CS21…	A0A2G2XRY0 [161-171]	0	1141.66	11
FALSE	High	Unambiguous	TTSSGFDPEALER	[R].TTSSGFDPEALER.[G]					0.0171187	0	0.41	1	5	2	B9GK02	A0A2J6MJD1; A0A2K2CDV1; B9GK02; A0A1S2XH32; 731321014	B9GK02 [85-97]	0	1409.65	13
FALSE	High	Unambiguous	TTPSYVAFTDTER	[R].TTPSYVAFTDTER.[LFM]					0.00907981	0	0.512	1	252	9	A0A1D5XLU8	A0A0K9PAJ9; F6HLD8; A0A2C9V090; A0A1D5S806; B2D2G5; B8LRY7; A0A1J6IP41; 731352584; A0A2G9GGW8; A0A151S7R0; A0A1U8AZG4; V4KV49; A0A1Y1IIH5; A0A2I0KBR2; A0A2G5DA25; C5YZA1; A0A2J8AHY9; A0A176WEL9; A0A022Q3E5; A0A287P8H5; A0A067KRI1; A0A2J6KN06; A0A1D5XW58; P25840; A0A0D3CAN6; A0A1D5Y2X9; A0A2I4EV32; A0A1S4D4H6; A0A0C9RYG3; I1PWC2; A0A172C1A5; A0A059A986; M1CSI8; A0A2R6PF91; K4D9L9; V7C9P5; A0A1D5XL…	A0A1D5XLU8 [40-52]	0	1487.7	13
FALSE	High	Unambiguous	VSQLVNTAPSIPR	[K].VSQLVNTAPSIPR.[L]					0.0432279	0.000626162	0.261	1	1	1	731312889	731312889	731312889 [69-81]	0	1381.78	13
FALSE	High	Unambiguous	LIPNFSTNAAER	[R].LIPNFSTNAAER.[Y]					0.0310933	0.000626162	0.314	1	1	2	731347332	731347332	731347332 [147-158]	0	1332.69	12
FALSE	High	Unambiguous	NENLFGSVGDDGR	[K].NENLFGSVGDDGR.[L]					0.0038502	0	0.65	1	1	2	731357728	731357728	731357728 [216-228]	0	1379.62	13
FALSE	High	Unambiguous	LTSAFDFNR	[K].LTSAFDFNR.[F]					0.0643519	0.00111286	0.197	1	1	5	A0A0J8CV90	A0A0J8CV90	A0A0J8CV90 [58-66]	0	1070.53	9
FALSE	High	Unambiguous	AGIQFPVGR	[KR-].AGIQFPVGR.[IVN]					0.0643519	0.00111286	0.197	1	332	28	W5A8H1	A0A200PZ69; B4G237; R0GL86; A0A2G3AXI2; A0A2I4H852; A0A251SWL4; M4C7B9; 731336234; A0A251SPV9; A9NKG5; I1PWD1; A0A2P5C019; A0A0U5KNU7; A0A250X603; J3ND59; A0A2H5PDW1; A0A067FYR7; H9B8E8; A0A1D6AV43; A0A061QUG5; O23628; A0A1D2AE62; A0A2G2XVY3; A0A2P6PVN6; A0A1D6SA75; A0A2I4EV16; V4NFZ4; A0A1D6BD60; Q2HU65; A0A059A853; A0A2I4GPT2; A0A2P4KWW1; A0A087SSE1; A0A0C9S6Z4; A0A0U5G6J3; A0A0E0KIW6; A0A0C9S4…	W5A8H1 [28-36]	0	944.531	9
FALSE	High	Unambiguous	LINGDGEDPADVYGR	[K].LINGDGEDPADVYGR.[I]					0.00201692	0	0.754	1	1	3	A0A0J8B3E1	A0A0J8B3E1	A0A0J8B3E1 [26-40]	0	1590.74	15
FALSE	High	Unambiguous	SVLASSGFQADVR	[K].SVLASSGFQADVR.[A]					0.103219	0.00166084	0.121	1	2	1	731361266	731361266; A0A0K9RTN8	731361266 [56-68]	0	1336.69	13
FALSE	High	Unambiguous	VLGSSSSGPTNPNPNLNLNR	[R].VLGSSSSGPTNPNPNLNLNR.[A]					0.000334505	0	1.043	1	1	1	731336924	731336924	731336924 [33-52]	0	2038.03	20
FALSE	High	Unambiguous	TGETVDIVGMR	[RK].TGETVDIVGMR.[E]					0.0172255	0	0.409	1	2	1	1108926884	1108926884; A0A0K9R4P8	1108926884 [380-390]	0	1177.59	11
FALSE	High	Unambiguous	AAALVSQPALYSR	[K].AAALVSQPALYSR.[DE]					0.0578978	0.000626162	0.214	1	2	1	731358111	731335243; 731358111	731358111 [469-481]	0	1346.74	13
FALSE	High	Unambiguous	LAADTPLLTGQR	[K].LAADTPLLTGQR.[VI]					0.00847964	0	0.523	1	200	6	Q39442	A0A067DVI5; O04054; A0A151SGF9; A0A1D6CRA6; C0PHC0; A0A1D6SC42; A0A0D3QEE7; A9RGW5; R0GDS5; B3SGC7; A0A2H3XCP3; A0A0A7LU40; A0A0E0Q163; A0A022PZI2; A0A061G8X4; A0A2P5W5A3; Q39291; M1CTC4; W9S238; A0A0V0IQG7; A0A287XSJ3; A0A0P0AE40; A0A1J7IEI4; M8A7G5; M0RYR1; A0A1J3DEQ8; A0A166EQ15; M4CHF0; A5BYV7; A0A1D6QS48; A0A251TNB0; G5DXS6; Q651T8; A0A2G5DJZ9; M0XFC6; A0A1D1YWN9; A0A1U8FAN4; V4M7X4; A0A2K3N…	Q39442 [223-234]	0	1255.7	12
FALSE	High	Unambiguous	LYNQNGNGQPDLTLDR	[R].LYNQNGNGQPDLTLDR.[A]					0.000783963	0	0.906	1	1	2	731337447	731337447	731337447 [211-226]	0	1817.88	16
FALSE	High	Unambiguous	LGTLLLNSNR	[R].LGTLLLNSNR.[I]					0.0356505	0.000626162	0.292	1	1	1	A0A0J8BHD9	A0A0J8BHD9	A0A0J8BHD9 [66-75]	0	1100.64	10
FALSE	High	Unambiguous	YYVDLVNR	[K].YYVDLVNR.[QE]					0.170787	0.00957981	0.04	1	8	1	731313633	Q401B7; H9XAC0; A0A2P6PRQ4; B9H7V4; A0A2I0W4G9; A0A0K9QD07; 731313633; A0A2R6R2Q5	731313633 [256-263]	0	1041.54	8
FALSE	High	Unambiguous	AQANPAATFPTQAIR	[R].AQANPAATFPTQAIR.[N]					0.0031753	0	0.681	1	1	1	731354022	731354022	731354022 [179-193]	0	1556.82	15
FALSE	High	Unambiguous	IEDVTPIPTDSTR	[R].IEDVTPIPTDSTR.[R]					0.0765879	0.00111286	0.169	1	205	1	A0A162ADI1	M4E2Q1; A0A162ADI1; A0A2P2LKL4; A0A1U8EGK0; A0A2P5WEL8; A0A0D3BAR1; A0A2H9ZW52; R0FRR7; A0A061GW32; A0A022R6A8; A0A087H309; A0A1J3DRM3; A0A2P5XLR8; A0A200Q0S8; A0A068V849; A0A2P2L0Y9; A0A0D2SYF1; A0A2G9GC36; A0A2P5RQ37; F2E3D6; D8SVD4; A0A2H5N4H1; A0A1U7ZTQ7; Q1H555; 731347406; A0A2H5N691; A0A2P5Y7M8; A0A2I0IUE7; M0TWT0; A0A218XCW4; A0A2G5DER7; M4DL77; A0A118K3B3; D7TK38; A0A078HYT7; A0A067KRG4; …	A0A162ADI1 [1214-1226]	0	1443.73	13
FALSE	High	Unambiguous	VVFDLPNNR	[R].VVFDLPNNR.[L]					0.0905855	0.00111286	0.142	1	1	4	731319852	731319852	731319852 [417-425]	0	1073.57	9
FALSE	High	Unambiguous	IGSGVEAFEVR	[K].IGSGVEAFEVR.[E]					0.0236521	0	0.358	1	1	1	731335019	731335019	731335019 [139-149]	0	1163.61	11
FALSE	High	Unambiguous	QSMLEYANNIR	[K].QSMLEYANNIR.[S]					0.116884	0.00316334	0.101	1	1	1	731350097	731350097	731350097 [151-161]	0	1338.65	11
FALSE	High	Unambiguous	IQAVDIATVGAR	[R].IQAVDIATVGAR.[V]					0.0305188	0.000626162	0.317	1	1	1	731358315	731358315	731358315 [170-181]	0	1213.69	12
FALSE	High	Unambiguous	IIDNSYDPYRSY	[R].IIDNSYDPYRSY.[-]					0.108482	0.00268941	0.113	1	1	1	731330786	731330786	731330786 [91-102]	1	1505.69	12
FALSE	High	Unambiguous	TQVEPEDDSSQVNAMISR	[R].TQVEPEDDSSQVNAMISR.[L]					0.000211157	0	1.117	1	1	2	731361098	731361098	731361098 [159-176]	0	2005.91	18
FALSE	High	Unambiguous	NTLFQDAAIR	[R].NTLFQDAAIR.[R]					0.0421662	0.000626162	0.265	1	1	5	731354496	731354496	731354496 [135-144]	0	1148.61	10
FALSE	High	Unambiguous	YIDYIQESYR	[R].YIDYIQESYR.[N]					0.144396	0.00695637	0.067	1	1	1	731332215	731332215	731332215 [296-305]	0	1349.64	10
FALSE	High	Unambiguous	VNAPLLLR	[K].VNAPLLLR.[LF]					0.165559	0.00870229	0.045	1	12	1	A0A087H4E7	A0A1J3DPX3; A0A1J3FAJ9; A0A0D3B694; M4C7Q2; A0A1J3HA62; A0A087H4E7; A0A178VQZ7; 731324306; A0A078HD96; D7LH83; A0A0K9QXN0; A0A078GB13	A0A087H4E7 [248-255]	0	895.572	8
FALSE	High	Unambiguous	IGTPEALDLR	[K].IGTPEALDLR.[G]					0.0471589	0.000626162	0.247	1	66	1	731342915	A0A2J6LEB1; M4CX84; A0A2I4FBS4; A0A1S4B6C0; M4E3Q7; Q2XTB7; O04894; A0A2H5NKB5; A0A059BEP0; A0A067JTE6; A0A022QIJ0; A0A2G5CJC3; A0A0K9RY10; A0A2N9FB47; A0A078FUI0; B9GZ15; A0A1S3BYP7; M5XW60; V4SAR3; A0A0A0KX30; A0A067ESK0; Q9FVH1; A0A218WUC5; K7PMR8; A0A2P4JYR5; A0A2H3X0F6; A0A078F9V9; B9RG09; Q38HS6; M4CPQ8; D7TFJ4; Q7XJH9; A0A1U8F4J3; A0A2R6P2U1; A0A2P5C7K5; B7UCK2; A0A2K2BTJ1; I3SRA0; M1CPM6;…	731342915 [285-294]	0	1084.6	10
FALSE	High	Unambiguous	IGADFDNFR	[R].IGADFDNFR.[K]					0.0756415	0.00111286	0.171	1	10	2	731351660	A0A2P5YR52; A0A0D2TL68; A0A1U8I238; A0A0D2SJM2; 731351662; A0A1U8NME4; 731351660; A0A2P5R6Z3; A0A0D2QYV9; A0A0K9PQD2	731351660 [174-182]	0	1054.5	9
FALSE	High	Unambiguous	SSSIGNGVQFLNR	[R].SSSIGNGVQFLNR.[H]					0.0107393	0	0.485	1	221	2	731346220	A0A1D6K2E8; Q93WS3; A0A2G3CTI1; A0A0U2XX47; A0A1E5VTT9; A0A0D2QXH5; I1T4U4; A0A2P6PWV7; A0A1D6K2E0; A0A1D6K2H5; A0A1D5Y494; A0A2H5NLD6; A0A0D3E006; A0A0L9UAA1; A0A1S3ZGC4; A0A078GAK2; M1A8J5; A0A2P6QYK3; A0A1S4DHW4; A0A287NZT5; A0A1D6K2F6; A0A067H5L6; I1T4U1; I1T4T8; J3LNM1; A0A251VL45; A0A2K3PQ77; O24301; Q42652; A0A2P5CLM3; I1T4U2; Q9SLY2; A0A2I4EZE2; K4HUT4; I1T4S6; A0A1D6K2G4; A0A1R3IHE8; G9B…	731346220 [151-163]	0	1378.71	13
FALSE	High	Unambiguous	TAFDAAANGPTDFSR	[R].TAFDAAANGPTDFSR.[T]					0.00151527	0	0.8	1	1	1	731341935	731341935	731341935 [860-874]	0	1540.7	15
FALSE	High	Unambiguous	VLENLGADPSNIR	[R].VLENLGADPSNIR.[TF]					0.00344258	0	0.668	1	91	3	A0A2N9FP34	A0A1R3G2T9; A0A0D6R715; D7LS18; A0A1U8HQI9; D7MQU9; A0A078I4J7; A0A088F9I1; M5WCY0; A0A251RV69; A0A0D3B420; A0A2H5QQ78; A0A2N9GNG6; U5FZK2; R0FMD1; Q9FI56; A9RR37; A0A2I4FY71; P84565; A0A2H5QQ80; A0A1J3FC58; A0A2P5XZU1; P46523; A5BB92; R0G8J6; A0A1U7YFX1; K4DF00; A0A1J6JC01; A0A0C9QSS8; A9TKQ2; A0A2G9HMN8; F6GT40; A0A2C9VQC7; A0A067JSN7; A0A1S3Y1E2; A0A2K1KKS6; Q9SXJ7; B9IFK1; B9RA77; A0A2G2WXA1;…	A0A2N9FP34 [212-224]	0	1397.74	13
FALSE	High	Unambiguous	IVGVLGGGQLGR	[K].IVGVLGGGQLGR.[M]					0.125938	0.00364951	0.089	1	26	1	A0A0J8B6R5	A0A2K3JNC4; Q84TI2; 1108864975; A0A059AA73; A0A1U8NKA2; 731353679; A0A0D2VA53; A0A0D2PFT0; A0A1U8NJJ5; A0A0A0LST5; A0A0D2SL14; A0A2P5X3U0; A0A0D2S7U1; A0A0J8B6R5; A0A1S3B3F9; A0A0D2SS99; A0A178VY57; A0A1U8LI99; R0HBC1; A0A0D2TMT6; O80937; A0A2P5QVU2; A0A059AB10; A0A0D2V8R8; A0A0D2R0J9; A0A2K3MBG9	A0A0J8B6R5 [600-611]	0	1125.67	12
FALSE	High	Unambiguous	QTQEVLYSAVATTDR	[R].QTQEVLYSAVATTDR.[T]					0.00657172	0	0.564	1	1	1	731312901	731312901	731312901 [64-78]	0	1681.84	15
FALSE	High	Unambiguous	SAVTGGQNLPFPR	[K].SAVTGGQNLPFPR.[S]					0.167631	0.00957981	0.043	1	1	1	731368326	731368326	731368326 [264-276]	0	1343.71	13
FALSE	High	Unambiguous	SGAIMLMSDGMQNAGGDAR	[R].SGAIMLMSDGMQNAGGDAR.[D]					0.00182595	0	0.77	1	1	4	731329875	731329875	731329875 [170-188]	0	1881.83	19
FALSE	High	Unambiguous	TQTQAPSSPAIEDSSFVSR	[K].TQTQAPSSPAIEDSSFVSR.[F]					0.000200912	0	1.125	1	1	1	731366983	731366983	731366983 [63-81]	0	2007.96	19
FALSE	High	Unambiguous	VAQQLYTALTR	[R].VAQQLYTALTR.[L]					0.0152115	0	0.429	1	1	3	731339333	731339333	731339333 [387-397]	0	1263.71	11
FALSE	High	Unambiguous	LSQLNAAIDNVSTR	[K].LSQLNAAIDNVSTR.[L]					0.00127319	0	0.828	1	2	8	731320939	731320939; 731320941	731320939 [130-143]	0	1501.8	14
FALSE	High	Rejected	YIGLSEASASTIR	[KR].YIGLSEASASTIR.[RG]					0.00782128	0	0.536	0	252	1		A0A059AW90; C5X7X3; A0A0A1HAW3; A0A0L9U1S8; A0A2P5W1S9; A2XRZ0; A0A0C9RSV4; A0A0E0P7I5; A0A1D5T9N9; A0A059AVM6; D7U9M0; A0A067EKT3; A0A1U7XQT3; A0A0D3FUB0; A0A078H9H4; A0A2H5PHJ2; A0A068UP48; A0A0E0DCM1; A0A1S3DZI5; A0A2I0IUC1; A0A1U7XD45; A0A2N9H598; A0A151TCR8; A0A287I9T5; A0A0D3E5A0; C5Z396; A0A068VH71; A0A2G5C715; E4MVL2; A0A2G9GVV2; A0A068VJS3; A0A2P5D0V1; A0A2J6MJ48; A0A1U8JB31; A9NPE7; V4K…		0	1367.72	13
FALSE	High	Unambiguous	LATPAYIAVR	[R].LATPAYIAVR.[D]					0.054408	0.000626162	0.224	1	1	3	731319852	731319852	731319852 [323-332]	0	1074.63	10
FALSE	High	Unambiguous	ILGDANGASPLYR	[K].ILGDANGASPLYR.[I]					0.00853252	0	0.522	1	1	2	731357945	731357945	731357945 [387-399]	0	1346.71	13
FALSE	High	Unambiguous	MGQLGVLTGSQGEIR	[K].MGQLGVLTGSQGEIR.[A]					0.000696621	0	0.925	1	1	12	731313641	731313641	731313641 [308-322]	0	1545.81	15
FALSE	High	Unambiguous	VGIAQMLR	[K].VGIAQMLR.[G]					0.165559	0.00870229	0.045	1	203	12	A0A251NKT4	A0A1U8IIX3; M0S3M2; A0A2G2ZE53; A0A1E5V997; A0A2P5AEM4; A0A1J3ECI1; A0A103XLW7; A0A200PLL3; K3Z2D3; A0A2P5Y9Y8; A0A0D9WBP2; A0A0E0B704; A0A1S3XXA7; A0A2P4IY20; S8DH12; I6YMA7; B4FQA2; A0A1J7HN27; R0FXV1; A0A1D6HR41; A0A0B0PHP7; Q3S861; A0A2I4FUR8; A0A2P5SS14; Q45FF1; F6GUR4; A9TWQ5; M1CZB0; A2YH94; A0A1R3IR38; A0A2P5CPK0; A0A161ZP02; A0A067JNQ7; A0A1R3JS81; B9RQN9; A0A1U8HBA8; M4DKV2; A0A2K3JN70;…	A0A251NKT4 [30-37]	0	887.513	8
FALSE	High	Unambiguous	VSALESEASVLR	[R].VSALESEASVLR.[HS]					0.011217	0	0.478	1	3	2	A0A2R6PK03	A0A2R6RV68; A0A0J8DW07; A0A2R6PK03	A0A2R6PK03 [44-55]	0	1260.68	12
FALSE	High	Unambiguous	GSALSALNGTNDEIGR	[R].GSALSALNGTNDEIGR.[Q]					0.00591262	0	0.581	1	1	1	731317922	731317922	731317922 [228-243]	0	1574.78	16
FALSE	High	Unambiguous	LSEMVGVLR	[K].LSEMVGVLR.[R]					0.098823	0.00111286	0.128	1	1	1	731319789	731319789	731319789 [178-186]	0	1003.56	9
FALSE	High	Unambiguous	SGGMSVSLAGPDGR	[R].SGGMSVSLAGPDGR.[V]					0.0158881	0	0.422	1	63	1	731322585	A0A2G9GL88; R0H8F3; A0A0A0KN92; A0A2K3L1Z2; A0A199VJP4; A0A2P5D9Q2; A0A218WUM4; A0A2N9GG64; A0A0L9TYD7; A0A166FXY8; A0A0D3DZK6; A0A067FDG7; F6HAK6; A0A2R6RQX7; A0A1J3ICT3; S8EMI1; A0A2G9G3D5; A0A1S2XW55; A0A0B2RDU8; B9I4J9; A0A2C9UK76; A0A068U9Z9; A0A022QCN7; A0A1J7FRW9; I1NIC3; V7BGB7; A0A151U5L7; I3SD73; 731322585; A0A2P5CG23; A0A1Q3DAA7; A5BL48; A0A2I4GRY7; A0A072VXL7; I1LC26; A0A118K648; A0A2…	731322585 [210-223]	0	1290.61	14
FALSE	High	Unambiguous	NGPLAVGINAR	[K].NGPLAVGINAR.[Y]					0.0208867	0	0.378	1	2	5	731358558	731358558; A0A0K9RUJ0	731358558 [310-320]	0	1081.61	11
FALSE	High	Unambiguous	TSPSFADAAMGR	[K].TSPSFADAAMGR.[I]					0.0170126	0	0.411	1	8	1	A0A2H5NEZ8	A0A2H5NEZ8; A0A0K9R7X7; M5VZG8; V4RXC0; V4UJK9; A0A067EZV8; 731339782; A0A2I4ENL5	A0A2H5NEZ8 [172-183]	0	1210.55	12
FALSE	High	Unambiguous	NNYEAPATVESTDR	[R].NNYEAPATVESTDR.[G]					0.00152472	0	0.799	1	1	4	A0A0J8B6M2	A0A0J8B6M2	A0A0J8B6M2 [6-19]	0	1566.7	14
FALSE	High	Unambiguous	VVTAATLSER	[K].VVTAATLSER.[F]					0.0550887	0.000626162	0.222	1	2	1	731358621	731358621; Q94G66	731358621 [59-68]	0	1046.58	10
FALSE	High	Unambiguous	ILDGPPGSQER	[K].ILDGPPGSQER.[A]					0.024551	0	0.352	1	3	2	A0A0J8CIE0	A0A0J8CIE0; A0A2I7ZAQ8; A0A0K9QSE5	A0A0J8CIE0 [186-196]	0	1168.6	11
FALSE	High	Unambiguous	QVDQPGMIGR	[R].QVDQPGMIGR.[V]					0.0278015	0	0.332	1	32	1	731360225	B9SG91; I1KVS6; A0A061DZZ2; V7B8L0; A0A151SGE6; A0A2I0JQS4; A0A2N9H256; A0A218VWW5; A0A1Z4EAX4; F6HBZ6; A0A061E054; A0A067LIC5; A0A1D1XQ34; A0A0B2REX1; A5C3X6; A0A1S3CKG7; A0A2P2KUJ9; W1PJI2; M5XBE0; A0A2I4DSK4; A0A0S3RLH3; A0A1S3T7X6; I1M611; A0A1D1XKD8; A0A0K9RLP0; W9S6H0; A0A1U7YXL5; I1KG47; 731360225; A0A068TNI3; A0A200QFY5; U5D351	731360225 [555-564]	0	1100.55	10
FALSE	High	Unambiguous	SSVSVNLTR	[R].SSVSVNLTR.[R]					0.0982105	0.00111286	0.129	1	1	1	731350942	731350942	731350942 [167-175]	0	962.527	9
FALSE	High	Unambiguous	SQELTSTISGSSR	[R].SQELTSTISGSSR.[I]					0.020122	0	0.384	1	1	1	A0A0J8CB71	A0A0J8CB71	A0A0J8CB71 [29-41]	0	1352.67	13
FALSE	High	Unambiguous	VEIIANDQGNR	[RK-].VEIIANDQGNR.[TI-]					0.0305188	0.000626162	0.317	4	254	2	A0A1D5YRV8; 731321538; A0A1D5XLU8; 731318762	A0A1D5YRV8; A0A1D5S806; C1MKE9; A0A1D5U1Y0; A0A1U8AZG4; Q9C7X7; A0A1Y1IIH5; A0A1U8IVE8; C5YZA1; A0A1U8PHA9; A0A140CZC8; A0A1J6J259; P27322; A0A067KRI1; A0A1D5ZF15; Q42434; P25840; A0A1D5Y2X9; A0A0C9S525; I1R2A1; A0A2I4EV32; A0A2G3BK04; A0A2G2WX01; A0A1D5ZF14; A0A2H9ZSG8; A0A0C9RYG3; A0A061S6C8; I1PWC2; A0A172C1A5; A0A0K9Q9K3; C5WPF7; A0A2R6PF91; A0A2G2ZDX8; X4Z319; A2XF40; A0A1S2XU44; A0A1D5XLU9;…	A0A1D5YRV8 [29-39]; 731321538 [57-67]; A0A1D5XLU8 [29-39]; 731318762 [29-39]	0	1228.63	11
FALSE	High	Unambiguous	LIQQTTVVR	[RK].LIQQTTVVR.[Q]					0.0724203	0.00111286	0.178	1	34	2	A0A1R3IY60	E0CPF7; A0A0D2NMA7; A0A2I4ENU8; G7I4G4; A0A2R6RMP2; M5XS06; A0A1S4CCD9; B9GRI0; A0A0B0MW62; A0A1J6I824; A0A2R6PZQ3; A0A061FDT5; A9NTL8; A0A0D2MA51; A0A2K2BCK6; 731312079; B7FNA3; V7AUY3; A0A2P5QP86; A0A2P4JUN3; A0A1S4CVY8; A0A2P5YQQ1; A0A1S4CVX5; A0A200QE67; A0A2K2BCJ9; A0A1J6J289; A0A1S4CCW6; A0A1U8NT59; A0A1R3IY60; A0A2G5EJJ5; A0A2N9IC76; A0A1U8N2A1; A0A2I4ENV0; A0A061FD91	A0A1R3IY60 [185-193]	0	1057.64	9
FALSE	High	Unambiguous	NIASLAQQR	[R].NIASLAQQR.[A]					0.11616	0.00316334	0.102	1	1	1	731339407	731339407	731339407 [405-413]	0	1000.55	9
FALSE	High	Unambiguous	LDETLTAQR	[R].LDETLTAQR.[N]					0.0861904	0.00111286	0.15	1	3	1	1108966238	Q6SJP5; 1108966238; Q9LWB7	1108966238 [15-23]	0	1046.55	9
FALSE	High	Unambiguous	IINAMEASSR	[K].IINAMEASSR.[E]					0.0550887	0.000626162	0.222	1	1	1	731322835	731322835	731322835 [409-418]	0	1091.55	10
FALSE	High	Unambiguous	LQATSVSVEGR	[K].LQATSVSVEGR.[G]					0.0149304	0	0.432	1	1	1	731354702	731354702	731354702 [500-510]	0	1146.61	11
FALSE	High	Unambiguous	LAEEGMNVAR	[K].LAEEGMNVAR.[L]					0.0363217	0.000626162	0.289	1	18	1	A0A1Q3D3I5	A0A1Q3D3I5; B8LL33; A0A2H5QQ03; B8LM06; A0A067EIX3; A0A2H5QQ23; A0A2H5QQZ9; A0A0K9P826; A0A067ESF4; A0A0K9S299; V4TEG6; C0PRS6; A0A2H5QPZ9; M0SQY7; 731332561; A0A2R6Q948; A0A2R6REZ7; B8LN61	A0A1Q3D3I5 [183-192]	0	1089.54	10
FALSE	High	Unambiguous	VAAVAAASSVAR	[R].VAAVAAASSVAR.[ATV]					0.016492	0	0.416	1	10	1	A0A0K9QWW2	A0A0A9JYT9; 731321980; A0A072U1Z6; 731364347; A0A1S2XTA9; A0A218WNH6; A0A2I0LCX9; A0A0K9QWW2; 1108897312; A0A0K9QYJ0	A0A0K9QWW2 [427-438]	0	1072.61	12
FALSE	High	Unambiguous	DFEENGSMER	[RK].DFEENGSMER.[VA]					0.0957984	0.00111286	0.133	1	251	1	Q84UZ8	A0A2H3XED9; A0A1U8AVD4; A0A287U049; A0A1U8JD49; A0A1U8L4B6; A0A2G5C2R1; V4S5X8; A0A1U8PBX6; A0A1J6IVM9; M1CJD7; A0A1S3TW21; A0A0D6R2M7; A0A151RA52; D8SUK7; Q40078; A0A078GXM7; A0A2P4KTT8; A0A0K9PFW2; B9S5J4; A0A2R6QQC3; A0A287X6Z4; A0A0V0IKS8; A0A022RJ66; A0A1E5WD61; M8CUW7; A0A2H3Z521; A0A1D6C4H7; A0A1S2XQE2; A0A068V209; A0A2P2MTW6; A0A1J3H7V9; A0A0E0C6N9; A0A061G2M5; W1NPH5; A0A2P5XMD0; A0A161Z…	Q84UZ8 [226-235]	0	1213.48	10
FALSE	High	Unambiguous	TAIPNSTLR	[K].TAIPNSTLR.[G]					0.110524	0.00268941	0.11	1	1	1	731356248	731356248	731356248 [96-104]	0	972.547	9
FALSE	High	Unambiguous	LLGGAQTMR	[R].LLGGAQTMR.[M]					0.11616	0.00316334	0.102	1	1	1	731355407	731355407	731355407 [48-56]	0	946.514	9
FALSE	High	Unambiguous	YVTQANSYVAR	[R].YVTQANSYVAR.[ILM]					0.0600983	0.000626162	0.208	1	130	1	A0A1D6E563	A0A0D3DMQ9; A0A2H5NN22; A0A2G9G5U0; A0A0D3DFW1; A0A072UEK8; A0A0B0MUY3; A0A1S2XJV1; A0A151TC62; B7FLE7; B9GN34; M1AJM3; F2E634; C5X2G3; A0A022R917; A0A1J7HUV2; A0A1R3GHR2; A0A200PNK1; A0A166AK15; B8B8M0; A0A1S3UUH2; K7K9X0; A0A2G5DSG1; M4DRS7; W5BI89; B9RJW2; 731312512; A0A1S2XLE3; A0A218W4C1; A0A2I4H5K6; A0A1Q3BFL7; W8P1K8; A0A087GGI9; A0A1J3JA46; A0A0Q3GW37; V4MEG4; A0A0D2QLI9; A0A2H3Y8S7; A0A2…	A0A1D6E563 [1393-1403]	0	1271.64	11
FALSE	High	Unambiguous	SGGASGEGADTEDSEDHDEL	[R].SGGASGEGADTEDSEDHDEL.[-]					0.0258029	0	0.344	1	1	2	731321538	731321538	731321538 [646-665]	0	1977.74	20
FALSE	High	Unambiguous	FVAQGAYDTR	[K].FVAQGAYDTR.[NDTS]					0.0537357	0.000626162	0.226	1	116	1	Q84UZ8	A0A1D5VS96; A0A2H3XED9; A0A287U049; A0A2G5C2R1; A0A1J6IVM9; A0A1S3TW21; A0A151RA52; Q40078; B9S5J4; A0A2R6QQC3; A0A251UR74; A0A022RJ66; M8CUW7; A0A1S2XQE2; A0A068V209; W1NPH5; A0A161ZT90; A0A1S3ZN23; A0A287LG22; V7BB35; A0A287U046; A0A2J6KTT7; A0A2J6M9M6; Q8GUB5; A0A2K3P3A1; A4LAP3; A0A178V0N0; W5HAH2; A0A1D6C4H9; A0A2N9IHL4; A0A1S3Y2N7; A0A1S4B8V7; A0A287X7A0; I1HQW0; A0A1S2Y032; A0A022RE19; G7K…	Q84UZ8 [441-450]	0	1127.55	10
FALSE	High	Unambiguous	VSSGVNQAAGFMGR	[R].VSSGVNQAAGFMGR.[S]					0.00143282	0	0.809	1	1	5	731322733	731322733	731322733 [113-126]	0	1380.67	14
FALSE	High	Unambiguous	VGAATETELEDR	[K].VGAATETELEDR.[KQ]					0.00919341	0	0.51	2	167	3	A0A2P5X4P0; A0A0D3C2G7	P08926; A0A0L9TE86; A0A059D6C6; A0A2C9V329; A0A1X7YIM9; D7LIG5; B9HQD5; A0A2J6M214; A0A166A2J3; I3SYP8; A0A0P0Y903; A0A0U9HJT5; A0A067F9T1; A0A0D2VJ26; A0A0D3B7B1; F2DEW5; M0U7I3; A0A0E0FB89; C5YW53; I1LL25; Q2PEP8; W5FKY4; M4D677; M8AQR1; A0A2P2Q446; A0A1U8LNL2; A0A0D3B7B3; M5VYJ5; 731355347; A0A078JTD7; A0A078GZH9; J3LV03; A0A2G9HKT3; A0A061GY78; A0A0S3SCM0; Q2PEX5; A0A1J3G8L3; A0A200R5P0; F6GW…	A0A2P5X4P0 [887-898]; [1029-1040]; A0A0D3C2G7 [473-484]; [805-816]	0	1290.62	12
FALSE	High	Unambiguous	IAEGYEVASR	[R].IAEGYEVASR.[MI]					0.0388925	0.000626162	0.278	1	8	4	731342366	731342366; A0A2G9I9F4; Q9ZSQ6; S8EH46; A0A1R3IG09; A0A0K9RC41; A0A1R3GQM4; A0A022Q3L5	731342366 [129-138]	0	1094.55	10
FALSE	High	Unambiguous	SGPGQTAAAPSGFR	[R].SGPGQTAAAPSGFR.[-]					0.0527428	0.000626162	0.229	1	1	1	731352080	731352080	731352080 [381-394]	0	1303.64	14
FALSE	High	Unambiguous	IGQMVQIER	[K].IGQMVQIER.[KAESTIGVN]					0.0578978	0.000626162	0.214	1	109	2	A0A0B0PDJ9	731348444; A0A0A0LV53; A0A2P6QEU8; A0A1J3IWN6; A0A0D3AKA2; A0A2I4H6Q0; I1T8B1; A0A0A0LI54; M4CDR5; A0A2J6LNJ1; D7M063; A0A2P5FUE9; I1T8B8; W9RE06; I1T8A0; A0A2P4IR07; B9SD66; Q4F885; I1JIN6; A0A061F0I5; A0A1Y0K2E3; A0A2N9G4B5; I1T8C0; I1M7D8; A0A2P5XFF5; A0A2P5CDV3; A0A2P4IJC5; A0A0A0LY55; A0A2I4EI53; A0A0D2PF09; A0A2K3LYD8; A0A2K1Z9Z5; B9HQH6; A0A251UBR0; A0A2I4H7C0; I1T8B7; A0A1S4E4X2; A0A2P4IR…	A0A0B0PDJ9 [54-62]	0	1073.58	9
FALSE	High	Unambiguous	VVNDGVTIAR	[KR].VVNDGVTIAR.[AS]					0.0655634	0.00111286	0.194	2	228	2	A0A2P5X4P0; A0A0D3C2G7	A0A1D5TJR6; P08926; A0A1U8H309; A0A0L9TE86; A0A1D5UV66; A0A059D6C6; A0A2C9V329; A0A1X7YIM9; D7LIG5; B9HQD5; A0A0D2TX82; A0A1S3XUT7; A0A287H0L0; A0A1R3JBX4; A0A2J6M214; A0A2G3BBW1; A0A2K1XLX6; A0A2C9V1K8; M0ZKX1; K4C9L7; I3SYP8; A0A1S4D7A4; A0A1U7YDA0; A0A1D5UD55; A0A0D2VJ26; A0A2K1XM03; F2DEW5; M0U7I3; A0A0D6R1A4; A0A0E0FB89; C5YW53; I1LL25; A0A287H0D6; A0A2H3ZLX3; W5FKY4; M7Z848; M4D677; M8AQR1;…	A0A2P5X4P0 [555-564]; A0A0D3C2G7 [129-138]	0	1043.58	10
FALSE	High	Unambiguous	YSDVLSSAR	[R].YSDVLSSAR.[A]					0.0911504	0.00111286	0.141	1	2	1	731333018	731333018; 731333021	731333018 [52-60]	0	997.495	9
FALSE	High	Unambiguous	STGLGSTDLGSR	[R].STGLGSTDLGSR.[S]					0.0343452	0.000626162	0.298	1	1	2	731337217	731337217	731337217 [551-562]	0	1150.57	12
FALSE	High	Unambiguous	VTTTDDPVIR	[RKQ].VTTTDDPVIR.[R]					0.0785163	0.00111286	0.165	1	118	1	731369461	W9SMB7; A0A1R3H4F0; A0A0K9PLN1; A0A2R6QLF6; B4FWK0; A0A1J6KNS1; A9RBL3; A0A2P6QEM6; A0A0C9S786; A0A2K2BTA7; A0A0B0MST7; A0A2I0WM92; A0A1D1XT08; A0A2P2LB49; C5XFY4; A0A2K1KT80; A0A1E5VLB1; A0A2H3YGB9; A0A2H5N2R0; A0A072U5R5; A9SLQ4; A0A0E0D6D7; A0A199VZ00; A0A151T796; A0A2G3BD26; A0A2P5X1I4; A0A2P5QXR8; A0A2G9GH93; A0A2K1JL79; A0A1U8L9W0; B7FLT6; W1P0Q7; A0A1S2XCE8; A0A1R3I1I2; A0A2P5CBJ5; A0A2N9I…	731369461 [247-256]	0	1116.59	10
FALSE	High	Unambiguous	AMQLMTDNR	[RK].AMQLMTDNR.[I]					0.117613	0.00316334	0.1	1	71	1	A0A1R3IQI8	A0A0D3AIH8; D7M3J3; V4KSY7; M4EIE6; M1BT60; R0HE20; A0A2G9HAV0; A0A067DW69; A0A2P6QL40; A0A2P5DRD5; C0PS26; A0A0K9QDX2; A0A1R3GZU8; A0A1R3IQI8; A0A2I4FJN5; A0A068U673; A0A061DF02; A0A2J6LLY7; I3SU87; A0A2I0WX97; A0A0K9PDJ3; A0A2R6P6I9; W1P204; A0A2P4HMR1; A9NPZ1; A0A2G5DU06; A0A251U7R1; A0A2I0W0N8; A0A1U7VF20; A0A2I4E6V2; A0A1J7H824; A0A022RA56; A0A251VNA4; D7SJF5; A0A061GY33; A0A199UDI8; A0A058Z…	A0A1R3IQI8 [1291-1299]	0	1079.5	9
FALSE	High	Unambiguous	VQESLAIENR	[R].VQESLAIENR.[H]					0.0349918	0.000626162	0.295	1	3	1	K4Q1D5	K4Q1D5; 731321090; A0A0K9QCX4	K4Q1D5 [51-60]	0	1158.61	10
FALSE	High	Unambiguous	AVTAQQDLAGVR	[K].AVTAQQDLAGVR.[L]					0.0363217	0.000626162	0.289	1	1	1	731338979	731338979	731338979 [77-88]	0	1228.66	12
FALSE	High	Unambiguous	FDDGVGGDNEVQR	[R].FDDGVGGDNEVQR.[T]					0.00375564	0	0.654	1	207	2	C6TCR9	I1KHK3; I1JS66; A0A1E5V1P3; A0A1U8AME2; A0A2H3ZEQ4; A0A0D3BQH0; A0A103YB16; A0A1R3HJJ7; A0A0D9VLW8; K4LJM0; A0A1U8AQV7; C6TEK4; U5FHC0; M1A1A0; A0A1D6HME5; D7KPV2; V4SSD5; A0A2G5E3Y1; A0A2G9HUP9; W1NVS3; A0A2P5DYB7; A0A2H5PSX9; A0A0D2UHX3; A0A067KG48; A0A1R3H6K3; A0A1U8PHA3; V4NWE6; V4SHG7; A0A1U8FAJ3; A0A1J6J5T4; A0A218WND7; C6TCR9; K4C745; A0A2I0JTP5; A0A2N9G596; A0A2G3D1A7; K3XX43; M4CLD6; A0A…	C6TCR9 [111-123]	0	1407.61	13
[truncated: 672 more rows]
[truncated: 20 more columns]
